# Supplementary material for: Revealing redox isomerism in trichromium imides by anomalous diffraction
Source: Chem Sci. 2021 Nov 3;12(47):15739–49. doi: 10.1039/d1sc04819h (PMC8654065; doi:10.1039/d1sc04819h)
Supplement: SC-012-D1SC04819H-s002 [file SC-012-D1SC04819H-s002.cif]

# Electronic Supplementary Material (ESI) for Chemical Science.
# This journal is © The Royal Society of Chemistry 2021

####################################################################### 
# 
# This file contains crystal structure data downloaded from the 
# Cambridge Structural Database (CSD) hosted by the Cambridge 
# Crystallographic Data Centre (CCDC).
# 
# Full information about CCDC data access policies and citation 
# guidelines are available at http://www.ccdc.cam.ac.uk/access/V1 
# 
# Audit and citation data items may have been added by the CCDC. 
# Please retain this information to preserve the provenance of 
# this file and to allow appropriate attribution of the data. 
# 
#######################################################################

data_tbsLCr3CNBn
_database_code_depnum_ccdc_archive 'CCDC 1949233'
loop_
_audit_author_name
_audit_author_address
'Yu-Sheng Chen'
;The University of Chicago 
United States of America
;
_audit_update_record             
;
2019-08-26 deposited with the CCDC.	2021-11-03 downloaded from the CCDC.
;
_audit_creation_date             2018-11-08
_audit_creation_method           
;
Olex2 1.2
(compiled 2017.02.23 svn.r3390 for OlexSys, GUI svn.r5320)
;
_shelx_SHELXL_version_number     2014/7
_chemical_name_common            ?
_chemical_name_systematic        ?
_chemical_formula_moiety         'C50 H73 Cr3 N7 Si3, C6 H6'
_chemical_formula_sum            'C56 H79 Cr3 N7 Si3'
_chemical_formula_weight         1090.53
_chemical_melting_point          ?
loop_
_atom_type_symbol
_atom_type_description
_atom_type_scat_dispersion_real
_atom_type_scat_dispersion_imag
_atom_type_scat_source
C C 0.0000 0.0000 'International Tables Vol C Tables 4.2.6.8 and 6.1.1.4'
H H 0.0000 0.0000 'International Tables Vol C Tables 4.2.6.8 and 6.1.1.4'
Cr Cr 0.1620 0.2220 'International Tables Vol C Tables 4.2.6.8 and 6.1.1.4'
N N 0.0000 0.0010 'International Tables Vol C Tables 4.2.6.8 and 6.1.1.4'
Si Si 0.0270 0.0230 'International Tables Vol C Tables 4.2.6.8 and 6.1.1.4'

_shelx_space_group_comment       
;
The symmetry employed for this shelxl refinement is uniquely defined
by the following loop, which should always be used as a source of
symmetry information in preference to the above space-group names.
They are only intended as comments.
;
_space_group_crystal_system      monoclinic
_space_group_IT_number           14
_space_group_name_H-M_alt        'P 1 21/c 1'
_space_group_name_Hall           '-P 2ybc'
loop_
_space_group_symop_operation_xyz
'x, y, z'
'-x, y+1/2, -z+1/2'
'-x, -y, -z'
'x, -y-1/2, z-1/2'

_cell_length_a                   13.3541(5)
_cell_length_b                   29.4601(11)
_cell_length_c                   14.0800(5)
_cell_angle_alpha                90
_cell_angle_beta                 93.2710(10)
_cell_angle_gamma                90
_cell_volume                     5530.2(4)
_cell_formula_units_Z            4
_cell_measurement_reflns_used    9588
_cell_measurement_temperature    296(2)
_cell_measurement_theta_max      15.56
_cell_measurement_theta_min      2.33
_shelx_estimated_absorpt_T_max   ?
_shelx_estimated_absorpt_T_min   ?
_exptl_absorpt_coefficient_mu    0.162
_exptl_absorpt_correction_T_max  0.7439
_exptl_absorpt_correction_T_min  0.6486
_exptl_absorpt_correction_type   multi-scan
_exptl_absorpt_process_details   
;
SADABS-2016/2 (Bruker,2016/2) was used for absorption correction.
wR2(int) was 0.1051 before and 0.0791 after correction.
The Ratio of minimum to maximum transmission is 0.8719.
The \l/2 correction factor is Not present.
;
_exptl_absorpt_special_details   ?
_exptl_crystal_colour            brown
_exptl_crystal_density_diffrn    1.310
_exptl_crystal_density_meas      ?
_exptl_crystal_density_method    ?
_exptl_crystal_description       'medium rectangular block'
_exptl_crystal_F_000             2312
_exptl_crystal_size_max          0.357
_exptl_crystal_size_mid          0.190
_exptl_crystal_size_min          0.186
_exptl_transmission_factor_max   ?
_exptl_transmission_factor_min   ?
_diffrn_reflns_av_R_equivalents  0.0848
_diffrn_reflns_av_unetI/netI     0.0444
_diffrn_reflns_Laue_measured_fraction_full 0.990
_diffrn_reflns_Laue_measured_fraction_max 0.850
_diffrn_reflns_limit_h_max       18
_diffrn_reflns_limit_h_min       -17
_diffrn_reflns_limit_k_max       38
_diffrn_reflns_limit_k_min       -38
_diffrn_reflns_limit_l_max       15
_diffrn_reflns_limit_l_min       -17
_diffrn_reflns_number            115483
_diffrn_reflns_point_group_measured_fraction_full 0.990
_diffrn_reflns_point_group_measured_fraction_max 0.850
_diffrn_reflns_theta_full        14.357
_diffrn_reflns_theta_max         16.403
_diffrn_reflns_theta_min         0.888
_diffrn_ambient_temperature      296.15
_diffrn_detector_area_resol_mean ?
_diffrn_measured_fraction_theta_full 0.990
_diffrn_measured_fraction_theta_max 0.850
_diffrn_radiation_wavelength     0.41328
_diffrn_radiation_type           synchrotron
_diffrn_source                   synchrotron
_diffrn_radiation_monochromator  'Si 1 1 1'
_diffrn_measurement_device_type  
;
Bruker D8 goniometer with CCD area detector
;
_diffrn_measurement_method       'phi scans'
_reflns_Friedel_coverage         0.000
_reflns_Friedel_fraction_full    .
_reflns_Friedel_fraction_max     .
_reflns_number_gt                9983
_reflns_number_total             12565
_reflns_special_details          
;
 Reflections were merged by SHELXL according to the crystal
 class for the calculation of statistics and refinement.
 
 _reflns_Friedel_fraction is defined as the number of unique
 Friedel pairs measured divided by the number that would be
 possible theoretically, ignoring centric projections and
 systematic absences.
;
_reflns_threshold_expression     'I > 2\s(I)'
_computing_data_collection       'APEX3 v2016.1.0 (Bruker-AXS,2016)'
_computing_cell_refinement       'SAINT 8.35A (Bruker-AXS, 2015)'
_computing_data_reduction        'SAINT 8.35A (Bruker-AXS, 2015)'
_computing_structure_solution    'SHELXT-2014 (Sheldrick, 2015)'
_computing_structure_refinement  'SHELXL-2014/7 (Sheldrick, 2014)'
_computing_molecular_graphics    'Bruker SHELXTL (Sheldrick, 2015)'
_computing_publication_material  'Bruker SHELXTL (Sheldrick, 2015)'
_refine_diff_density_max         1.269
_refine_diff_density_min         -0.579
_refine_diff_density_rms         0.080
_refine_ls_extinction_coef       .
_refine_ls_extinction_method     none
_refine_ls_goodness_of_fit_ref   1.032
_refine_ls_hydrogen_treatment    constr
_refine_ls_matrix_type           full
_refine_ls_number_parameters     637
_refine_ls_number_reflns         12565
_refine_ls_number_restraints     0
_refine_ls_R_factor_all          0.0548
_refine_ls_R_factor_gt           0.0398
_refine_ls_restrained_S_all      1.032
_refine_ls_shift/su_max          0.001
_refine_ls_shift/su_mean         0.000
_refine_ls_structure_factor_coef Fsqd
_refine_ls_weighting_details     
'w=1/[\s^2^(Fo^2^)+(0.0535P)^2^+3.9017P] where P=(Fo^2^+2Fc^2^)/3'
_refine_ls_weighting_scheme      calc
_refine_ls_wR_factor_gt          0.1019
_refine_ls_wR_factor_ref         0.1103
_refine_special_details          
;
 Refinement of F^2^ against ALL reflections.  The weighted R-factor wR and 
 goodness of fit S are based on F^2^, conventional R-factors R are based 
 on F, with F set to zero for negative F^2^. The threshold expression of 
 F^2^ > 2sigma(F^2^) is used only for calculating R-factors(gt) etc. and is 
 not relevant to the choice of reflections for refinement.  R-factors based 
 on F^2^ are statistically about twice as large as those based on F, and R- 
 factors based on ALL data will be even larger. All non-H atoms were located in difference-Fourier maps and then refined anisotropically. 
;
_olex2_refinement_description    
;
1. Fixed Uiso
 At 1.2 times of:
  All C(H) groups, All C(H,H) groups
 At 1.5 times of:
  All C(H,H,H) groups
2.a Ternary CH refined with riding coordinates:
 C1(H1), C3(H3), C5(H5)
2.b Secondary CH2 refined with riding coordinates:
 C2(H2A,H2B), C4(H4A,H4B), C6(H6A,H6B), C44(H44A,H44B)
2.c Aromatic/amide H refined with riding coordinates:
 C9(H9), C10(H10), C11(H11), C12(H12), C15(H15), C16(H16), C17(H17), C18(H18),
 C21(H21), C22(H22), C23(H23), C24(H24), C46(H46), C47(H47), C48(H48), C49(H49),
  C50(H50), C51(H51), C52(H52), C53(H53), C54(H54), C55(H55), C56(H56)
2.d Idealised Me refined as rotating group:
 C25(H25A,H25B,H25C), C26(H26A,H26B,H26C), C28(H28A,H28B,H28C), C29(H29A,H29B,
 H29C), C30(H30A,H30B,H30C), C31(H31A,H31B,H31C), C32(H32A,H32B,H32C), C34(H34A,
 H34B,H34C), C35(H35A,H35B,H35C), C36(H36A,H36B,H36C), C37(H37A,H37B,H37C),
 C38(H38A,H38B,H38C), C40(H40A,H40B,H40C), C41(H41A,H41B,H41C), C42(H42A,H42B,
 H42C)
;
_atom_sites_solution_hydrogens   geom
_atom_sites_solution_primary     ?
_atom_sites_solution_secondary   ?
loop_
_atom_site_label
_atom_site_type_symbol
_atom_site_fract_x
_atom_site_fract_y
_atom_site_fract_z
_atom_site_U_iso_or_equiv
_atom_site_adp_type
_atom_site_occupancy
_atom_site_site_symmetry_order
_atom_site_calc_flag
_atom_site_refinement_flags_posn
_atom_site_refinement_flags_adp
_atom_site_refinement_flags_occupancy
_atom_site_disorder_assembly
_atom_site_disorder_group
Cr2 Cr 0.20823(2) 0.63077(2) 0.70275(2) 0.01455(8) Uani 1 1 d . . . . .
Cr3 Cr 0.35197(2) 0.65061(2) 0.83603(3) 0.01534(9) Uani 1 1 d . . . . .
Cr1 Cr 0.34734(2) 0.67574(2) 0.62841(3) 0.01550(9) Uani 1 1 d . . . . .
Si1 Si 0.34995(4) 0.57544(2) 0.51937(4) 0.01679(13) Uani 1 1 d . . . . .
Si2 Si 0.07889(4) 0.53902(2) 0.74000(5) 0.01923(13) Uani 1 1 d . . . . .
Si3 Si 0.54188(4) 0.59704(2) 0.91486(5) 0.01985(14) Uani 1 1 d . . . . .
N1 N 0.20920(13) 0.69357(6) 0.62926(13) 0.0159(4) Uani 1 1 d . . . . .
N2 N 0.27949(13) 0.62100(6) 0.55682(13) 0.0164(4) Uani 1 1 d . . . . .
N3 N 0.20834(12) 0.66184(6) 0.83639(13) 0.0155(4) Uani 1 1 d . . . . .
N4 N 0.16751(13) 0.57655(6) 0.78071(13) 0.0193(4) Uani 1 1 d . . . . .
N5 N 0.38272(13) 0.70873(6) 0.76482(13) 0.0157(4) Uani 1 1 d . . . . .
N6 N 0.49254(13) 0.64395(6) 0.85478(14) 0.0180(4) Uani 1 1 d . . . . .
N7 N 0.54149(14) 0.69591(7) 0.51947(15) 0.0238(4) Uani 1 1 d . . . . .
C1 C 0.17722(16) 0.73603(7) 0.67474(16) 0.0182(4) Uani 1 1 d . . . . .
H1 H 0.1323 0.7523 0.6290 0.022 Uiso 1 1 calc R . . . .
C2 C 0.11965(16) 0.72782(8) 0.76704(17) 0.0212(5) Uani 1 1 d . . . . .
H2A H 0.0896 0.7564 0.7844 0.025 Uiso 1 1 calc R . . . .
H2B H 0.0652 0.7069 0.7512 0.025 Uiso 1 1 calc R . . . .
C3 C 0.17943(16) 0.70908(7) 0.85668(16) 0.0186(4) Uani 1 1 d . . . . .
H3 H 0.1350 0.7088 0.9097 0.022 Uiso 1 1 calc R . . . .
C4 C 0.26444(16) 0.74061(7) 0.88091(16) 0.0192(4) Uani 1 1 d . . . . .
H4A H 0.3080 0.7275 0.9311 0.023 Uiso 1 1 calc R . . . .
H4B H 0.2387 0.7691 0.9038 0.023 Uiso 1 1 calc R . . . .
C5 C 0.32554(16) 0.74942(7) 0.79118(16) 0.0180(4) Uani 1 1 d . . . . .
H5 H 0.3747 0.7732 0.8084 0.022 Uiso 1 1 calc R . . . .
C6 C 0.26217(17) 0.76666(7) 0.70320(16) 0.0199(4) Uani 1 1 d . . . . .
H6A H 0.2359 0.7965 0.7170 0.024 Uiso 1 1 calc R . . . .
H6B H 0.3051 0.7697 0.6503 0.024 Uiso 1 1 calc R . . . .
C7 C 0.15299(15) 0.67506(7) 0.54780(16) 0.0174(4) Uani 1 1 d . . . . .
C8 C 0.19374(15) 0.63544(7) 0.50616(16) 0.0174(4) Uani 1 1 d . . . . .
C9 C 0.14628(16) 0.61455(8) 0.42496(16) 0.0215(5) Uani 1 1 d . . . . .
H9 H 0.1751 0.5891 0.3986 0.026 Uiso 1 1 calc R . . . .
C10 C 0.05976(17) 0.63131(9) 0.38558(18) 0.0271(5) Uani 1 1 d . . . . .
H10 H 0.0283 0.6180 0.3319 0.032 Uiso 1 1 calc R . . . .
C11 C 0.01947(18) 0.66895(9) 0.42765(19) 0.0291(5) Uani 1 1 d . . . . .
H11 H -0.0406 0.6806 0.4014 0.035 Uiso 1 1 calc R . . . .
C12 C 0.06523(16) 0.69076(8) 0.50896(18) 0.0241(5) Uani 1 1 d . . . . .
H12 H 0.0347 0.7158 0.5353 0.029 Uiso 1 1 calc R . . . .
C13 C 0.20641(15) 0.62944(7) 0.91457(16) 0.0177(4) Uani 1 1 d . . . . .
C14 C 0.18836(15) 0.58403(7) 0.88263(16) 0.0193(4) Uani 1 1 d . . . . .
C15 C 0.19348(18) 0.55036(8) 0.95702(18) 0.0261(5) Uani 1 1 d . . . . .
H15 H 0.1851 0.5201 0.9399 0.031 Uiso 1 1 calc R . . . .
C16 C 0.21099(18) 0.56112(9) 1.05719(18) 0.0287(5) Uani 1 1 d . . . . .
H16 H 0.2124 0.5378 1.1018 0.034 Uiso 1 1 calc R . . . .
C17 C 0.22571(18) 0.60559(9) 1.08764(17) 0.0278(5) Uani 1 1 d . . . . .
H17 H 0.2360 0.6127 1.1518 0.033 Uiso 1 1 calc R . . . .
C18 C 0.22424(17) 0.63955(8) 1.01634(17) 0.0230(5) Uani 1 1 d . . . . .
H18 H 0.2350 0.6695 1.0347 0.028 Uiso 1 1 calc R . . . .
C19 C 0.48408(15) 0.71549(7) 0.76955(15) 0.0167(4) Uani 1 1 d . . . . .
C20 C 0.54000(16) 0.67978(7) 0.81235(16) 0.0182(4) Uani 1 1 d . . . . .
C21 C 0.63905(16) 0.68343(8) 0.80660(17) 0.0239(5) Uani 1 1 d . . . . .
H21 H 0.6811 0.6611 0.8332 0.029 Uiso 1 1 calc R . . . .
C22 C 0.67969(17) 0.72031(9) 0.76118(18) 0.0274(5) Uani 1 1 d . . . . .
H22 H 0.7490 0.7215 0.7577 0.033 Uiso 1 1 calc R . . . .
C23 C 0.62403(18) 0.75509(8) 0.72126(18) 0.0269(5) Uani 1 1 d . . . . .
H23 H 0.6541 0.7793 0.6914 0.032 Uiso 1 1 calc R . . . .
C24 C 0.52620(18) 0.75286(8) 0.72692(17) 0.0236(5) Uani 1 1 d . . . . .
H24 H 0.4855 0.7762 0.7025 0.028 Uiso 1 1 calc R . . . .
C25 C 0.45145(18) 0.57244(8) 0.61572(18) 0.0266(5) Uani 1 1 d . . . . .
H25A H 0.4915 0.5995 0.6148 0.040 Uiso 1 1 calc GR . . . .
H25B H 0.4929 0.5464 0.6058 0.040 Uiso 1 1 calc GR . . . .
H25C H 0.4222 0.5699 0.6762 0.040 Uiso 1 1 calc GR . . . .
C26 C 0.29166(18) 0.51862(8) 0.52593(19) 0.0276(5) Uani 1 1 d . . . . .
H26A H 0.2704 0.5136 0.5891 0.041 Uiso 1 1 calc GR . . . .
H26B H 0.3396 0.4958 0.5109 0.041 Uiso 1 1 calc GR . . . .
H26C H 0.2347 0.5170 0.4813 0.041 Uiso 1 1 calc GR . . . .
C27 C 0.39479(16) 0.58273(7) 0.38669(16) 0.0200(4) Uani 1 1 d . . . . .
C28 C 0.50271(18) 0.57366(9) 0.39006(19) 0.0298(5) Uani 1 1 d . . . . .
H28A H 0.5371 0.5956 0.4304 0.045 Uiso 1 1 calc GR . . . .
H28B H 0.5263 0.5757 0.3271 0.045 Uiso 1 1 calc GR . . . .
H28C H 0.5155 0.5437 0.4149 0.045 Uiso 1 1 calc GR . . . .
C29 C 0.37668(17) 0.63058(8) 0.34506(16) 0.0223(5) Uani 1 1 d . . . . .
H29A H 0.3061 0.6370 0.3415 0.033 Uiso 1 1 calc GR . . . .
H29B H 0.4015 0.6320 0.2825 0.033 Uiso 1 1 calc GR . . . .
H29C H 0.4111 0.6526 0.3853 0.033 Uiso 1 1 calc GR . . . .
C30 C 0.34831(18) 0.54835(8) 0.31261(17) 0.0258(5) Uani 1 1 d . . . . .
H30A H 0.3628 0.5179 0.3338 0.039 Uiso 1 1 calc GR . . . .
H30B H 0.3765 0.5533 0.2522 0.039 Uiso 1 1 calc GR . . . .
H30C H 0.2770 0.5526 0.3062 0.039 Uiso 1 1 calc GR . . . .
C31 C 0.1070(2) 0.47777(8) 0.7666(2) 0.0340(6) Uani 1 1 d . . . . .
H31A H 0.1767 0.4719 0.7584 0.051 Uiso 1 1 calc GR . . . .
H31B H 0.0666 0.4589 0.7241 0.051 Uiso 1 1 calc GR . . . .
H31C H 0.0920 0.4712 0.8311 0.051 Uiso 1 1 calc GR . . . .
C32 C 0.06102(19) 0.54596(9) 0.60152(17) 0.0296(6) Uani 1 1 d . . . . .
H32A H 0.0268 0.5740 0.5868 0.044 Uiso 1 1 calc GR . . . .
H32B H 0.0221 0.5211 0.5754 0.044 Uiso 1 1 calc GR . . . .
H32C H 0.1254 0.5462 0.5745 0.044 Uiso 1 1 calc GR . . . .
C33 C -0.04148(17) 0.55297(8) 0.79151(17) 0.0240(5) Uani 1 1 d . . . . .
C34 C -0.0460(2) 0.54392(10) 0.90456(19) 0.0350(6) Uani 1 1 d . . . . .
H34A H -0.0303 0.5127 0.9181 0.052 Uiso 1 1 calc GR . . . .
H34B H -0.1122 0.5506 0.9240 0.052 Uiso 1 1 calc GR . . . .
H34C H 0.0017 0.5631 0.9386 0.052 Uiso 1 1 calc GR . . . .
C35 C -0.06456(19) 0.60291(9) 0.7716(2) 0.0337(6) Uani 1 1 d . . . . .
H35A H -0.0137 0.6214 0.8031 0.051 Uiso 1 1 calc GR . . . .
H35B H -0.1287 0.6104 0.7948 0.051 Uiso 1 1 calc GR . . . .
H35C H -0.0658 0.6083 0.7043 0.051 Uiso 1 1 calc GR . . . .
C36 C -0.11682(17) 0.52260(9) 0.73712(19) 0.0294(5) Uani 1 1 d . . . . .
H36A H -0.1144 0.5283 0.6702 0.044 Uiso 1 1 calc GR . . . .
H36B H -0.1830 0.5289 0.7569 0.044 Uiso 1 1 calc GR . . . .
H36C H -0.1006 0.4914 0.7499 0.044 Uiso 1 1 calc GR . . . .
C37 C 0.43705(18) 0.55922(8) 0.9300(2) 0.0304(6) Uani 1 1 d . . . . .
H37A H 0.3891 0.5739 0.9679 0.046 Uiso 1 1 calc GR . . . .
H37B H 0.4606 0.5319 0.9612 0.046 Uiso 1 1 calc GR . . . .
H37C H 0.4059 0.5518 0.8688 0.046 Uiso 1 1 calc GR . . . .
C38 C 0.63085(19) 0.56557(9) 0.8420(2) 0.0335(6) Uani 1 1 d . . . . .
H38A H 0.6051 0.5647 0.7770 0.050 Uiso 1 1 calc GR . . . .
H38B H 0.6386 0.5351 0.8657 0.050 Uiso 1 1 calc GR . . . .
H38C H 0.6947 0.5806 0.8458 0.050 Uiso 1 1 calc GR . . . .
C39 C 0.59717(17) 0.61035(8) 1.04516(17) 0.0226(5) Uani 1 1 d . . . . .
C40 C 0.5249(2) 0.63701(10) 1.1029(2) 0.0340(6) Uani 1 1 d . . . . .
H40A H 0.5102 0.6656 1.0723 0.051 Uiso 1 1 calc GR . . . .
H40B H 0.5547 0.6423 1.1656 0.051 Uiso 1 1 calc GR . . . .
H40C H 0.4640 0.6200 1.1074 0.051 Uiso 1 1 calc GR . . . .
C41 C 0.6202(2) 0.56613(10) 1.1012(2) 0.0405(7) Uani 1 1 d . . . . .
H41A H 0.5589 0.5499 1.1090 0.061 Uiso 1 1 calc GR . . . .
H41B H 0.6511 0.5734 1.1625 0.061 Uiso 1 1 calc GR . . . .
H41C H 0.6648 0.5476 1.0667 0.061 Uiso 1 1 calc GR . . . .
C42 C 0.68840(19) 0.63820(11) 1.0426(2) 0.0367(6) Uani 1 1 d . . . . .
H42A H 0.7364 0.6230 1.0055 0.055 Uiso 1 1 calc GR . . . .
H42B H 0.7165 0.6426 1.1062 0.055 Uiso 1 1 calc GR . . . .
H42C H 0.6718 0.6671 1.0145 0.055 Uiso 1 1 calc GR . . . .
C43 C 0.47603(17) 0.68510(8) 0.56066(17) 0.0222(5) Uani 1 1 d . . . . .
C44 C 0.62815(17) 0.70796(8) 0.47349(19) 0.0257(5) Uani 1 1 d . . . . .
H44A H 0.6648 0.7313 0.5094 0.031 Uiso 1 1 calc R . . . .
H44B H 0.6101 0.7197 0.4105 0.031 Uiso 1 1 calc R . . . .
C45 C 0.69121(16) 0.66683(8) 0.46643(18) 0.0242(5) Uani 1 1 d . . . . .
C46 C 0.70792(19) 0.63865(9) 0.5483(2) 0.0324(6) Uani 1 1 d . . . . .
H46 H 0.6802 0.6459 0.6055 0.039 Uiso 1 1 calc R . . . .
C47 C 0.7652(2) 0.60112(9) 0.5405(2) 0.0381(6) Uani 1 1 d . . . . .
H47 H 0.7772 0.5819 0.5922 0.046 Uiso 1 1 calc R . . . .
C48 C 0.8067(2) 0.59164(9) 0.4520(2) 0.0370(6) Uani 1 1 d . . . . .
H48 H 0.8468 0.5660 0.4474 0.044 Uiso 1 1 calc R . . . .
C49 C 0.7900(2) 0.61927(9) 0.3703(2) 0.0352(6) Uani 1 1 d . . . . .
H49 H 0.8178 0.6118 0.3133 0.042 Uiso 1 1 calc R . . . .
C50 C 0.73219(17) 0.65695(9) 0.37730(19) 0.0282(5) Uani 1 1 d . . . . .
H50 H 0.7196 0.6759 0.3252 0.034 Uiso 1 1 calc R . . . .
C51 C -0.0369(2) 0.82725(10) 0.5260(2) 0.0442(7) Uani 1 1 d . . . . .
H51 H 0.0003 0.8523 0.5087 0.053 Uiso 1 1 calc R . . . .
C52 C -0.0413(2) 0.81639(11) 0.6259(2) 0.0470(8) Uani 1 1 d . . . . .
H52 H -0.0076 0.8345 0.6713 0.056 Uiso 1 1 calc R . . . .
C53 C -0.0948(2) 0.77962(11) 0.6540(2) 0.0401(7) Uani 1 1 d . . . . .
H53 H -0.0989 0.7722 0.7178 0.048 Uiso 1 1 calc R . . . .
C54 C -0.14219(18) 0.75404(10) 0.5826(2) 0.0353(6) Uani 1 1 d . . . . .
H54 H -0.1781 0.7285 0.5995 0.042 Uiso 1 1 calc R . . . .
C55 C -0.13872(18) 0.76509(9) 0.4828(2) 0.0312(6) Uani 1 1 d . . . . .
H55 H -0.1729 0.7470 0.4376 0.037 Uiso 1 1 calc R . . . .
C56 C -0.0864(2) 0.80136(10) 0.4544(2) 0.0361(6) Uani 1 1 d . . . . .
H56 H -0.0835 0.8088 0.3904 0.043 Uiso 1 1 calc R . . . .

loop_
_atom_site_aniso_label
_atom_site_aniso_U_11
_atom_site_aniso_U_22
_atom_site_aniso_U_33
_atom_site_aniso_U_23
_atom_site_aniso_U_13
_atom_site_aniso_U_12
Cr2 0.01354(15) 0.01397(16) 0.01617(18) -0.00010(13) 0.00103(13) -0.00156(12)
Cr3 0.01212(15) 0.01319(16) 0.02059(19) 0.00134(13) -0.00014(13) -0.00204(12)
Cr1 0.01245(15) 0.01579(17) 0.01842(19) -0.00249(13) 0.00238(13) -0.00184(12)
Si1 0.0173(3) 0.0146(3) 0.0183(3) -0.0004(2) -0.0003(2) 0.0011(2)
Si2 0.0180(3) 0.0179(3) 0.0217(3) -0.0013(2) 0.0000(2) -0.0057(2)
Si3 0.0141(3) 0.0181(3) 0.0271(3) -0.0024(2) -0.0012(2) 0.0016(2)
N1 0.0142(8) 0.0155(9) 0.0180(9) 0.0006(7) 0.0003(7) 0.0010(6)
N2 0.0143(8) 0.0164(9) 0.0183(9) -0.0009(7) -0.0004(7) -0.0003(6)
N3 0.0133(8) 0.0148(9) 0.0188(10) 0.0004(7) 0.0031(7) -0.0006(6)
N4 0.0177(8) 0.0190(9) 0.0208(10) 0.0012(7) -0.0020(7) -0.0054(7)
N5 0.0143(8) 0.0135(8) 0.0193(10) -0.0015(7) 0.0010(7) -0.0014(6)
N6 0.0136(8) 0.0174(9) 0.0234(10) 0.0008(7) 0.0033(7) -0.0006(7)
N7 0.0183(9) 0.0277(10) 0.0259(11) -0.0047(8) 0.0042(8) -0.0021(8)
C1 0.0170(10) 0.0160(10) 0.0214(12) 0.0013(8) 0.0000(8) 0.0044(8)
C2 0.0194(10) 0.0196(11) 0.0247(12) -0.0019(9) 0.0028(9) 0.0043(8)
C3 0.0194(10) 0.0171(10) 0.0196(11) -0.0005(8) 0.0049(9) 0.0034(8)
C4 0.0235(11) 0.0156(10) 0.0185(11) -0.0039(8) 0.0006(9) 0.0025(8)
C5 0.0211(10) 0.0104(9) 0.0226(12) -0.0011(8) 0.0023(9) -0.0008(8)
C6 0.0242(11) 0.0131(10) 0.0225(12) 0.0012(8) 0.0026(9) 0.0014(8)
C7 0.0152(9) 0.0196(11) 0.0174(11) 0.0028(8) 0.0006(8) -0.0019(8)
C8 0.0144(9) 0.0202(10) 0.0176(11) 0.0022(8) 0.0008(8) -0.0015(8)
C9 0.0193(10) 0.0236(11) 0.0215(12) -0.0024(9) 0.0001(9) -0.0009(8)
C10 0.0206(11) 0.0332(13) 0.0266(13) -0.0027(10) -0.0063(10) -0.0036(9)
C11 0.0185(11) 0.0330(13) 0.0349(15) 0.0032(11) -0.0059(10) 0.0012(9)
C12 0.0170(10) 0.0252(12) 0.0300(13) 0.0002(10) 0.0008(9) 0.0021(9)
C13 0.0119(9) 0.0210(11) 0.0202(11) 0.0018(9) 0.0007(8) -0.0019(8)
C14 0.0142(9) 0.0203(11) 0.0229(12) 0.0028(9) -0.0020(8) -0.0041(8)
C15 0.0259(11) 0.0219(12) 0.0296(13) 0.0052(10) -0.0064(10) -0.0089(9)
C16 0.0284(12) 0.0304(13) 0.0264(13) 0.0116(10) -0.0047(10) -0.0082(10)
C17 0.0306(12) 0.0354(14) 0.0169(12) 0.0032(10) -0.0037(10) -0.0076(10)
C18 0.0216(11) 0.0244(12) 0.0227(12) -0.0007(9) -0.0007(9) -0.0032(9)
C19 0.0153(9) 0.0187(10) 0.0161(11) -0.0027(8) 0.0010(8) -0.0056(8)
C20 0.0164(9) 0.0213(11) 0.0172(11) -0.0028(8) 0.0035(8) -0.0041(8)
C21 0.0168(10) 0.0312(13) 0.0239(12) 0.0000(10) 0.0019(9) -0.0020(9)
C22 0.0176(10) 0.0392(14) 0.0258(13) -0.0038(11) 0.0049(9) -0.0100(10)
C23 0.0263(12) 0.0294(13) 0.0255(13) 0.0003(10) 0.0048(10) -0.0142(10)
C24 0.0249(11) 0.0215(11) 0.0242(13) 0.0004(9) 0.0012(10) -0.0058(9)
C25 0.0246(11) 0.0276(13) 0.0268(13) -0.0011(10) -0.0049(10) 0.0033(9)
C26 0.0273(12) 0.0198(11) 0.0356(14) 0.0027(10) 0.0012(10) -0.0015(9)
C27 0.0178(10) 0.0194(11) 0.0229(12) -0.0032(9) 0.0011(9) 0.0010(8)
C28 0.0210(11) 0.0380(14) 0.0307(14) -0.0026(11) 0.0050(10) 0.0054(10)
C29 0.0253(11) 0.0226(11) 0.0190(12) 0.0012(9) 0.0016(9) -0.0021(9)
C30 0.0275(12) 0.0259(12) 0.0239(13) -0.0074(10) 0.0007(10) 0.0007(9)
C31 0.0308(13) 0.0203(12) 0.0501(17) -0.0028(11) -0.0033(12) -0.0024(10)
C32 0.0268(12) 0.0394(15) 0.0228(13) -0.0072(11) 0.0041(10) -0.0107(10)
C33 0.0198(10) 0.0271(12) 0.0250(13) 0.0010(10) 0.0013(9) -0.0044(9)
C34 0.0273(13) 0.0490(17) 0.0291(14) 0.0012(12) 0.0058(11) -0.0029(11)
C35 0.0276(12) 0.0311(14) 0.0428(16) -0.0040(12) 0.0055(11) 0.0028(10)
C36 0.0193(11) 0.0321(13) 0.0368(15) 0.0017(11) 0.0005(10) -0.0050(9)
C37 0.0246(12) 0.0207(12) 0.0449(16) 0.0047(11) -0.0071(11) -0.0033(9)
C38 0.0235(12) 0.0367(14) 0.0396(16) -0.0144(12) -0.0027(11) 0.0109(10)
C39 0.0207(10) 0.0213(11) 0.0254(13) -0.0001(9) -0.0015(9) 0.0010(9)
C40 0.0312(13) 0.0407(15) 0.0301(14) -0.0074(12) 0.0022(11) 0.0043(11)
C41 0.0486(17) 0.0325(15) 0.0385(16) 0.0048(12) -0.0146(13) 0.0028(12)
C42 0.0254(12) 0.0557(18) 0.0285(14) -0.0068(13) -0.0041(11) -0.0135(12)
C43 0.0200(10) 0.0238(12) 0.0229(12) -0.0051(9) 0.0012(9) -0.0025(9)
C44 0.0176(10) 0.0288(12) 0.0315(14) 0.0019(10) 0.0092(10) -0.0034(9)
C45 0.0149(10) 0.0237(12) 0.0340(14) 0.0000(10) 0.0005(9) -0.0042(8)
C46 0.0293(13) 0.0354(14) 0.0323(15) 0.0006(11) -0.0005(11) -0.0021(11)
C47 0.0347(14) 0.0301(14) 0.0480(18) 0.0070(12) -0.0098(13) 0.0007(11)
C48 0.0266(12) 0.0248(13) 0.0591(19) -0.0007(12) -0.0014(12) 0.0020(10)
C49 0.0285(13) 0.0307(14) 0.0470(17) -0.0055(12) 0.0077(12) 0.0003(10)
C50 0.0218(11) 0.0277(13) 0.0354(15) 0.0044(11) 0.0041(10) 0.0004(9)
C51 0.0294(14) 0.0357(16) 0.067(2) 0.0106(15) 0.0019(14) -0.0033(12)
C52 0.0346(15) 0.0486(18) 0.056(2) -0.0129(15) -0.0102(14) 0.0008(13)
C53 0.0253(13) 0.0581(19) 0.0372(16) 0.0037(14) 0.0042(12) 0.0045(12)
C54 0.0185(11) 0.0435(16) 0.0442(17) 0.0092(13) 0.0033(11) 0.0006(10)
C55 0.0196(11) 0.0357(14) 0.0383(15) 0.0025(12) 0.0008(10) 0.0025(10)
C56 0.0300(13) 0.0364(15) 0.0419(17) 0.0091(12) 0.0019(12) 0.0047(11)

_geom_special_details            
;
 All esds (except the esd in the dihedral angle between two l.s. planes)
 are estimated using the full covariance matrix.  The cell esds are taken
 into account individually in the estimation of esds in distances, angles
 and torsion angles; correlations between esds in cell parameters are only
 used when they are defined by crystal symmetry.  An approximate (isotropic)
 treatment of cell esds is used for estimating esds involving l.s. planes.
;
loop_
_geom_bond_atom_site_label_1
_geom_bond_atom_site_label_2
_geom_bond_distance
_geom_bond_site_symmetry_2
_geom_bond_publ_flag
Cr2 Cr3 2.6714(5) . ?
Cr2 Cr1 2.5539(5) . ?
Cr2 N1 2.1202(18) . ?
Cr2 N2 2.3308(18) . ?
Cr2 N3 2.0924(18) . ?
Cr2 N4 2.0300(18) . ?
Cr3 N3 1.9466(17) . ?
Cr3 N5 2.0378(18) . ?
Cr3 N6 1.8910(18) . ?
Cr3 C13 2.374(2) . ?
Cr1 N1 1.9188(17) . ?
Cr1 N2 2.0817(18) . ?
Cr1 N5 2.1803(18) . ?
Cr1 C43 2.031(2) . ?
Si1 N2 1.7381(18) . ?
Si1 C25 1.864(2) . ?
Si1 C26 1.851(2) . ?
Si1 C27 2.006(2) . ?
Si2 N4 1.6952(19) . ?
Si2 C31 1.877(3) . ?
Si2 C32 1.961(3) . ?
Si2 C33 1.847(2) . ?
Si3 N6 1.7309(19) . ?
Si3 C37 1.811(2) . ?
Si3 C38 1.860(2) . ?
Si3 C39 1.977(2) . ?
N1 C1 1.479(3) . ?
N1 C7 1.442(3) . ?
N2 C8 1.381(3) . ?
N3 C3 1.476(3) . ?
N3 C13 1.458(3) . ?
N4 C14 1.463(3) . ?
N5 C5 1.480(3) . ?
N5 C19 1.366(3) . ?
N6 C20 1.384(3) . ?
N7 C43 1.122(3) . ?
N7 C44 1.404(3) . ?
C1 H1 0.9800 . ?
C1 C2 1.566(3) . ?
C1 C6 1.487(3) . ?
C2 H2A 0.9700 . ?
C2 H2B 0.9700 . ?
C2 C3 1.556(3) . ?
C3 H3 0.9800 . ?
C3 C4 1.491(3) . ?
C4 H4A 0.9700 . ?
C4 H4B 0.9700 . ?
C4 C5 1.564(3) . ?
C5 H5 0.9800 . ?
C5 C6 1.546(3) . ?
C6 H6A 0.9700 . ?
C6 H6B 0.9700 . ?
C7 C8 1.428(3) . ?
C7 C12 1.347(3) . ?
C8 C9 1.416(3) . ?
C9 H9 0.9300 . ?
C9 C10 1.347(3) . ?
C10 H10 0.9300 . ?
C10 C11 1.381(4) . ?
C11 H11 0.9300 . ?
C11 C12 1.420(4) . ?
C12 H12 0.9300 . ?
C13 C14 1.427(3) . ?
C13 C18 1.470(3) . ?
C14 C15 1.441(3) . ?
C15 H15 0.9300 . ?
C15 C16 1.451(4) . ?
C16 H16 0.9300 . ?
C16 C17 1.389(4) . ?
C17 H17 0.9300 . ?
C17 C18 1.417(3) . ?
C18 H18 0.9300 . ?
C19 C20 1.406(3) . ?
C19 C24 1.388(3) . ?
C20 C21 1.334(3) . ?
C21 H21 0.9300 . ?
C21 C22 1.387(3) . ?
C22 H22 0.9300 . ?
C22 C23 1.368(4) . ?
C23 H23 0.9300 . ?
C23 C24 1.315(3) . ?
C24 H24 0.9300 . ?
C25 H25A 0.9600 . ?
C25 H25B 0.9600 . ?
C25 H25C 0.9600 . ?
C26 H26A 0.9600 . ?
C26 H26B 0.9600 . ?
C26 H26C 0.9600 . ?
C27 C28 1.464(3) . ?
C27 C29 1.540(3) . ?
C27 C30 1.557(3) . ?
C28 H28A 0.9600 . ?
C28 H28B 0.9600 . ?
C28 H28C 0.9600 . ?
C29 H29A 0.9600 . ?
C29 H29B 0.9600 . ?
C29 H29C 0.9600 . ?
C30 H30A 0.9600 . ?
C30 H30B 0.9600 . ?
C30 H30C 0.9600 . ?
C31 H31A 0.9600 . ?
C31 H31B 0.9600 . ?
C31 H31C 0.9600 . ?
C32 H32A 0.9600 . ?
C32 H32B 0.9600 . ?
C32 H32C 0.9600 . ?
C33 C34 1.618(4) . ?
C33 C35 1.526(4) . ?
C33 C36 1.520(3) . ?
C34 H34A 0.9600 . ?
C34 H34B 0.9600 . ?
C34 H34C 0.9600 . ?
C35 H35A 0.9600 . ?
C35 H35B 0.9600 . ?
C35 H35C 0.9600 . ?
C36 H36A 0.9600 . ?
C36 H36B 0.9600 . ?
C36 H36C 0.9600 . ?
C37 H37A 0.9600 . ?
C37 H37B 0.9600 . ?
C37 H37C 0.9600 . ?
C38 H38A 0.9600 . ?
C38 H38B 0.9600 . ?
C38 H38C 0.9600 . ?
C39 C40 1.517(3) . ?
C39 C41 1.545(3) . ?
C39 C42 1.471(3) . ?
C40 H40A 0.9600 . ?
C40 H40B 0.9600 . ?
C40 H40C 0.9600 . ?
C41 H41A 0.9600 . ?
C41 H41B 0.9600 . ?
C41 H41C 0.9600 . ?
C42 H42A 0.9600 . ?
C42 H42B 0.9600 . ?
C42 H42C 0.9600 . ?
C44 H44A 0.9700 . ?
C44 H44B 0.9700 . ?
C44 C45 1.482(3) . ?
C45 C46 1.428(4) . ?
C45 C50 1.427(4) . ?
C46 H46 0.9300 . ?
C46 C47 1.352(4) . ?
C47 H47 0.9300 . ?
C47 C48 1.421(4) . ?
C48 H48 0.9300 . ?
C48 C49 1.416(4) . ?
C49 H49 0.9300 . ?
C49 C50 1.359(4) . ?
C50 H50 0.9300 . ?
C51 H51 0.9300 . ?
C51 C52 1.447(5) . ?
C51 C56 1.400(4) . ?
C52 H52 0.9300 . ?
C52 C53 1.368(4) . ?
C53 H53 0.9300 . ?
C53 C54 1.381(4) . ?
C54 H54 0.9300 . ?
C54 C55 1.446(4) . ?
C55 H55 0.9300 . ?
C55 C56 1.350(4) . ?
C56 H56 0.9300 . ?

loop_
_geom_angle_atom_site_label_1
_geom_angle_atom_site_label_2
_geom_angle_atom_site_label_3
_geom_angle
_geom_angle_site_symmetry_1
_geom_angle_site_symmetry_3
_geom_angle_publ_flag
Cr1 Cr2 Cr3 70.376(14) . . ?
N1 Cr2 Cr3 97.34(5) . . ?
N1 Cr2 Cr1 47.36(5) . . ?
N1 Cr2 N2 70.33(7) . . ?
N2 Cr2 Cr3 109.46(4) . . ?
N2 Cr2 Cr1 50.19(4) . . ?
N3 Cr2 Cr3 46.29(5) . . ?
N3 Cr2 Cr1 100.28(5) . . ?
N3 Cr2 N1 93.30(7) . . ?
N3 Cr2 N2 150.16(6) . . ?
N4 Cr2 Cr3 89.78(5) . . ?
N4 Cr2 Cr1 148.57(5) . . ?
N4 Cr2 N1 163.72(7) . . ?
N4 Cr2 N2 120.99(7) . . ?
N4 Cr2 N3 81.05(7) . . ?
N3 Cr3 Cr2 50.98(5) . . ?
N3 Cr3 N5 94.86(7) . . ?
N3 Cr3 C13 37.85(7) . . ?
N5 Cr3 Cr2 89.72(5) . . ?
N5 Cr3 C13 130.04(7) . . ?
N6 Cr3 Cr2 138.00(6) . . ?
N6 Cr3 N3 171.02(8) . . ?
N6 Cr3 N5 85.96(7) . . ?
N6 Cr3 C13 137.77(8) . . ?
C13 Cr3 Cr2 72.25(5) . . ?
N1 Cr1 Cr2 54.37(5) . . ?
N1 Cr1 N2 79.81(7) . . ?
N1 Cr1 N5 91.86(7) . . ?
N1 Cr1 C43 143.62(9) . . ?
N2 Cr1 Cr2 59.33(5) . . ?
N2 Cr1 N5 146.97(7) . . ?
N5 Cr1 Cr2 89.79(5) . . ?
C43 Cr1 Cr2 156.56(7) . . ?
C43 Cr1 N2 103.55(8) . . ?
C43 Cr1 N5 101.92(8) . . ?
N2 Si1 C25 101.52(10) . . ?
N2 Si1 C26 116.53(10) . . ?
N2 Si1 C27 113.30(9) . . ?
C25 Si1 C27 116.08(11) . . ?
C26 Si1 C25 102.19(11) . . ?
C26 Si1 C27 106.98(11) . . ?
N4 Si2 C31 115.59(11) . . ?
N4 Si2 C32 108.13(10) . . ?
N4 Si2 C33 109.18(10) . . ?
C31 Si2 C32 108.08(13) . . ?
C33 Si2 C31 107.69(12) . . ?
C33 Si2 C32 107.93(11) . . ?
N6 Si3 C37 105.87(10) . . ?
N6 Si3 C38 111.45(12) . . ?
N6 Si3 C39 114.00(10) . . ?
C37 Si3 C38 106.29(13) . . ?
C37 Si3 C39 105.26(12) . . ?
C38 Si3 C39 113.19(11) . . ?
Cr1 N1 Cr2 78.27(6) . . ?
C1 N1 Cr2 121.10(13) . . ?
C1 N1 Cr1 122.39(13) . . ?
C7 N1 Cr2 92.34(12) . . ?
C7 N1 Cr1 110.41(13) . . ?
C7 N1 C1 120.94(17) . . ?
Cr1 N2 Cr2 70.47(6) . . ?
Si1 N2 Cr2 128.18(10) . . ?
Si1 N2 Cr1 121.12(9) . . ?
C8 N2 Cr2 92.81(12) . . ?
C8 N2 Cr1 109.67(14) . . ?
C8 N2 Si1 121.89(15) . . ?
Cr3 N3 Cr2 82.73(7) . . ?
C3 N3 Cr2 126.84(14) . . ?
C3 N3 Cr3 115.42(13) . . ?
C13 N3 Cr2 113.16(13) . . ?
C13 N3 Cr3 87.17(12) . . ?
C13 N3 C3 117.05(17) . . ?
Si2 N4 Cr2 122.26(10) . . ?
C14 N4 Cr2 111.72(13) . . ?
C14 N4 Si2 121.34(14) . . ?
Cr3 N5 Cr1 91.10(7) . . ?
C5 N5 Cr3 115.84(13) . . ?
C5 N5 Cr1 119.55(13) . . ?
C19 N5 Cr3 108.99(14) . . ?
C19 N5 Cr1 105.79(13) . . ?
C19 N5 C5 113.19(17) . . ?
Si3 N6 Cr3 119.89(10) . . ?
C20 N6 Cr3 109.63(14) . . ?
C20 N6 Si3 130.46(15) . . ?
C43 N7 C44 175.6(3) . . ?
N1 C1 H1 108.0 . . ?
N1 C1 C2 113.35(17) . . ?
N1 C1 C6 113.28(17) . . ?
C2 C1 H1 108.0 . . ?
C6 C1 H1 108.0 . . ?
C6 C1 C2 105.85(18) . . ?
C1 C2 H2A 107.7 . . ?
C1 C2 H2B 107.7 . . ?
H2A C2 H2B 107.1 . . ?
C3 C2 C1 118.33(18) . . ?
C3 C2 H2A 107.7 . . ?
C3 C2 H2B 107.7 . . ?
N3 C3 C2 107.77(18) . . ?
N3 C3 H3 108.4 . . ?
N3 C3 C4 115.30(17) . . ?
C2 C3 H3 108.4 . . ?
C4 C3 C2 108.25(18) . . ?
C4 C3 H3 108.4 . . ?
C3 C4 H4A 109.6 . . ?
C3 C4 H4B 109.6 . . ?
C3 C4 C5 110.12(18) . . ?
H4A C4 H4B 108.2 . . ?
C5 C4 H4A 109.6 . . ?
C5 C4 H4B 109.6 . . ?
N5 C5 C4 111.63(17) . . ?
N5 C5 H5 107.0 . . ?
N5 C5 C6 109.38(18) . . ?
C4 C5 H5 107.0 . . ?
C6 C5 C4 114.51(18) . . ?
C6 C5 H5 107.0 . . ?
C1 C6 C5 113.02(18) . . ?
C1 C6 H6A 109.0 . . ?
C1 C6 H6B 109.0 . . ?
C5 C6 H6A 109.0 . . ?
C5 C6 H6B 109.0 . . ?
H6A C6 H6B 107.8 . . ?
C8 C7 N1 116.26(18) . . ?
C12 C7 N1 126.5(2) . . ?
C12 C7 C8 117.2(2) . . ?
N2 C8 C7 111.34(19) . . ?
N2 C8 C9 127.1(2) . . ?
C9 C8 C7 121.55(19) . . ?
C8 C9 H9 119.8 . . ?
C10 C9 C8 120.5(2) . . ?
C10 C9 H9 119.8 . . ?
C9 C10 H10 121.2 . . ?
C9 C10 C11 117.6(2) . . ?
C11 C10 H10 121.2 . . ?
C10 C11 H11 118.4 . . ?
C10 C11 C12 123.3(2) . . ?
C12 C11 H11 118.4 . . ?
C7 C12 C11 119.8(2) . . ?
C7 C12 H12 120.1 . . ?
C11 C12 H12 120.1 . . ?
N3 C13 Cr3 54.98(9) . . ?
N3 C13 C18 126.47(19) . . ?
C14 C13 Cr3 103.15(14) . . ?
C14 C13 N3 112.68(19) . . ?
C14 C13 C18 120.8(2) . . ?
C18 C13 Cr3 108.03(14) . . ?
C13 C14 N4 118.00(19) . . ?
C13 C14 C15 114.6(2) . . ?
C15 C14 N4 127.4(2) . . ?
C14 C15 H15 118.2 . . ?
C14 C15 C16 123.7(2) . . ?
C16 C15 H15 118.2 . . ?
C15 C16 H16 119.4 . . ?
C17 C16 C15 121.2(2) . . ?
C17 C16 H16 119.4 . . ?
C16 C17 H17 121.6 . . ?
C16 C17 C18 116.8(2) . . ?
C18 C17 H17 121.6 . . ?
C13 C18 H18 118.6 . . ?
C17 C18 C13 122.9(2) . . ?
C17 C18 H18 118.6 . . ?
N5 C19 C20 114.37(18) . . ?
N5 C19 C24 121.3(2) . . ?
C24 C19 C20 124.1(2) . . ?
N6 C20 C19 120.70(18) . . ?
C21 C20 N6 124.6(2) . . ?
C21 C20 C19 114.7(2) . . ?
C20 C21 H21 119.8 . . ?
C20 C21 C22 120.4(2) . . ?
C22 C21 H21 119.8 . . ?
C21 C22 H22 118.0 . . ?
C23 C22 C21 124.0(2) . . ?
C23 C22 H22 118.0 . . ?
C22 C23 H23 121.4 . . ?
C24 C23 C22 117.1(2) . . ?
C24 C23 H23 121.4 . . ?
C19 C24 H24 120.2 . . ?
C23 C24 C19 119.6(2) . . ?
C23 C24 H24 120.2 . . ?
Si1 C25 H25A 109.5 . . ?
Si1 C25 H25B 109.5 . . ?
Si1 C25 H25C 109.5 . . ?
H25A C25 H25B 109.5 . . ?
H25A C25 H25C 109.5 . . ?
H25B C25 H25C 109.5 . . ?
Si1 C26 H26A 109.5 . . ?
Si1 C26 H26B 109.5 . . ?
Si1 C26 H26C 109.5 . . ?
H26A C26 H26B 109.5 . . ?
H26A C26 H26C 109.5 . . ?
H26B C26 H26C 109.5 . . ?
C28 C27 Si1 107.21(16) . . ?
C28 C27 C29 108.2(2) . . ?
C28 C27 C30 104.89(19) . . ?
C29 C27 Si1 113.81(15) . . ?
C29 C27 C30 107.00(19) . . ?
C30 C27 Si1 115.18(16) . . ?
C27 C28 H28A 109.5 . . ?
C27 C28 H28B 109.5 . . ?
C27 C28 H28C 109.5 . . ?
H28A C28 H28B 109.5 . . ?
H28A C28 H28C 109.5 . . ?
H28B C28 H28C 109.5 . . ?
C27 C29 H29A 109.5 . . ?
C27 C29 H29B 109.5 . . ?
C27 C29 H29C 109.5 . . ?
H29A C29 H29B 109.5 . . ?
H29A C29 H29C 109.5 . . ?
H29B C29 H29C 109.5 . . ?
C27 C30 H30A 109.5 . . ?
C27 C30 H30B 109.5 . . ?
C27 C30 H30C 109.5 . . ?
H30A C30 H30B 109.5 . . ?
H30A C30 H30C 109.5 . . ?
H30B C30 H30C 109.5 . . ?
Si2 C31 H31A 109.5 . . ?
Si2 C31 H31B 109.5 . . ?
Si2 C31 H31C 109.5 . . ?
H31A C31 H31B 109.5 . . ?
H31A C31 H31C 109.5 . . ?
H31B C31 H31C 109.5 . . ?
Si2 C32 H32A 109.5 . . ?
Si2 C32 H32B 109.5 . . ?
Si2 C32 H32C 109.5 . . ?
H32A C32 H32B 109.5 . . ?
H32A C32 H32C 109.5 . . ?
H32B C32 H32C 109.5 . . ?
C34 C33 Si2 115.59(16) . . ?
C35 C33 Si2 108.27(16) . . ?
C35 C33 C34 108.7(2) . . ?
C36 C33 Si2 103.71(16) . . ?
C36 C33 C34 109.7(2) . . ?
C36 C33 C35 110.7(2) . . ?
C33 C34 H34A 109.5 . . ?
C33 C34 H34B 109.5 . . ?
C33 C34 H34C 109.5 . . ?
H34A C34 H34B 109.5 . . ?
H34A C34 H34C 109.5 . . ?
H34B C34 H34C 109.5 . . ?
C33 C35 H35A 109.5 . . ?
C33 C35 H35B 109.5 . . ?
C33 C35 H35C 109.5 . . ?
H35A C35 H35B 109.5 . . ?
H35A C35 H35C 109.5 . . ?
H35B C35 H35C 109.5 . . ?
C33 C36 H36A 109.5 . . ?
C33 C36 H36B 109.5 . . ?
C33 C36 H36C 109.5 . . ?
H36A C36 H36B 109.5 . . ?
H36A C36 H36C 109.5 . . ?
H36B C36 H36C 109.5 . . ?
Si3 C37 H37A 109.5 . . ?
Si3 C37 H37B 109.5 . . ?
Si3 C37 H37C 109.5 . . ?
H37A C37 H37B 109.5 . . ?
H37A C37 H37C 109.5 . . ?
H37B C37 H37C 109.5 . . ?
Si3 C38 H38A 109.5 . . ?
Si3 C38 H38B 109.5 . . ?
Si3 C38 H38C 109.5 . . ?
H38A C38 H38B 109.5 . . ?
H38A C38 H38C 109.5 . . ?
H38B C38 H38C 109.5 . . ?
C40 C39 Si3 112.64(16) . . ?
C40 C39 C41 106.1(2) . . ?
C41 C39 Si3 111.05(17) . . ?
C42 C39 Si3 110.73(17) . . ?
C42 C39 C40 106.1(2) . . ?
C42 C39 C41 110.0(2) . . ?
C39 C40 H40A 109.5 . . ?
C39 C40 H40B 109.5 . . ?
C39 C40 H40C 109.5 . . ?
H40A C40 H40B 109.5 . . ?
H40A C40 H40C 109.5 . . ?
H40B C40 H40C 109.5 . . ?
C39 C41 H41A 109.5 . . ?
C39 C41 H41B 109.5 . . ?
C39 C41 H41C 109.5 . . ?
H41A C41 H41B 109.5 . . ?
H41A C41 H41C 109.5 . . ?
H41B C41 H41C 109.5 . . ?
C39 C42 H42A 109.5 . . ?
C39 C42 H42B 109.5 . . ?
C39 C42 H42C 109.5 . . ?
H42A C42 H42B 109.5 . . ?
H42A C42 H42C 109.5 . . ?
H42B C42 H42C 109.5 . . ?
N7 C43 Cr1 170.4(2) . . ?
N7 C44 H44A 110.1 . . ?
N7 C44 H44B 110.1 . . ?
N7 C44 C45 108.1(2) . . ?
H44A C44 H44B 108.4 . . ?
C45 C44 H44A 110.1 . . ?
C45 C44 H44B 110.1 . . ?
C46 C45 C44 119.0(2) . . ?
C50 C45 C44 118.2(2) . . ?
C50 C45 C46 122.8(2) . . ?
C45 C46 H46 120.9 . . ?
C47 C46 C45 118.2(3) . . ?
C47 C46 H46 120.9 . . ?
C46 C47 H47 120.6 . . ?
C46 C47 C48 118.8(3) . . ?
C48 C47 H47 120.6 . . ?
C47 C48 H48 118.4 . . ?
C49 C48 C47 123.3(2) . . ?
C49 C48 H48 118.4 . . ?
C48 C49 H49 120.8 . . ?
C50 C49 C48 118.3(3) . . ?
C50 C49 H49 120.8 . . ?
C45 C50 H50 120.7 . . ?
C49 C50 C45 118.6(3) . . ?
C49 C50 H50 120.7 . . ?
C52 C51 H51 118.8 . . ?
C56 C51 H51 118.8 . . ?
C56 C51 C52 122.4(3) . . ?
C51 C52 H52 119.8 . . ?
C53 C52 C51 120.5(3) . . ?
C53 C52 H52 119.8 . . ?
C52 C53 H53 121.7 . . ?
C52 C53 C54 116.6(3) . . ?
C54 C53 H53 121.7 . . ?
C53 C54 H54 118.5 . . ?
C53 C54 C55 123.1(3) . . ?
C55 C54 H54 118.5 . . ?
C54 C55 H55 119.6 . . ?
C56 C55 C54 120.8(3) . . ?
C56 C55 H55 119.6 . . ?
C51 C56 H56 121.6 . . ?
C55 C56 C51 116.7(3) . . ?
C55 C56 H56 121.6 . . ?

loop_
_refln_index_h
_refln_index_k
_refln_index_l
_refln_F_squared_meas
_refln_F_squared_sigma
0 0 -2 13.8 3.3
0 0 -2 12.9 3.2
0 0 2 17.6 3.3
0 0 -3 -4.4 3.3
0 0 3 0.4 3.2
0 0 3 -1.5 2.4
0 0 3 2.7 2.5
0 0 -3 -2.9 3.5
0 0 -4 65.09 8.5
0 0 4 60.39 6.3
0 0 4 56.39 7.6
0 0 -4 47 7.8
0 0 4 54.59 6.1
0 0 -5 -1.4 4.3
0 0 -5 6.2 4.8
0 0 5 0.5 3.8
0 0 5 -0.7 2.7
0 0 5 -3.3 2.9
0 0 -6 110.89 12.1
0 0 6 114.19 10.6
0 0 6 111.29 10.4
0 0 -6 95.99 12.6
0 0 6 121.59 12.3
0 0 7 -5 3.4
0 0 -7 -7.6 4.2
0 0 -7 -1.3 4.1
0 0 7 -0.7 3.3
0 0 7 -3.3 3.8
0 0 8 197.38 18.5
0 0 -8 213.28 19.5
0 0 8 200.08 16.8
0 0 8 167.28 16.3
0 0 -8 207.18 18.5
0 0 9 1.7 5.1
0 0 -9 4.5 5
0 0 -9 -5.7 5.8
0 0 9 2.1 3.7
0 0 -10 -5.3 5.9
0 0 10 2.7 4.6
0 0 -10 2 5.6
0 0 10 0.9 5.6
0 0 -11 -2 5.7
0 0 -11 -2.3 6.6
0 0 11 -3.4 5.2
0 0 11 -4 4.1
0 0 12 103.19 14.4
0 0 12 94.59 12
0 0 -12 81.49 14.7
0 0 -12 65.99 13.3
0 0 -13 2 7.8
0 0 13 -8.2 4.5
0 0 13 -11.6 5.3
0 0 -13 -1.4 6.5
0 0 14 1.2 7.3
0 0 -14 -7.3 6.4
0 0 14 8.3 7.1
0 0 -14 7.3 9.1
0 0 -15 -19.1 6.5
0 0 15 2.1 8.3
0 0 -15 0.3 8.3
0 0 -16 -1.6 7.9
0 0 -17 14.2 9.5
0 1 1 193.18 13.6
0 1 -1 179.48 13.8
0 1 -1 182.88 13.7
0 -1 -1 190.18 13.6
0 -1 1 179.98 13.7
0 -1 -1 193.18 13.7
0 1 2 145.99 10.6
0 1 -2 149.59 10.7
0 1 -2 137.39 11.7
0 1 2 150.48 11.5
0 1 -2 139.49 11.5
0 1 -2 136.09 10.6
0 -1 -2 143.49 11.4
0 -1 2 147.29 11.5
0 -1 2 135.69 10.7
0 -1 2 135.09 10.8
0 -1 -2 148.19 11.7
0 1 -3 436.86 33.1
0 1 3 489.05 32.1
0 1 -3 409.46 31.8
0 1 -3 455.45 31.9
0 1 -3 456.75 33.4
0 1 3 449.36 33
0 1 3 457.15 32.1
0 -1 -3 433.66 33
0 -1 3 455.45 32.2
0 -1 3 508.15 33.3
0 -1 3 425.76 34.4
0 -1 3 457.05 32.2
0 -1 -3 397.56 33.1
0 1 4 838.72 56.29
0 1 -4 796.62 57.49
0 1 4 793.82 57.39
0 1 -4 794.42 55.89
0 1 4 751.02 56.29
0 1 -4 725.73 57.59
0 1 -4 756.82 55.79
0 -1 -4 828.12 57.49
0 -1 4 777.92 57.39
0 -1 4 865.91 58.99
0 -1 4 805.42 56.39
0 -1 -4 765.92 57.59
0 -1 4 851.81 56.59
0 1 5 85.09 8.1
0 1 -5 76.19 10.4
0 1 5 85.39 8.4
0 1 -5 92.69 10.1
0 1 5 81.09 9.8
0 1 -5 88.59 7
0 1 -5 78.89 6.9
0 -1 -5 79.39 10.3
0 -1 5 80.89 10
0 -1 5 87.39 11.6
0 -1 5 99.39 8.7
0 -1 5 85.89 8.4
0 -1 -5 92.19 10.3
0 1 -6 110.89 13.1
0 1 -6 125.59 12.6
0 1 6 102.39 12.3
0 1 6 123.19 11
0 1 6 114.79 10.8
0 -1 -6 87.79 12
0 -1 6 119.19 11
0 -1 -6 114.49 12.9
0 -1 6 126.99 12.7
0 -1 6 136.19 11
0 1 7 152.58 14.6
0 1 7 148.09 12.6
0 1 7 148.99 13
0 1 -7 127.79 15
0 1 -7 131.49 14.4
0 -1 7 148.19 13.1
0 -1 -7 137.29 14.5
0 -1 7 132.39 12.6
0 -1 7 148.59 14.6
0 -1 -7 127.59 14.9
0 1 8 2.8 3.7
0 1 -8 -2.4 4.2
0 1 8 2.3 4
0 1 -8 1.2 5.1
0 1 8 -1.3 4.5
0 -1 8 0.6 4.7
0 -1 8 -3.5 3.7
0 -1 8 -4.7 3.3
0 -1 -8 -1.7 5
0 -1 -8 -0.2 4.6
0 1 9 422.06 33.9
0 1 -9 378.46 34.1
0 1 9 407.46 32
0 1 -9 418.96 34.2
0 -1 -9 406.46 34.4
0 -1 9 434.36 32.3
0 -1 9 426.96 34.1
0 -1 -9 428.56 34.2
0 1 10 574.14 43.5
0 1 -10 524.25 43.6
0 1 10 535.65 41.3
0 1 -10 530.15 43.5
0 -1 10 528.35 43.1
0 -1 -10 511.25 43.6
0 -1 -10 552.04 43.6
0 -1 10 582.44 41.6
0 1 -11 87.89 14.6
0 1 -11 78.99 13.4
0 1 11 120.69 14.5
0 1 11 88.09 11.5
0 -1 -11 84.09 13.6
0 -1 -11 74.49 14.5
0 -1 11 95.79 11.8
0 -1 11 122.09 14.5
0 1 12 60.99 12.2
0 1 12 56.89 10.2
0 1 -12 37.6 10.8
0 1 -12 53.09 11.2
0 -1 -12 67.89 12.5
0 -1 12 78.49 13.2
0 -1 12 43.3 9.1
0 -1 -12 65.09 12.6
0 1 -13 281.87 26.8
0 1 -13 247.28 25.9
0 1 13 232.48 24.7
0 1 13 256.27 23.2
0 -1 13 231.08 24.8
0 -1 13 241.98 23.3
0 -1 -13 258.27 25.9
0 -1 -13 277.67 26.4
0 1 14 385.76 36.4
0 1 -14 444.06 37.9
0 1 -14 417.76 37.4
0 1 14 392.26 34.7
0 -1 14 412.86 36.8
0 -1 -14 462.65 37.8
0 -1 -14 392.16 37.1
0 -1 14 414.56 35.1
0 1 -15 129.89 19.5
0 1 15 132.09 18.9
0 1 -15 119.59 19.2
0 -1 15 117.39 18.4
0 -1 -15 143.39 19.3
0 -1 -15 114.39 19
0 1 -16 114.59 18.7
0 -1 -16 119.19 19.1
0 1 -17 29.2 11.6
0 -1 -17 27 11
0 2 -2 431.96 30.7
0 2 -2 417.16 30.6
0 2 -2 399.26 31.2
0 2 2 456.75 30.6
0 2 2 410.96 31.1
0 2 -2 407.36 31.5
0 2 2 436.86 30.5
0 -2 -2 419.36 31.1
0 -2 2 465.15 30.7
0 -2 2 431.56 31.2
0 -2 -2 430.06 30.4
0 -2 -2 435.36 30.4
0 -2 2 435.86 31.4
0 -2 -2 419.56 31.3
0 2 -3 616.04 44.2
0 2 3 659.53 45.2
0 2 -3 598.84 44.3
0 2 3 628.64 44.3
0 2 -3 642.54 45.4
0 2 -3 629.64 45.5
0 2 3 599.44 44.2
0 -2 -3 629.84 45.4
0 -2 -3 614.34 43.9
0 -2 3 599.54 45.2
0 -2 3 576.24 45.3
0 -2 3 679.83 44.5
0 -2 3 629.84 44.5
0 -2 -3 620.84 43.9
0 -2 -3 635.84 45.2
0 2 -4 27.6 4.2
0 2 -4 32.6 4.2
0 2 -4 26.2 6.2
0 2 4 20.6 4.9
0 2 -4 30.9 5.9
0 2 4 30.5 4.4
0 2 4 23.6 3.9
0 -2 -4 24.8 5.7
0 -2 4 16.4 4
0 -2 -4 25 5.2
0 -2 4 18.8 5.2
0 -2 4 16.5 5.3
0 -2 4 26.1 4.6
0 2 5 -4.2 3.8
0 2 -5 5.5 2.5
0 2 -5 5.2 2.5
0 2 5 3.1 3.4
0 2 -5 4.2 4.3
0 2 -5 3.3 4.9
0 -2 -5 7.4 4.5
0 -2 5 13 5.2
0 -2 5 -0.5 4.5
0 -2 5 11.5 3.8
0 -2 -5 4.8 4.7
0 -2 5 8.4 3.4
0 2 -6 1104.49 80.69
0 2 -6 1071.99 80.89
0 2 6 1134.69 80.39
0 2 6 1107.69 78.99
0 2 -6 1041.3 77.99
0 2 6 1240.48 79.29
0 -2 6 1116.69 80.59
0 -2 6 1154.58 79.29
0 -2 6 1182.48 79.39
0 -2 6 1072.29 80.69
0 -2 -6 1100.99 80.49
0 -2 -6 1024.7 80.59
0 2 7 348.47 27.9
0 2 7 345.47 26.3
0 2 7 336.97 26.2
0 2 -7 351.46 28.6
0 2 -7 322.57 27.9
0 -2 7 356.96 26.6
0 -2 -7 346.67 28
0 -2 -7 329.57 28.3
0 -2 7 325.87 28.1
0 -2 7 362.36 26.6
0 -2 7 333.07 28
0 2 8 25.8 7.1
0 2 -8 42.3 9.1
0 2 8 39.1 7.2
0 2 -8 23.4 7.3
0 2 8 39.8 6.7
0 -2 8 36.5 8.6
0 -2 8 46.8 7.4
0 -2 -8 35.9 8.4
0 -2 -8 49.99 8.9
0 -2 8 34.1 7.9
0 -2 8 47.5 7.5
0 2 9 9.3 6.1
0 2 -9 11.2 6.8
0 2 -9 16.8 6.4
0 2 9 28.1 5.6
0 -2 9 10.5 6.2
0 -2 -9 15.8 7.4
0 -2 9 17.4 5.4
0 -2 -9 11.2 6
0 2 -10 31.6 9.1
0 2 10 33.3 8.4
0 2 -10 44.7 9.9
0 2 10 44.5 7.7
0 -2 10 27.1 7
0 -2 -10 25.4 8
0 -2 -10 30 9.2
0 -2 10 36.3 8.8
0 2 -11 4.7 7.4
0 2 -11 7 6.7
0 2 11 3.7 6.3
0 2 11 3.1 4.8
0 -2 11 -3.5 4.6
0 -2 -11 5.7 7.1
0 -2 11 -2.3 5.8
0 -2 -11 4.1 5.9
0 2 -12 126.19 17.1
0 2 12 97.89 13.2
0 2 12 128.29 16.1
0 2 -12 115.99 16.2
0 -2 12 74.99 14.8
0 -2 -12 114.69 15.9
0 -2 12 143.59 14.6
0 -2 -12 146.99 17.5
0 2 13 0.3 6.7
0 2 -13 -4.6 7.4
0 2 -13 15.3 8.2
0 2 13 0.6 5.6
0 -2 -13 1.3 6.9
0 -2 13 10.7 7.4
0 -2 13 5.4 6.3
0 -2 -13 1.5 7.6
0 2 14 59.69 11.3
0 2 -14 75.39 14.5
0 2 14 77.69 14.7
0 2 -14 55.69 13.1
0 -2 14 76.59 12.8
0 -2 -14 73.39 14.2
0 -2 14 87.49 14.9
0 -2 -14 66.29 13.9
0 2 15 55.69 13.3
0 2 -15 73.69 15
0 2 -15 44.7 13
0 -2 -15 83.19 15.4
0 -2 -15 53.19 13.6
0 -2 15 52.79 12.9
0 2 -16 13.2 9.7
0 -2 -16 10.2 9.2
0 2 -17 27.5 11.7
0 -2 -17 13.8 10
0 3 0 0.4 2.2
0 3 0 5.5 2.2
0 3 0 7.7 1.9
0 3 0 7.2 2.5
0 -3 0 1.6 2.4
0 -3 0 1.3 2
0 -3 0 4 2
0 -3 0 6.2 2.5
0 3 1 418.86 31.4
0 3 1 401.46 31.1
0 3 1 438.96 31.1
0 3 -1 441.96 31
0 3 -1 417.46 31.3
0 3 -1 468.55 31.8
0 3 1 457.15 31.6
0 3 -1 438.96 31.6
0 -3 1 442.56 31.3
0 -3 -1 373.56 31.3
0 -3 1 447.56 31.1
0 -3 -1 450.65 31
0 -3 -1 411.66 31.1
0 -3 1 423.96 31.7
0 -3 -1 473.55 31.7
0 -3 1 464.25 31.6
0 3 -2 1828.52 137.59
0 3 2 2088.49 137.39
0 3 2 2054.09 137.39
0 3 2 1792.02 136.79
0 3 -2 2036.7 137.49
0 3 -2 1970.7 136.99
0 3 -2 2005.3 136.79
0 -3 -2 1948.8 136.69
0 -3 2 1895.51 136.79
0 -3 -2 2038.2 137.49
0 -3 2 1931.41 137.49
0 -3 2 1884.91 137.59
0 -3 -2 2006 137.39
0 3 3 694.83 50.39
0 3 -3 706.63 50.89
0 3 3 732.93 49.6
0 3 -3 706.43 50.59
0 3 -3 700.73 49.7
0 3 3 695.43 49.5
0 3 -3 732.13 49.6
0 -3 3 665.53 50.69
0 -3 -3 705.03 49.2
0 -3 -3 713.73 49.2
0 -3 -3 681.93 50.49
0 -3 3 674.73 50.49
0 -3 -3 654.93 50.29
0 -3 3 683.33 49.7
0 3 4 423.16 29.6
0 3 -4 375.26 29.7
0 3 4 429.86 30.8
0 3 4 380.06 28.2
0 3 4 442.26 28.4
0 3 -4 384.16 30
0 3 -4 359.66 28
0 3 -4 344.17 28
0 -3 -4 377.36 29.6
0 -3 4 384.16 30
0 -3 -4 363.76 27.4
0 -3 -4 391.96 29.3
0 -3 4 378.36 29.5
0 -3 -4 380.76 27.5
0 -3 4 388.86 28.4
0 -3 4 379.06 28.5
0 3 5 689.23 46
0 3 -5 643.44 47.5
0 3 -5 641.04 47.8
0 3 -5 650.33 45.6
0 3 5 654.13 46
0 3 -5 624.84 45.5
0 3 5 651.03 47.2
0 -3 -5 581.94 47.3
0 -3 5 633.04 46.2
0 -3 5 638.04 46.1
0 -3 5 664.43 47.4
0 -3 -5 645.34 47.1
0 -3 5 555.24 47.3
0 3 -6 1039.4 73.39
0 3 -6 1028.6 73.59
0 3 6 965.5 72.79
0 3 6 952 71.49
0 3 6 1054.89 71.69
0 3 -6 992.1 70.79
0 3 -6 959.6 70.69
0 -3 6 967.2 73.39
0 -3 6 995.6 72.99
0 -3 6 1140.79 72.19
0 -3 -6 880.21 72.89
0 -3 6 1062.19 71.89
0 -3 -6 1017.5 73.09
0 3 -7 44.1 8.6
0 3 -7 27.8 7.3
0 3 -7 37.7 4.5
0 3 -7 30.7 4.2
0 3 7 37 6.2
0 3 7 28.9 7.3
0 3 7 37.3 6.2
0 -3 7 42.5 7.1
0 -3 7 36.7 8.2
0 -3 -7 29.3 7.4
0 -3 7 31.6 7.2
0 -3 7 29.1 5.7
0 -3 -7 25.1 6.4
0 3 8 18.5 4.6
0 3 8 19.2 6.3
0 3 -8 13.8 7.1
0 3 -8 19.3 6.3
0 3 8 22.6 5.5
0 -3 8 10.4 5.7
0 -3 8 12.5 5
0 -3 8 11.9 6.4
0 -3 -8 18.4 6.9
0 -3 8 14.3 5.1
0 -3 -8 15.6 5.6
0 3 9 233.98 23.1
0 3 9 265.27 21.6
0 3 -9 272.47 24.4
0 3 -9 260.37 23.7
0 -3 -9 270.37 23.4
0 -3 -9 246.78 23.9
0 -3 9 264.67 21.9
0 -3 9 268.27 23.7
0 3 -10 359.06 33.3
0 3 10 421.46 31.3
0 3 10 345.97 32.5
0 3 -10 390.76 33.4
0 -3 -10 399.86 33.1
0 -3 10 404.16 33.3
0 -3 10 413.86 31.6
0 -3 -10 406.16 33.8
0 3 -11 179.78 20
0 3 -11 173.68 20.2
0 3 11 212.58 20.2
0 3 11 176.78 17.6
0 -3 -11 181.08 20.5
0 -3 11 177.48 19.6
0 -3 -11 203.68 20
0 -3 11 188.68 18.2
0 3 -12 53.39 12.4
0 3 -12 60.29 12.5
0 3 12 56.19 10.1
0 3 12 63.79 12.4
0 -3 12 61.19 12.5
0 -3 -12 59.19 12.5
0 -3 12 71.19 11
0 -3 -12 69.59 12.8
0 3 13 314.97 31.4
0 3 -13 356.06 32.7
0 3 13 372.46 30.3
0 3 -13 370.46 33.1
0 -3 -13 329.87 32.1
0 -3 -13 379.06 33.2
0 -3 13 380.16 30.6
0 -3 13 327.77 31.8
0 3 14 -3.2 6.7
0 3 -14 -1.1 7.8
0 3 -14 -1.3 6.7
0 3 14 14.7 7.2
0 -3 14 2 6.6
0 -3 14 10.3 8.2
0 -3 -14 0.4 7.2
0 -3 -14 7 8.9
0 3 -15 883.41 66.89
0 3 -15 876.71 66.09
0 3 15 797.72 65.39
0 -3 -15 809.82 65.89
0 -3 -15 829.32 65.49
0 -3 15 739.23 65.59
0 3 -16 -2.4 8
0 -3 -16 11.4 9.7
0 3 -17 -7.8 8.3
0 -3 -17 2 8.8
0 4 1 829.22 57.39
0 4 1 838.12 57.59
0 4 1 818.32 57.89
0 4 -1 872.61 58.09
0 4 -1 759.22 57.29
0 4 1 840.92 57.99
0 4 -1 757.72 57.99
0 4 -1 836.02 57.79
0 -4 1 764.52 58.09
0 -4 1 743.13 57.59
0 -4 -1 852.51 57.99
0 -4 -1 813.02 57.39
0 -4 1 856.51 57.39
0 -4 -1 820.42 57.89
0 -4 -1 800.62 57.49
0 -4 1 789.42 57.99
0 4 -2 3865.01 255.27
0 -4 -2 3518.55 254.97
0 -4 2 3578.64 255.27
0 4 -3 -1.7 3.7
0 4 -3 2.3 4.8
0 4 3 -3.4 2.5
0 4 3 2.7 3.9
0 4 3 5.1 4.3
0 4 3 -0.2 2.8
0 4 -3 1.3 3.1
0 -4 -3 2.3 2.8
0 -4 -3 -0.2 4.5
0 -4 3 3.1 4.9
0 -4 -3 5.4 4.2
0 -4 3 2.3 3.2
0 -4 3 -2.1 4
0 -4 -3 -0.9 2.5
0 4 -4 3202.18 224.38
0 4 4 2979.8 224.28
0 4 4 3316.17 224.38
0 4 4 3250.67 225.38
0 4 -4 3302.87 225.58
0 4 -4 3174.28 224.28
0 4 -4 3186.38 225.78
0 -4 4 3201.68 224.48
0 -4 -4 3137.09 223.78
0 -4 -4 3267.27 225.38
0 -4 4 3247.97 225.78
0 -4 4 3292.67 225.48
0 -4 -4 3242.08 225.48
0 4 -5 1557.34 109.39
0 4 5 1558.34 111.19
0 4 -5 1543.45 111.39
0 4 5 1649.54 109.69
0 4 -5 1406.66 110.89
0 4 5 1629.04 110.89
0 4 -5 1447.46 109.39
0 4 5 1592.54 109.59
0 -4 -5 1475.35 110.59
0 -4 5 1567.44 111.39
0 -4 -5 1542.05 108.59
0 -4 5 1579.04 110.19
0 -4 -5 1484.65 108.59
0 -4 5 1607.04 109.89
0 -4 -5 1636.34 111.19
0 -4 5 1631.84 111.09
0 4 6 669.43 49.1
0 4 6 686.43 50.69
0 4 -6 659.13 48.6
0 4 -6 656.23 50.79
0 4 -6 675.83 48.5
0 4 6 656.53 49.1
0 4 -6 679.23 51.39
0 -4 -6 695.03 50.59
0 -4 -6 696.93 51.09
0 -4 6 701.63 51.39
0 -4 6 725.63 49.7
0 -4 6 644.84 49.3
0 -4 6 675.23 50.79
0 4 -7 80.19 7
0 4 -7 82.69 11.6
0 4 7 86.89 10.7
0 4 7 64.99 8.5
0 4 -7 80.69 10.6
0 4 -7 74.49 7.1
0 4 7 55.99 8.2
0 -4 7 62.69 8.9
0 -4 7 55.29 8.5
0 -4 -7 65.29 10.7
0 -4 7 57.59 10.3
0 -4 7 62.89 10.9
0 4 8 564.04 40.3
0 4 -8 469.35 41.9
0 4 8 586.64 40.5
0 4 8 598.84 42.4
0 4 -8 485.65 42.3
0 4 -8 534.95 38.4
0 4 -8 558.44 38.5
0 -4 8 529.75 40.5
0 -4 8 492.65 41.8
0 -4 8 567.34 41.1
0 -4 -8 519.95 42.4
0 4 9 23.9 7.5
0 4 -9 23.6 8.2
0 4 -9 13 6.4
0 4 9 28.5 6.1
0 -4 -9 25.5 8.2
0 -4 9 35.5 6.8
0 -4 -9 18 6.8
0 -4 9 23.8 7.5
0 4 10 60.49 9.5
0 4 -10 52.09 10.7
0 4 -10 63.49 11.5
0 4 10 64.39 11.4
0 -4 -10 65.29 12.6
0 -4 10 52.19 9.1
0 -4 -10 63.29 11.1
0 -4 10 41.7 9.9
0 4 -11 34.6 9.2
0 4 11 34.7 9.9
0 4 11 35.2 7.9
0 4 -11 54.19 11.1
0 -4 11 51.89 9.3
0 -4 -11 47.9 10.5
0 -4 -11 53.59 11
0 -4 11 45.5 10
0 4 12 36.2 8.3
0 4 -12 32.2 9.9
0 4 12 18.8 8.3
0 4 -12 36.2 10.2
0 -4 12 36.3 8.2
0 -4 12 27 8.9
0 -4 -12 23.4 9
0 -4 -12 33 9.7
0 4 13 181.58 20.5
0 4 13 174.58 18.2
0 4 -13 192.88 21.6
0 4 -13 180.18 21.3
0 -4 13 150.08 19.9
0 -4 -13 168.38 21.5
0 -4 13 201.38 19.1
0 4 14 6.9 8
0 4 14 24 8.2
0 4 -14 17.4 9.9
0 4 -14 32.5 10.8
0 -4 14 16 9.1
0 -4 -14 32.3 10.9
0 -4 14 30.5 9
0 4 -15 159.28 21.4
0 4 15 155.78 20.8
0 4 -15 161.88 21.5
0 -4 15 184.28 29.8
0 -4 -15 156.68 21.3
0 4 -16 8.2 10.1
0 -4 -16 -2.7 8.2
0 4 -17 7.1 9.3
0 -4 -17 11.9 9.8
0 5 0 -2.9 3.2
0 5 0 1.6 2.6
0 5 0 -1.4 3.2
0 5 0 -1.4 3.6
0 -5 0 1.3 3.6
0 -5 0 -2.5 2.8
0 -5 0 0.1 3.3
0 -5 0 0.3 3.7
0 5 -1 143.59 11.5
0 5 1 135.09 12.1
0 5 -1 123.79 11.9
0 5 -1 122.59 12.4
0 5 1 145.39 12.5
0 5 1 128.89 11.3
0 5 -1 138.19 12.4
0 5 1 131.19 11.8
0 -5 -1 139.69 11.9
0 -5 1 124.69 12.4
0 -5 1 147.89 12.4
0 -5 1 145.59 11.6
0 -5 1 123.69 12.3
0 -5 -1 149.39 12.6
0 -5 -1 134.19 11.5
0 -5 -1 157.08 12.5
0 5 2 9.2 3.9
0 5 -2 15.6 4.4
0 5 2 12 3.7
0 5 -2 9.3 3.4
0 5 -2 18 5.5
0 5 -2 3.4 4.6
0 5 2 10.6 4.7
0 5 2 14.3 4.9
0 -5 -2 14.7 5
0 -5 2 13 4.6
0 -5 -2 2.6 4.4
0 -5 2 1.8 5.4
0 -5 -2 16.6 4.4
0 -5 2 11.3 3.8
0 -5 -2 9.8 3.6
0 -5 2 13.3 5.5
0 5 -3 602.44 46.3
0 5 3 652.43 46.1
0 5 3 666.13 45.4
0 5 -3 652.33 46.8
0 5 -3 681.93 45.7
0 5 3 666.13 46.3
0 5 -3 548.35 45
0 -5 -3 655.53 46.2
0 -5 -3 629.44 45
0 -5 3 621.94 46.3
0 -5 3 596.14 45.6
0 -5 -3 551.14 46
0 -5 3 608.84 46.6
0 -5 -3 648.34 45.1
0 -5 3 646.24 45.3
0 5 4 809.32 51.79
0 5 4 693.33 51.69
0 5 4 756.42 52.79
0 5 -4 726.03 51.89
0 5 -4 731.73 53.09
0 5 4 725.23 52.79
0 5 -4 750.82 51.69
0 5 -4 713.93 53.29
0 -5 -4 731.13 51.19
0 -5 -4 723.53 52.99
0 -5 4 677.03 52.79
0 -5 -4 665.73 51.09
0 -5 4 692.73 53.19
0 -5 -4 685.53 52.49
0 -5 4 703.13 51.79
0 5 -5 1018.3 77.79
0 5 5 1151.38 76.19
0 5 5 1072.39 77.39
0 5 -5 1083.69 77.79
0 5 -5 1050.09 76.09
0 5 5 1085.09 76.19
0 5 -5 1018.4 75.89
0 5 5 1104.59 77.39
0 -5 5 1103.89 77.59
0 -5 -5 1051.59 75.19
0 -5 -5 1063.19 77.29
0 -5 5 1148.99 76.49
0 -5 -5 1019.8 77.49
0 -5 -5 1024 75.19
0 -5 5 1049.49 77.89
0 5 -6 441.16 31.3
0 5 6 411.96 31.6
0 5 -6 419.86 33.8
0 5 6 412.36 31.7
0 5 -6 412.86 33.5
0 5 6 467.75 33.4
0 5 -6 408.06 31.2
0 5 6 409.86 33.1
0 -5 6 424.66 33.3
0 -5 6 455.15 32
0 -5 6 432.26 33.9
0 -5 -6 397.06 29.9
0 -5 -6 417.16 30
0 -5 -6 402.86 33.4
0 -5 6 408.86 32.8
0 -5 -6 430.76 33.1
0 5 -7 106.49 13.1
0 5 7 75.59 9.3
0 5 7 88.29 11.5
0 5 -7 87.79 8.3
0 5 -7 84.89 8.5
0 5 7 76.59 9.4
0 5 7 88.99 12.9
0 5 -7 90.89 11.6
0 -5 -7 71.09 10.5
0 -5 7 83.89 12
0 -5 7 108.89 10.1
0 -5 7 81.19 11.5
0 -5 7 70.49 9.7
0 -5 -7 70.89 11.5
0 5 8 318.37 25.6
0 5 -8 300.07 23.5
0 5 -8 329.67 28
0 5 -8 333.97 23.8
0 5 -8 281.87 27.1
0 5 8 327.27 27
0 -5 -8 297.97 26.5
0 -5 -8 325.67 27.5
0 -5 8 314.27 25.3
0 -5 8 341.97 27.4
0 5 9 0.8 3.9
0 5 -9 9.2 6.2
0 5 -9 1.4 2.1
0 5 9 5.2 5.9
0 5 -9 0.6 2.2
0 5 -9 6.1 7.3
0 -5 -9 -4.4 4.5
0 -5 9 0 4.3
0 -5 9 3.9 5.6
0 -5 -9 -6.1 4.9
0 5 -10 445.06 37.5
0 5 10 421.06 36.4
0 5 10 486.05 34.9
0 5 -10 411.96 37
0 -5 10 477.15 35.2
0 -5 -10 414.36 36.8
0 -5 -10 456.15 36.7
0 -5 10 420.76 36.6
0 5 -11 1.4 6.9
0 5 11 5.5 5.1
0 5 -11 9.5 7.2
0 5 11 4.9 6.2
0 -5 -11 6.2 7.3
0 -5 -11 9.7 6.7
0 -5 11 3.6 5.4
0 -5 11 4.6 6.2
0 5 -12 28.1 9.6
0 5 12 30.1 9.3
0 5 -12 25.1 10
0 5 12 37.5 8.1
0 -5 -12 30 9
0 -5 12 29.8 9.5
0 -5 -12 34 10.6
0 -5 12 26.5 7.9
0 5 -13 9.5 8.6
0 5 13 19.3 7.1
0 5 13 22.1 8.9
0 5 -13 17.3 8.8
0 -5 -13 19.9 9.2
0 -5 13 17.7 8.3
0 -5 -13 24.3 8.4
0 -5 13 9.6 6.7
0 5 -14 738.53 65.99
0 5 14 852.81 65.99
0 5 14 868.31 63.99
0 5 -14 878.11 66.39
0 -5 -14 895.91 66.39
0 -5 14 839.22 66.09
0 -5 -14 823.22 65.99
0 -5 14 773.82 63.69
0 5 -15 18.9 9.6
0 5 -15 3.4 8
0 5 15 -0.5 7.6
0 -5 -15 0.5 6.8
0 -5 -15 9.2 8.7
0 5 -16 127.89 19.6
0 -5 -16 96.49 18.4
0 5 -17 -3.8 8.5
0 -5 -17 -4.5 8.7
0 6 0 151.08 13.1
0 6 0 139.09 13.2
0 6 0 123.89 11.8
0 6 0 153.48 13.1
0 -6 0 137.79 13.1
0 -6 0 146.79 12.2
0 -6 0 133.89 12.7
0 -6 0 143.29 13.3
0 6 -1 1021.4 68.79
0 6 -1 1102.69 68.49
0 6 1 928.91 67.69
0 6 1 946.71 68.39
0 6 1 1022.8 68.19
0 6 -1 1087.49 69.09
0 6 1 913.41 68.39
0 6 -1 953.7 67.69
0 -6 -1 886.31 67.59
0 -6 1 985.2 67.79
0 -6 1 974.6 68.29
0 -6 1 814.12 68.29
0 -6 -1 915.81 67.99
0 -6 -1 915.61 68.49
0 -6 -1 914.21 68.49
0 -6 1 901.11 68.59
0 6 2 26 6.4
0 6 2 30 5.2
0 6 -2 32.4 7.5
0 6 2 20.1 5.2
0 6 -2 27.4 4.8
0 6 2 20.7 4.7
0 6 -2 18.5 5.4
0 6 -2 24.7 6.3
0 -6 2 23.5 6.1
0 -6 -2 26.1 6.1
0 -6 2 39 7.2
0 -6 2 34.4 6.1
0 -6 -2 30.3 5.3
0 -6 -2 26.5 5.6
0 -6 2 33.4 5.8
0 -6 -2 20.4 5.9
0 6 -3 712.03 50.39
0 6 3 661.63 49.2
0 6 -3 631.94 48.9
0 6 3 673.03 49.9
0 6 -3 633.64 50.39
0 6 3 677.53 49.99
0 6 -3 693.93 49.5
0 -6 -3 638.84 48.9
0 -6 -3 723.33 50.39
0 -6 3 666.33 50.39
0 -6 -3 668.63 49.9
0 -6 3 727.03 49.8
0 -6 3 743.93 50.49
0 -6 3 719.83 49.2
0 -6 -3 652.13 48.8
0 6 4 384.26 31.6
0 6 4 415.76 30.7
0 6 -4 407.76 32.4
0 6 4 428.86 31.8
0 6 -4 397.46 30.8
0 6 -4 422.56 32
0 6 -4 377.26 30.3
0 -6 4 407.26 31.1
0 -6 4 394.16 32.3
0 -6 -4 444.16 30.3
0 -6 -4 376.66 31.8
0 -6 -4 425.36 31.7
0 -6 -4 408.86 30.2
0 -6 4 415.36 30.7
0 -6 4 432.16 32.1
0 6 -5 654.33 47.3
0 6 5 622.64 48.3
0 6 -5 624.44 49
0 6 -5 652.23 48.9
0 6 5 703.83 47.3
0 6 5 637.74 47.2
0 6 5 644.44 48.3
0 6 -5 659.23 47
0 -6 5 623.04 47.3
0 -6 5 640.14 49.1
0 -6 -5 618.24 46.3
0 -6 -5 725.03 48.7
0 -6 5 627.54 48.6
0 -6 -5 627.74 46.4
0 -6 -5 658.93 48.9
0 6 6 2101.29 150.98
0 6 -6 2112.09 149.49
0 6 6 2134.89 149.69
0 6 6 2115.69 149.79
0 6 6 2076.59 150.88
0 6 -6 2141.29 151.78
0 6 -6 2071.59 149.39
0 6 -6 2130.19 151.58
0 -6 -6 2106.49 148.39
0 -6 -6 2079.39 148.39
0 -6 6 2175.08 149.88
0 -6 6 2152.48 151.28
0 -6 -6 2259.17 151.18
0 -6 -6 2153.08 151.48
0 -6 6 2080.19 151.68
0 6 -7 958.7 69.99
0 6 7 987.1 70.89
0 6 -7 1030.3 70.29
0 6 7 948.61 72.19
0 6 7 1033.9 70.79
0 6 7 1034.4 72.39
0 6 -7 1001.2 72.99
0 6 -7 846.52 72.49
0 -6 -7 1003.9 72.39
0 -6 7 968.4 72.99
0 -6 7 1003.6 71.09
0 -6 -7 952 72.49
0 -6 7 969 72.49
0 6 -8 29.5 8.1
0 6 -8 28.6 7.8
0 6 -8 25.1 4.7
0 6 8 32.2 8.1
0 6 -8 39.3 5.9
0 6 8 45.8 7.5
0 -6 -8 31.1 8.1
0 -6 8 32.8 6.7
0 -6 8 36.8 8.3
0 -6 -8 38.5 8.5
0 6 -9 1290.87 92.59
0 6 -9 1201.98 96.59
0 6 -9 1300.57 97.09
0 6 9 1325.27 96.29
0 6 -9 1357.46 92.79
0 -6 9 1367.96 94.99
0 -6 -9 1262.67 96.59
0 -6 9 1386.16 96.79
0 -6 -9 1332.27 96.39
0 6 -10 416.86 38.7
0 6 10 481.05 38.6
0 6 -10 452.15 39.2
0 6 10 486.75 36.6
0 6 -10 507.15 33.3
0 -6 10 433.76 38.3
0 -6 -10 455.15 38.9
0 -6 -10 443.56 38.2
0 -6 10 483.75 37
0 6 11 3.8 5.1
0 6 11 3.4 6.3
0 6 -11 -2.2 5.6
0 6 -11 1.1 7.1
0 -6 11 8.1 6.6
0 -6 11 2.5 5.4
0 -6 -11 6.5 6
0 -6 -11 0.7 6.3
0 6 -12 17.1 8.7
0 6 12 14.2 7.8
0 6 -12 21.1 8.5
0 6 12 -1.1 5
0 -6 12 0.4 5.4
0 -6 12 5.6 6.9
0 -6 -12 -1.5 5.8
0 -6 -12 11.2 8.3
0 6 13 69.19 10.9
0 6 13 36.2 10.5
0 6 -13 36.2 11
0 6 -13 80.69 14
0 -6 -13 54.19 12.9
0 -6 -13 34.2 10.1
0 -6 13 36.6 10.8
0 -6 13 52.39 10.1
0 6 14 5.3 6.3
0 6 -14 23.9 9.8
0 6 -14 -8.5 7.4
0 6 14 -5.4 7.2
0 -6 -14 -3.8 7.7
0 -6 14 0.7 6.5
0 -6 14 0.6 7.3
0 -6 -14 -2.8 6.8
0 6 -15 42.1 11.7
0 6 -15 53.49 13.9
0 6 15 26.9 14.9
0 -6 -15 32.8 10.9
0 -6 -15 41.7 11.7
0 6 -16 67.19 14.7
0 -6 -16 68.39 14.8
0 6 -17 5.1 9.2
0 -6 -17 7.3 10.3
0 7 0 -2.9 4.4
0 7 0 3.8 5
0 7 0 4.1 5.2
0 7 0 -1.7 3.7
0 -7 0 4.2 3.7
0 -7 0 -6.3 4.4
0 -7 0 0.4 4.9
0 -7 0 -0.6 5
0 7 -1 27.1 6.3
0 7 1 32 6.4
0 7 -1 19.3 4.4
0 7 1 25 6.6
0 7 -1 26.6 6.9
0 7 1 18.3 5.9
0 7 1 20.2 4.7
0 7 -1 14.9 5.7
0 -7 1 20.2 5.3
0 -7 -1 41.3 6.5
0 -7 -1 26.3 6.5
0 -7 1 35.3 6.6
0 -7 1 26.1 6.3
0 -7 -1 18.5 5
0 -7 1 26.5 6.7
0 -7 -1 33.6 6.7
0 7 -2 234.48 19.2
0 7 -2 228.98 18.3
0 7 -2 208.38 19.3
0 7 2 225.18 19.5
0 7 -2 251.67 20.1
0 7 2 243.58 18.4
0 7 2 241.08 19.6
0 7 2 226.68 18.8
0 -7 2 235.98 18.5
0 -7 -2 212.68 19.4
0 -7 -2 220.98 19.7
0 -7 2 225.78 19.9
0 -7 -2 233.38 18.5
0 -7 2 238.58 20.3
0 -7 -2 221.68 18.6
0 -7 2 248.28 19.3
0 7 -3 650.83 44.1
0 7 -3 582.64 42
0 7 -3 554.24 43.3
0 7 3 562.74 42.3
0 7 3 547.15 41.9
0 7 -3 556.34 42.4
0 7 3 562.24 42.9
0 7 3 621.94 43.3
0 -7 -3 558.54 43.2
0 -7 3 553.34 43.6
0 -7 3 519.75 42
0 -7 3 576.84 43.4
0 -7 -3 505.25 41.6
0 -7 -3 601.14 42.1
0 -7 3 634.04 42.9
0 -7 -3 642.74 43.4
0 7 -4 838.22 59.59
0 7 4 860.81 60.79
0 7 4 761.42 59.69
0 7 4 835.52 60.69
0 7 -4 683.63 59.59
0 7 -4 813.72 61.39
0 7 -4 852.51 61.19
0 -7 4 860.71 59.79
0 -7 4 819.32 61.49
0 -7 -4 850.21 60.79
0 -7 4 880.41 60.39
0 -7 -4 809.62 59.29
0 -7 -4 855.21 61.09
0 -7 4 879.91 61.19
0 -7 -4 832.92 59.29
0 7 5 38.2 8
0 7 -5 59.19 10.3
0 7 5 48.9 7.5
0 7 5 55.39 7.3
0 7 5 36 7.9
0 7 -5 68.09 9.6
0 7 -5 46.9 7
0 7 -5 45.1 7.5
0 -7 -5 50.29 6.7
0 -7 -5 41.1 8.5
0 -7 5 37.1 7.9
0 -7 -5 44.7 6.3
0 -7 5 46.8 7.3
0 -7 5 59.29 10.6
0 -7 -5 38.6 7.6
0 -7 5 56.79 8.5
0 7 6 1717.73 120.39
0 7 -6 1760.02 120.19
0 7 -6 1678.13 120.29
0 7 -6 1765.92 122.49
0 7 6 1746.83 120.59
0 7 6 1589.54 121.49
0 7 -6 1669.13 122.49
0 -7 -6 1577.74 119.19
0 -7 6 1814.32 120.79
0 -7 6 1676.13 122.49
0 -7 -6 1789.92 121.89
0 -7 -6 1584.44 121.89
0 -7 6 1552.64 124.19
0 -7 6 1928.71 122.59
0 -7 -6 1645.64 119.19
0 7 -7 1951.5 132.49
0 7 -7 1946.61 135.19
0 7 -7 1733.23 134.69
0 7 7 1841.82 134.19
0 7 -7 1876.51 132.29
0 7 7 2019.3 132.89
0 7 7 1949.3 134.39
0 7 7 1791.72 132.89
0 -7 7 1759.22 134.79
0 -7 7 1988.8 134.79
0 -7 -7 1816.02 130.89
0 -7 -7 1912.31 134.39
0 -7 -7 1817.02 130.89
0 -7 -7 1741.63 134.39
0 -7 7 1990.4 133.09
0 7 -8 82.79 8.9
0 7 -8 75.09 12.3
0 7 -8 79.69 9.2
0 7 8 82.99 10.3
0 7 -8 101.79 13.5
0 7 8 79.89 12.2
0 -7 -8 105.19 12.2
0 -7 8 94.89 10.8
0 -7 -8 84.29 12.8
0 -7 8 91.79 12.6
0 7 -9 314.47 23.5
0 7 -9 295.37 23.2
0 7 9 302.57 25.2
0 7 -9 310.77 28.1
0 7 9 286.97 26.7
0 7 -9 310.27 27.6
0 -7 9 295.77 27.1
0 -7 9 320.37 25.6
0 -7 -9 298.77 27.3
0 -7 -9 295.87 26.7
0 7 -10 787.92 53.29
0 7 -10 698.93 58.09
0 7 -10 860.61 59.59
0 7 -10 716.83 53.09
0 7 10 782.52 57.79
0 -7 -10 729.23 57.99
0 -7 10 729.93 56.09
0 -7 -10 683.13 57.29
0 -7 10 730.73 57.79
0 7 -11 278.87 27.7
0 7 -11 294.97 28.1
0 7 11 275.17 26.9
0 7 11 295.17 25.1
0 -7 11 280.97 25.3
0 -7 -11 288.77 27.8
0 -7 -11 318.37 27.7
0 -7 11 299.97 27.5
0 7 12 104.39 14.6
0 7 12 66.99 11.1
0 7 -12 61.09 13.5
0 7 -12 96.89 14.8
0 -7 12 64.29 11.6
0 -7 -12 64.09 12.8
0 -7 12 91.49 14
0 -7 -12 80.09 14.6
0 7 -13 -5.7 7
0 7 -13 15.9 8.8
0 7 13 -2.5 6.5
0 7 13 5.7 6.3
0 -7 -13 6.6 7.7
0 -7 13 -3.3 6.3
0 -7 -13 -3.4 6
0 -7 13 -5.1 5.7
0 7 -14 -7.7 6.6
0 7 14 4.4 7.6
0 7 14 1.7 6
0 7 -14 -1.6 7.8
0 -7 14 -0.7 6.7
0 -7 -14 -4.6 6.1
0 -7 14 -0.6 7.7
0 -7 -14 -3.6 7.5
0 7 -15 249.88 27.2
0 7 -15 231.18 26.1
0 -7 -15 229.48 25.5
0 -7 -15 212.28 25.6
0 7 -16 7.3 8.9
0 -7 -16 2.8 8.9
0 7 -17 -0.6 8.5
0 -7 -17 15.2 10.9
0 8 0 211.48 17.3
0 8 0 172.28 16.2
0 8 0 212.38 18.1
0 8 0 189.68 17.5
0 -8 0 204.18 16.4
0 -8 0 204.68 17.3
0 -8 0 207.38 18.1
0 -8 0 170.28 17.7
0 8 -1 387.86 32.2
0 8 -1 363.96 31
0 8 -1 406.16 31.9
0 8 1 400.46 31.2
0 8 -1 454.15 33
0 8 1 436.46 32.5
0 8 1 377.96 32
0 8 1 420.46 31.8
0 -8 -1 430.96 32.5
0 -8 -1 470.35 32.9
0 -8 1 413.46 32.6
0 -8 1 452.35 31.5
0 -8 -1 432.56 31.3
0 -8 1 411.96 32.4
0 -8 -1 395.16 31.7
0 -8 1 438.66 32.2
0 8 -2 1063.29 83.69
0 8 2 1010.1 83.89
0 8 2 1218.78 83.39
0 8 -2 1216.58 84.69
0 8 -2 1008.7 84.29
0 8 -2 1232.08 83.39
0 8 2 1163.28 83.79
0 8 2 1179.28 84.29
0 -8 2 1216.98 84.09
0 -8 -2 1232.28 83.79
0 -8 2 1263.87 83.49
0 -8 -2 1151.68 83.19
0 -8 -2 1243.38 84.59
0 -8 2 1123.69 84.39
0 -8 -2 1189.48 84.59
0 -8 2 1234.38 84.99
0 8 -3 37.9 6.8
0 8 -3 35.5 6.1
0 8 -3 39 8.5
0 8 -3 45.4 8.8
0 8 3 44 7.6
0 8 3 52.19 8.9
0 8 3 48.9 6.9
0 8 3 39.3 8.1
0 -8 3 41.5 7
0 -8 -3 30.3 6.6
0 -8 3 38.7 7.1
0 -8 -3 40.8 7.7
0 -8 -3 43 7.1
0 -8 3 51.99 9.3
0 -8 -3 38.9 6.6
0 -8 3 44.7 8.7
0 8 4 351.06 29.1
0 8 -4 369.96 27.7
0 8 -4 341.67 29.5
0 8 -4 321.57 29
0 8 4 411.26 31.3
0 8 4 356.46 28.1
0 8 4 359.96 29.2
0 8 -4 347.27 28.3
0 -8 -4 333.17 27.4
0 -8 -4 376.06 27.7
0 -8 4 386.86 29.6
0 -8 -4 440.16 29.6
0 -8 4 347.37 27.9
0 -8 -4 377.86 29.5
0 -8 4 353.56 29.9
0 8 5 1302.47 89.59
0 8 5 1196.68 89.29
0 8 5 1333.07 88.59
0 8 -5 1094.09 88.09
0 8 -5 1263.77 90.29
0 8 -5 1248.08 87.99
0 8 -5 1263.57 89.89
0 -8 -5 1210.38 87.49
0 -8 -5 1199.98 89.69
0 -8 -5 1228.08 89.29
0 -8 -5 1268.57 87.69
0 -8 5 1337.87 89.09
0 -8 5 1142.19 88.09
0 -8 5 1188.88 89.69
0 -8 5 1253.67 90.19
0 8 6 7.1 4.8
0 8 6 1.1 5.2
0 8 -6 10.6 6.8
0 8 -6 13 5.9
0 8 -6 8.2 4.1
0 8 6 16.4 6.2
0 8 -6 9.2 4.2
0 8 6 10.3 4.4
0 -8 6 10.5 5.1
0 -8 6 4.7 6.1
0 -8 -6 12.2 3.9
0 -8 -6 9 3.4
0 -8 6 5.1 5.8
0 -8 6 8.6 4.7
0 -8 -6 14.2 7.5
0 -8 -6 2.9 4.9
0 8 -7 182.28 18
0 8 -7 165.28 18.3
0 8 7 176.88 17.6
0 8 7 160.18 15.7
0 8 7 174.68 15.8
0 8 7 149.59 17
0 8 -7 182.38 15.6
0 8 -7 197.88 15.4
0 -8 7 164.08 16.7
0 -8 7 168.68 18.4
0 -8 -7 171.38 13.9
0 -8 -7 160.78 17.6
0 -8 7 170.68 17.9
0 -8 7 218.48 16.6
0 -8 -7 159.58 17
0 -8 -7 171.28 13.7
0 8 -8 641.54 45.5
0 8 -8 578.84 48.6
0 8 -8 579.54 45.4
0 8 -8 618.14 48.7
0 8 8 623.84 46.5
0 8 8 655.73 48.1
0 -8 8 591.94 48.2
0 -8 8 633.44 46.6
0 -8 -8 602.54 48.3
0 -8 -8 632.04 47.9
0 8 -9 2.5 3.7
0 8 -9 -3.5 6.4
0 8 -9 3.1 6.1
0 8 9 -1.8 4.3
0 8 9 2.2 5.7
0 8 -9 1.4 3.3
0 -8 -9 -5.1 5.8
0 -8 -9 9.7 6
0 -8 9 6.9 5.1
0 -8 9 1.7 5.9
0 8 10 117.89 14.8
0 8 -10 87.09 15.1
0 8 -10 96.49 9.5
0 8 -10 100.09 9.9
0 8 -10 122.89 15.3
0 8 10 113.19 12.6
0 -8 -10 101.49 13.9
0 -8 10 95.09 12.4
0 -8 -10 82.49 14.3
0 -8 10 85.29 14.1
0 8 11 155.58 17.7
0 8 11 165.98 15.6
0 8 -11 136.09 11.4
0 8 -11 156.18 18.7
0 8 -11 146.79 18.8
0 8 -11 145.69 11.4
0 -8 11 152.18 18.1
0 -8 -11 126.49 16.9
0 -8 -11 122.09 17.6
0 -8 11 120.19 15.4
0 8 12 34.2 8
0 8 12 51.59 11.3
0 8 -12 28.8 10
0 8 -12 27.2 10
0 -8 12 32.6 8.4
0 -8 12 36.2 10.2
0 -8 -12 34.2 9.6
0 -8 -12 32 10.1
0 8 -13 6.4 8.7
0 8 -13 7.6 8
0 8 13 10.8 7.7
0 8 13 19.8 7.1
0 -8 -13 19.2 8.9
0 -8 -13 15.3 8.9
0 -8 13 5.1 7.8
0 -8 13 17.1 7.6
0 8 -14 53.19 13.5
0 8 14 76.59 14.5
0 8 14 71.79 12.7
0 8 -14 65.29 14.7
0 -8 -14 55.49 12.7
0 -8 14 70.99 14.2
0 -8 -14 85.69 15.8
0 -8 14 59.09 12.3
0 8 -15 15.3 10.2
0 -8 -15 16 10.4
0 -8 -15 34.5 10.9
0 8 -16 132.19 20.3
0 -8 -16 122.79 19.8
0 9 0 2.7 4.9
0 9 0 2.4 4.8
0 9 0 -0.2 5.3
0 9 0 -1.7 4.2
0 -9 0 -4 4.8
0 -9 0 0.5 4.4
0 -9 0 1.1 5.4
0 -9 0 -1.3 5.6
0 9 -1 2.4 5.6
0 9 1 7.6 5.5
0 9 -1 -4.2 5.5
0 9 1 -1.5 3.6
0 9 -1 9 4.5
0 9 -1 -2.7 4.9
0 9 1 -0.2 4.9
0 9 1 2.2 5
0 -9 -1 1.9 5.1
0 -9 1 0.7 5.5
0 -9 1 7.7 5.3
0 -9 -1 8.4 4.7
0 -9 -1 4.8 4.5
0 -9 1 7 5
0 -9 -1 4.9 5.4
0 -9 1 8.8 4.2
0 9 2 44.3 8.6
0 9 2 39.8 7.9
0 9 2 29.5 6.6
0 9 -2 40.2 7.2
0 9 2 41.9 6.8
0 9 -2 29.6 7.7
0 9 -2 54.69 9.1
0 9 -2 39.9 6.4
0 -9 -2 46.2 9
0 -9 2 36.2 7.5
0 -9 -2 50.09 8.8
0 -9 2 25.9 7.5
0 -9 -2 32.7 6
0 -9 2 32.9 6.6
0 -9 -2 36.5 6.6
0 -9 2 39.6 7.8
0 9 3 13.2 5.1
0 9 -3 15 6.2
0 9 3 17.3 5.8
0 9 -3 5.6 4
0 9 -3 8.3 6.2
0 9 3 15.6 4.7
0 9 3 9.9 5.6
0 9 -3 19.1 6.1
0 -9 -3 13.3 5.4
0 -9 -3 9.6 5.6
0 -9 3 10.2 4.7
0 -9 3 9.6 5.7
0 -9 -3 10.8 4.4
0 -9 3 15.1 6.5
0 -9 3 5.9 5.4
0 -9 -3 9.8 4.7
0 9 4 43.4 8.6
0 9 -4 35.5 8
0 9 4 51.99 8.9
0 9 -4 47.2 9.5
0 9 4 41.7 7.1
0 9 -4 38.7 6.6
0 9 4 44.6 7.7
0 9 -4 46.8 8.3
0 -9 4 28.7 6.5
0 -9 -4 39.9 7
0 -9 4 49 8.7
0 -9 4 34 7.3
0 -9 -4 33.5 7.5
0 -9 4 47.4 9.5
0 -9 -4 39 7
0 -9 -4 54.69 9.8
0 9 -5 590.74 48.7
0 9 5 698.43 49.1
0 9 -5 714.23 48.8
0 9 -5 588.14 50.09
0 9 5 694.03 50.09
0 9 -5 669.83 50.99
0 9 5 660.63 49.99
0 -9 -5 707.83 48.4
0 -9 -5 631.84 49.8
0 -9 -5 654.53 50.39
0 -9 -5 612.64 48
0 -9 5 701.33 51.29
0 -9 5 629.24 49.4
0 -9 5 725.13 49
0 -9 5 622.84 50.29
0 9 -6 2038.3 149.09
0 9 -6 2131.89 151.18
0 9 6 2210.88 150.68
0 9 -6 2133.39 151.28
0 9 -6 2281.77 149.09
0 9 6 2103.89 150.28
0 9 6 1937.91 149.09
0 -9 -6 1976.7 147.99
0 -9 6 2120.59 151.38
0 -9 6 2266.37 149.99
0 -9 6 2259.77 149.29
0 -9 -6 2150.18 150.48
0 -9 -6 2007 147.99
0 -9 6 2025.9 150.68
0 -9 -6 1988.7 150.58
0 9 7 -2.5 3.8
0 9 -7 4.2 5.2
0 9 7 0.2 5.2
0 9 7 3.8 5.3
0 9 7 2.8 4.1
0 9 -7 -1.3 5.6
0 9 -7 -1.6 4.1
0 9 -7 2.7 3.4
0 -9 -7 -0.1 4.2
0 -9 7 3.3 4.5
0 -9 7 4.6 5.2
0 -9 7 5.3 6.4
0 -9 7 13.3 7.2
0 -9 -7 0.2 3
0 -9 -7 0.7 6
0 -9 -7 1.9 2.9
0 9 -8 1559.94 124.79
0 9 8 1541.05 124.09
0 9 -8 1666.53 122.09
0 9 8 1812.82 123.29
0 9 -8 1793.42 125.69
0 9 -8 1789.32 122.49
0 -9 -8 1820.72 120.59
0 -9 -8 1626.44 120.39
0 -9 -8 1773.02 124.79
0 -9 -8 1650.23 124.79
0 -9 8 1819.92 123.29
0 -9 8 1809.92 125.39
0 9 -9 784.72 66.99
0 9 9 977.9 65.49
0 9 -9 882.01 67.79
0 9 9 792.62 66.29
0 9 -9 936.71 63.99
0 9 -9 893.31 63.79
0 -9 9 868.21 67.09
0 -9 -9 842.22 66.89
0 -9 -9 840.22 66.49
0 -9 9 949.21 65.59
0 9 10 5.3 5.1
0 9 -10 1.3 3.1
0 9 -10 15.6 7.9
0 9 -10 4.5 7.1
0 9 10 7.7 7.1
0 9 -10 7.5 3.9
0 -9 10 9.7 7.5
0 -9 10 -4.7 4.5
0 -9 -10 6.3 7.1
0 -9 -10 3.4 5.8
0 9 -11 206.18 22.1
0 9 -11 174.08 15.1
0 9 -11 175.18 21.1
0 9 11 187.08 20.5
0 9 -11 193.78 15.3
0 -9 -11 191.68 21.2
0 -9 -11 186.28 20.4
0 -9 11 184.38 21
0 -9 11 192.28 18.7
0 9 12 15.9 8.1
0 9 -12 -6.2 6
0 9 -12 4.3 8
0 9 12 4.2 5.8
0 -9 12 0.4 5.5
0 -9 -12 7.2 7.7
0 -9 -12 7.7 7.3
0 -9 12 -3.8 6.5
0 9 13 11.2 6.6
0 9 -13 5.4 7.4
0 9 13 -6.8 6.9
0 9 -13 -7.9 7.2
0 -9 -13 11.7 8
0 -9 13 10.8 8.2
0 -9 -13 1.5 8
0 -9 13 5.7 6.8
0 9 14 13.3 9.2
0 9 -14 -1.4 7.6
0 9 14 10.5 7
0 9 -14 9 8.8
0 -9 -14 3.9 8.8
0 -9 -14 1.2 6.7
0 -9 14 20.7 8.3
0 -9 14 14.3 9.1
0 9 -15 -10.9 7.4
0 -9 -15 -12.3 6.1
0 -9 -15 4.1 8.7
0 9 -16 -3 8
0 -9 -16 -1.8 8.4
0 10 0 2526.45 198.88
0 10 0 2705.83 197.98
0 10 0 3244.28 199.18
0 10 0 2601.84 199.08
0 -10 0 3018.3 199.48
0 -10 0 2902.51 198.88
0 -10 0 2977 198.18
0 -10 0 2620.14 199.18
0 10 1 18.8 6.6
0 10 1 22 5.5
0 10 -1 35.8 7.3
0 10 -1 38.1 8.7
0 10 -1 27.8 7.8
0 10 1 19.4 5.9
0 10 1 23 6.9
0 10 -1 21.5 5.3
0 -10 -1 29.4 6
0 -10 1 33.4 7.6
0 -10 1 12.7 6.4
0 -10 1 25.9 6.5
0 -10 -1 16 5.8
0 -10 -1 18.3 6.6
0 -10 1 31.8 6.3
0 -10 -1 24.9 7
0 10 -2 1351.06 95.29
0 10 2 1342.87 95.19
0 10 2 1302.87 96.39
0 10 -2 1368.16 96.99
0 10 -2 1443.26 96.99
0 10 2 1334.97 96.39
0 10 2 1282.27 95.79
0 10 -2 1472.45 96.39
0 -10 2 1299.17 95.29
0 -10 2 1418.96 97.39
0 -10 -2 1298.57 96.49
0 -10 -2 1242.38 95.09
0 -10 2 1218.58 95.79
0 -10 -2 1249.57 95.59
0 -10 2 1438.86 97.09
0 -10 -2 1357.06 96.69
0 10 3 801.22 61.39
0 10 -3 905.31 63.19
0 10 3 937.21 62.69
0 10 -3 738.63 61.99
0 10 -3 851.11 61.69
0 10 -3 749.03 60.69
0 10 3 874.71 62.39
0 10 3 852.21 60.99
0 -10 3 847.62 61.09
0 -10 3 904.11 63.29
0 -10 -3 809.12 60.69
0 -10 -3 884.01 62.49
0 -10 -3 808.72 61.19
0 -10 -3 858.31 62.59
0 -10 3 913.51 62.09
0 -10 3 740.03 62.19
0 10 4 121.69 13.9
0 10 4 129.19 12.7
0 10 -4 140.59 14.9
0 10 4 111.99 13.8
0 10 -4 140.49 15.6
0 10 -4 137.19 12.6
0 10 -4 133.49 13.5
0 10 4 140.49 13.5
0 -10 -4 125.59 12.6
0 -10 4 133.99 12.9
0 -10 4 129.09 15.4
0 -10 -4 127.29 13.9
0 -10 4 124.99 13.8
0 -10 -4 116.39 14.6
0 -10 4 138.19 15.2
0 -10 -4 114.99 12.3
0 10 5 1373.56 97.59
0 10 5 1485.85 98.29
0 10 5 1393.36 99.19
0 10 5 1359.06 98.89
0 10 -5 1342.97 99.69
0 10 -5 1492.35 99.99
0 10 -5 1374.16 97.59
0 10 -5 1167.28 97.59
0 -10 -5 1320.67 97.09
0 -10 -5 1333.87 99.39
0 -10 -5 1345.67 97.19
0 -10 5 1429.86 100.19
0 -10 -5 1308.27 98.89
0 -10 5 1306.67 99.29
0 -10 5 1432.06 97.89
0 -10 5 1400.36 98.49
0 10 -6 421.56 30.1
0 10 6 312.57 30.9
0 10 6 402.56 30.7
0 10 -6 394.06 32.3
0 10 -6 378.76 30.5
0 10 -6 404.96 32.9
0 10 6 392.36 31.9
0 -10 6 387.66 30.3
0 -10 -6 450.75 32.4
0 -10 6 417.36 32.6
0 -10 6 329.57 30.7
0 -10 -6 389.16 32.2
0 -10 -6 379.26 29.3
0 -10 6 354.26 32.4
0 -10 -6 376.76 29.3
0 10 -7 43.4 8
0 10 -7 52.79 10.7
0 10 7 26.5 6.9
0 10 -7 34.5 6.7
0 10 7 32.5 8
0 10 -7 26.5 8.6
0 -10 -7 38.1 8.9
0 -10 7 46.1 8.1
0 -10 -7 35.9 6
0 -10 7 33.9 9
0 -10 -7 46.6 6.7
0 -10 7 37.5 9.8
0 -10 -7 39.6 8.5
0 10 8 67.39 10.9
0 10 -8 110.09 10.5
0 10 -8 70.69 10.2
0 10 -8 76.19 13.9
0 10 -8 95.49 13.4
0 -10 -8 91.49 8.3
0 -10 -8 82.39 12.5
0 -10 8 92.09 13.5
0 -10 -8 90.59 8.6
0 -10 -8 96.99 13.9
0 -10 8 85.39 11.4
0 10 -9 177.68 20.8
0 10 -9 244.28 22.5
0 10 -9 219.98 17.7
0 10 9 212.08 20.8
0 10 -9 191.78 17.7
0 10 9 205.28 19
0 -10 -9 196.58 20.5
0 -10 9 211.78 19.3
0 -10 9 175.28 20.6
0 -10 -9 181.58 20.8
0 10 -10 9.7 7.4
0 10 -10 7.1 4.3
0 10 10 -1.6 5.9
0 10 -10 -0.9 6.6
0 10 10 0.1 4.9
0 10 -10 0.2 3.3
0 -10 -10 -5.5 6.4
0 -10 10 8.6 5.7
0 -10 10 -9.6 6.1
0 -10 -10 3.8 6
0 10 -11 36.4 6.1
0 10 -11 35.8 11.2
0 10 11 29.3 8
0 10 11 43.9 10.9
0 10 -11 42.5 11.8
0 10 -11 41.8 6.8
0 -10 11 46.4 11
0 -10 -11 36.7 10.7
0 -10 11 40.1 9.2
0 -10 -11 26.2 8.7
0 10 -12 33.9 10.7
0 10 12 34.1 8.3
0 10 -12 25.9 4.6
0 10 12 17.9 8.5
0 10 -12 30.5 4.8
0 10 -12 39.2 11.9
0 -10 -12 26.1 9.6
0 -10 12 29.6 8.2
0 -10 -12 12 7.7
0 -10 12 20 9.1
0 10 -13 17.5 9.2
0 10 -13 11.2 9
0 10 13 8.8 6.4
0 10 13 4.6 7.9
0 -10 -13 10.7 8.6
0 -10 13 9.5 7.2
0 -10 -13 5.6 7.3
0 -10 13 1.1 7.6
0 10 -14 8 8.7
0 10 14 14.3 9.3
0 10 -14 6.5 8.7
0 10 14 11.7 7.8
0 -10 -14 10.3 8.9
0 -10 -14 23.8 8.8
0 -10 14 -6.8 7.6
0 10 -15 11.3 9.7
0 -10 -15 -1.2 7.4
0 -10 -15 17.1 10.5
0 10 -16 17.6 10.5
0 -10 -16 11 10.2
0 11 0 -5.4 4.7
0 11 0 5 5.3
0 11 0 3.9 5.1
0 11 0 -0.2 4.3
0 -11 0 -2.7 5.3
0 -11 0 -0.4 5.7
0 -11 0 1.2 5.3
0 -11 0 2.8 4.1
0 11 1 1786.42 125.79
0 11 1 1808.92 125.29
0 11 -1 1781.02 124.39
0 11 -1 1746.93 125.99
0 11 1 1663.53 124.29
0 11 -1 1711.63 125.19
0 11 -1 1539.45 125.29
0 -11 -1 1933.81 126.39
0 -11 1 1840.02 125.39
0 -11 1 1740.63 125.79
0 -11 1 1708.63 126.19
0 -11 -1 1847.42 126.09
0 -11 -1 1711.03 124.99
0 -11 -1 1661.33 124.29
0 -11 1 1856.21 124.49
0 11 2 392.36 31.2
0 11 -2 381.66 30.2
0 11 -2 426.76 32.5
0 11 2 442.46 32.2
0 11 -2 380.56 31.8
0 11 -2 394.16 31.3
0 11 2 393.96 30.4
0 11 2 321.27 31
0 -11 -2 370.16 30.2
0 -11 -2 328.07 31.3
0 -11 2 398.86 32.3
0 -11 -2 399.66 32
0 -11 2 437.06 31.8
0 -11 -2 442.96 31.3
0 -11 2 384.86 32.5
0 -11 2 404.66 30.5
0 11 3 158.58 14.6
0 11 3 163.38 16.2
0 11 3 144.59 15.4
0 11 -3 182.68 14.7
0 11 3 139.99 15.9
0 11 -3 168.78 16.8
0 11 -3 138.89 16.8
0 11 -3 165.48 15.7
0 -11 -3 137.39 14.8
0 -11 3 158.18 14.7
0 -11 3 167.98 17.5
0 -11 3 170.68 17.4
0 -11 3 196.08 16.4
0 -11 -3 128.89 15.6
0 -11 -3 139.19 14.5
0 -11 -3 165.78 17
0 11 -4 670.93 48.4
0 11 -4 685.93 49.7
0 11 4 612.34 47.4
0 11 4 544.65 48.3
0 11 -4 692.33 47.6
0 11 4 664.43 49.2
0 11 -4 653.03 49.99
0 11 4 648.74 48.2
0 -11 -4 581.04 48.9
0 -11 4 548.65 48.8
0 -11 -4 590.64 47.1
0 -11 4 690.03 48.8
0 -11 -4 705.13 49.3
0 -11 -4 673.33 47.8
0 -11 4 627.44 49.6
0 -11 4 666.43 47.7
0 11 5 292.87 24.5
0 11 5 289.57 25.4
0 11 -5 302.57 26.8
0 11 5 282.87 25.5
0 11 -5 303.67 26
0 11 -5 250.97 24.1
0 11 5 293.87 23.9
0 11 -5 298.97 23.7
0 -11 -5 303.17 26
0 -11 -5 304.87 25.6
0 -11 5 273.57 25.9
0 -11 5 302.67 24.2
0 -11 5 318.47 27.1
0 -11 5 296.47 25
0 -11 -5 292.27 23.6
0 -11 -5 282.17 23.6
0 11 -6 45.3 9.2
0 11 6 60.69 10.8
0 11 -6 51.69 11.5
0 11 6 47.5 8.6
0 11 -6 43.1 8
0 11 6 49.7 9.8
0 11 -6 66.69 10.9
0 11 6 66.19 10.6
0 -11 6 59.09 9.3
0 -11 -6 40.1 9.1
0 -11 6 57.29 10
0 -11 6 61.59 11.5
0 -11 -6 68.69 10.3
0 -11 -6 64.39 8.3
0 -11 6 76.69 13.3
0 -11 -6 54.39 7.7
0 11 7 969.7 73.49
0 11 -7 994.7 73.29
0 11 -7 1021 72.99
0 11 -7 1017.2 75.89
0 11 7 982.7 74.79
0 11 -7 1035.6 75.99
0 -11 -7 909.71 74.89
0 -11 -7 1034.5 72.09
0 -11 -7 1045.5 72.09
0 -11 7 1080.19 75.79
0 -11 7 1035.1 73.49
0 -11 -7 899.71 74.59
0 11 8 130.09 15.3
0 11 -8 121.19 16.5
0 11 -8 118.29 15.8
0 11 -8 126.69 12.6
0 11 -8 120.89 13.1
0 11 8 118.29 13.6
0 -11 -8 105.89 10.8
0 -11 -8 149.49 15.5
0 -11 8 144.09 16.5
0 -11 -8 119.89 11.3
0 -11 -8 108.09 15.7
0 -11 8 130.39 13.8
0 11 -9 13.4 5.6
0 11 -9 14.8 5.3
0 11 9 18.1 6.6
0 11 9 13 7.1
0 11 -9 19.9 7.6
0 11 -9 19.4 9.6
0 -11 -9 14.8 8.1
0 -11 -9 19.1 7.5
0 -11 9 6.2 5.7
0 -11 -9 12 3.2
0 -11 -9 10.8 2.8
0 -11 9 23.3 8.6
0 11 -10 79.69 15.4
0 11 -10 109.79 11.1
0 11 10 96.89 12.6
0 11 -10 106.09 11.4
0 11 -10 107.89 16
0 11 10 98.49 14.6
0 -11 10 92.79 15.2
0 -11 10 90.79 12.9
0 -11 -10 81.09 14.9
0 -11 -10 81.09 13.4
0 11 11 340.47 28.5
0 11 -11 332.17 25.6
0 11 -11 329.27 25.4
0 11 -11 351.36 31.2
0 11 -11 297.17 30.8
0 11 11 308.77 30
0 -11 -11 327.67 29.8
0 -11 11 295.77 29.9
0 -11 -11 306.47 30.1
0 -11 11 307.07 27.9
0 11 12 1.8 6.8
0 11 -12 4.1 7.8
0 11 -12 2.3 8.4
0 11 -12 2.7 3.1
0 11 -12 3.2 3.4
0 -11 -12 4.8 7
0 -11 12 3.9 8.1
0 -11 -12 -5 7.1
0 -11 12 8.9 6.4
0 11 -13 10.8 7.9
0 11 -13 4.1 8.5
0 11 13 -1.9 7.4
0 11 13 1 6.4
0 -11 -13 6 8.1
0 -11 13 17.5 8.1
0 -11 13 -3.2 7.8
0 -11 -13 0.4 6.9
0 11 -14 -0.4 8.3
0 11 14 20.3 10
0 11 -14 1 7.7
0 -11 -14 20 9.1
0 -11 -14 18.8 10
0 11 -15 29.1 10.8
0 -11 -15 10.9 9.3
0 11 -16 27.9 11.7
0 -11 -16 25.6 11.2
0 12 0 30.9 7
0 12 0 30.7 7.2
0 12 0 44.3 9.2
0 12 0 38.9 8.5
0 -12 0 40.6 7.5
0 -12 0 44.2 8.4
0 -12 0 30.4 8.4
0 -12 0 32.3 8.6
0 12 1 72.19 9.8
0 12 1 99.59 11.9
0 12 -1 91.19 13
0 12 -1 91.49 12.2
0 12 -1 76.89 9.7
0 12 1 97.99 12.4
0 12 -1 97.09 11.9
0 12 1 84.49 11.5
0 -12 1 74.79 12.1
0 -12 -1 99.89 10.8
0 -12 -1 92.19 11.4
0 -12 1 54.49 11.4
0 -12 -1 89.09 12.8
0 -12 1 64.99 11.3
0 -12 -1 72.19 12.2
0 -12 1 60.59 10.1
0 12 2 556.94 39.4
0 12 -2 447.46 37.9
0 12 -2 507.45 39.2
0 12 2 528.65 39
0 12 -2 486.55 37.1
0 12 2 470.15 38
0 12 2 460.95 37.1
0 12 -2 524.15 39.6
0 -12 -2 487.65 37.2
0 -12 2 536.95 39.6
0 -12 2 408.96 37.6
0 -12 -2 516.55 39.2
0 -12 2 487.75 39.4
0 -12 2 459.15 37.1
0 -12 -2 505.95 39.1
0 -12 -2 462.75 37.7
0 12 -3 368.26 30.9
0 12 3 426.16 30.2
0 12 -3 377.26 32.3
0 12 3 364.06 31.2
0 12 3 399.06 31.9
0 12 -3 371.76 31.8
0 12 3 356.56 30.7
0 12 -3 391.66 30.1
0 -12 3 419.76 30.5
0 -12 3 421.36 33
0 -12 -3 303.27 31
0 -12 3 426.96 32.5
0 -12 3 366.26 30.8
0 -12 -3 388.46 30.6
0 -12 -3 382.16 30
0 -12 -3 371.86 31.5
0 12 -4 968.6 74.39
0 12 -4 1058.19 73.09
0 12 4 1091.09 73.19
0 12 -4 964.6 72.09
0 12 4 873.61 73.29
0 12 -4 1081.69 74.59
0 12 4 1021.9 73.69
0 12 4 983.2 72.09
0 -12 -4 1064.89 74.39
0 -12 -4 927.61 72.09
0 -12 4 955.8 74.29
0 -12 4 1001.7 72.29
0 -12 -4 1016.3 73.99
0 -12 4 996.4 74.29
0 -12 -4 892.81 71.59
0 -12 4 1032.1 73.29
0 12 -5 87.39 10
0 12 -5 112.09 13.5
0 12 5 71.59 10.5
0 12 -5 84.79 11.3
0 12 5 106.09 12.4
0 12 -5 69.89 13
0 12 5 87.19 12.3
0 12 5 63.69 10.8
0 -12 5 92.69 11
0 -12 5 70.69 11.5
0 -12 5 88.29 13.3
0 -12 -5 78.39 11.5
0 -12 -5 94.49 10.4
0 -12 -5 88.49 10.3
0 -12 5 83.49 13.2
0 -12 -5 85.09 12.9
0 12 6 211.58 20.9
0 12 6 221.48 19.6
0 12 -6 236.48 22.7
0 12 -6 220.78 21.7
0 12 6 189.48 19.8
0 12 -6 237.18 20.4
0 12 6 238.88 21.7
0 12 -6 218.68 19.3
0 -12 -6 229.78 21.4
0 -12 6 220.98 20.7
0 -12 -6 232.08 19.1
0 -12 6 230.28 22.8
0 -12 -6 205.18 21.6
0 -12 6 231.98 20
0 -12 -6 233.98 19
0 -12 6 202.48 21.8
0 12 7 312.17 28.6
0 12 -7 376.46 28.1
0 12 7 350.46 30.2
0 12 -7 296.77 28.1
0 12 -7 388.36 31.3
0 12 -7 319.17 30.7
0 -12 -7 337.97 27.1
0 -12 7 312.37 30.2
0 -12 7 383.96 28.8
0 -12 -7 357.26 30.9
0 -12 -7 360.66 27.2
0 -12 -7 387.76 30.4
0 12 -8 85.59 13.3
0 12 8 77.79 10.9
0 12 -8 73.19 9.8
0 12 -8 58.49 10
0 12 8 61.19 12
0 12 -8 74.09 14.3
0 -12 -8 41.3 10.1
0 -12 8 70.29 13
0 -12 -8 76.69 8.3
0 -12 -8 87.19 9
0 -12 -8 63.29 12.7
0 -12 8 82.29 11
0 12 -9 2.9 7
0 12 9 2.2 4.9
0 12 -9 1.5 4.7
0 12 -9 8.2 7.2
0 12 -9 7.3 4.5
0 -12 9 0.4 6.7
0 -12 9 -4.1 5
0 -12 -9 1.6 3.2
0 -12 -9 -2.5 6.4
0 -12 -9 -0.2 2.6
0 -12 -9 -5.1 5.1
0 12 -10 3.3 4.8
0 12 -10 4.6 7.4
0 12 -10 6.3 7.9
0 12 10 4 5.4
0 12 10 -3.3 5.7
0 12 -10 9.6 5.1
0 -12 10 1.7 5.4
0 -12 -10 1 6.1
0 -12 10 9.6 8.3
0 -12 -10 9.6 7.9
0 12 -11 128.09 13.3
0 12 11 158.48 18.3
0 12 -11 116.59 18.2
0 12 -11 121.39 18.1
0 12 11 159.38 16.4
0 12 -11 123.99 13.1
0 -12 11 141.89 16
0 -12 -11 128.29 18.2
0 -12 -11 133.99 17.3
0 -12 11 121.29 17.7
0 12 12 20.7 8.2
0 12 -12 14.3 9.1
0 12 -12 9.6 8.9
0 12 12 4.5 7.4
0 12 -12 12.1 4.6
0 12 -12 17.6 4.8
0 -12 12 18.3 9.4
0 -12 -12 14.5 8.9
0 -12 12 8.7 7.6
0 -12 -12 16.3 7.8
0 12 -13 55.49 6.8
0 12 13 74.09 14.3
0 12 -13 53.19 6.5
0 12 13 77.79 12.5
0 12 -13 57.69 15
0 12 -13 55.79 13.4
0 -12 -13 64.79 13.7
0 -12 -13 45.2 12.4
0 -12 13 80.69 15.3
0 -12 13 56.69 11.9
0 12 -14 3.6 8.7
0 12 14 4.4 8.2
0 12 -14 -1.3 8.6
0 -12 -14 5.6 7.7
0 -12 -14 21.9 9.4
0 12 -15 73.39 16.2
0 -12 -15 71.59 15
0 12 -16 -3.5 8.2
0 -12 -16 1.8 9
0 13 0 3.4 4.5
0 13 0 3.6 5.5
0 13 0 2.6 6.8
0 13 0 -1.6 5.5
0 -13 0 -2.8 4.4
0 -13 0 -2.7 6.4
0 -13 0 8.6 6
0 -13 0 8.7 6.3
0 13 -1 401.46 30.6
0 13 -1 428.56 32.1
0 13 1 379.66 31.1
0 13 -1 377.76 31.1
0 13 1 377.36 30.9
0 13 1 357.26 30.2
0 13 1 359.86 28.9
0 13 -1 367.76 29
0 -13 1 359.96 30.3
0 -13 -1 377.16 31.1
0 -13 -1 339.77 30.7
0 -13 1 371.26 29.5
0 -13 1 367.76 31.3
0 -13 1 303.97 30.6
0 -13 -1 389.66 29.5
0 -13 -1 338.27 29.7
0 13 -2 218.88 18.6
0 13 2 210.08 18.8
0 13 -2 234.68 20.2
0 13 2 232.58 20.2
0 13 2 226.78 20.7
0 13 2 190.08 19.9
0 13 -2 234.08 21.3
0 13 -2 191.18 20.7
0 -13 2 220.58 21.6
0 -13 2 204.68 20.8
0 -13 2 211.38 19
0 -13 -2 211.88 19.5
0 -13 -2 208.98 21.1
0 -13 -2 207.58 18.9
0 -13 2 238.48 20.6
0 -13 -2 204.58 20.8
0 13 3 1304.07 105.39
0 13 -3 1569.94 107.49
0 13 -3 1323.07 105.49
0 13 3 1530.95 106.59
0 13 3 1488.25 106.59
0 13 3 1572.94 105.09
0 13 -3 1601.64 105.19
0 13 -3 1563.74 107.29
0 -13 -3 1373.46 106.59
0 -13 -3 1502.75 105.49
0 -13 3 1426.86 104.99
0 -13 3 1416.66 106.79
0 -13 -3 1472.45 106.79
0 -13 -3 1279.17 104.39
0 -13 3 1453.35 105.99
0 -13 3 1602.24 107.89
0 13 4 24.3 7.1
0 13 -4 17.7 6.7
0 13 -4 3.9 6.7
0 13 4 24.5 7.5
0 13 -4 18.5 6.6
0 13 4 24 7.7
0 13 -4 23.3 6.1
0 13 4 14 5.7
0 -13 4 13.8 7.4
0 -13 -4 16.3 5.9
0 -13 4 29.1 7.9
0 -13 4 13.9 6.2
0 -13 -4 13.9 5.7
0 -13 -4 17.6 6.5
0 -13 -4 12 8.1
0 -13 4 20.8 7.6
0 13 -5 324.57 27.8
0 13 5 274.17 26.4
0 13 5 306.07 27.1
0 13 -5 321.37 25.2
0 13 5 321.97 26.2
0 13 -5 294.87 28
0 13 -5 256.97 25.5
0 13 5 309.67 25.1
0 -13 -5 288.07 26.6
0 -13 5 282.87 27.6
0 -13 -5 285.77 27.1
0 -13 5 322.47 26.7
0 -13 5 327.07 25.5
0 -13 -5 306.67 25.1
0 -13 -5 309.57 24.9
0 -13 5 354.16 28.5
0 13 6 369.36 32.3
0 13 -6 417.36 34.4
0 13 -6 403.16 34.6
0 13 -6 411.06 32.5
0 13 -6 396.76 31.6
0 13 6 426.56 35.9
0 13 6 355.86 33.3
0 -13 6 443.26 33.9
0 -13 6 431.26 35.2
0 -13 -6 383.86 31
0 -13 6 410.46 34.5
0 -13 -6 353.96 33.1
0 -13 -6 434.56 31.6
0 -13 -6 374.26 33.7
0 -13 6 406.26 32.1
0 13 -7 6.2 7.2
0 13 7 5.1 6.1
0 13 7 -4.5 5
0 13 -7 5.8 5.1
0 13 -7 4.8 4.2
0 13 -7 10 7
0 -13 7 6.6 7.2
0 -13 -7 0.9 3.7
0 -13 -7 2.4 5.4
0 -13 -7 2.9 6.8
0 -13 7 11.4 6.2
0 -13 -7 2.1 4.5
0 13 -8 244.88 20.3
0 13 8 220.58 21
0 13 -8 228.08 23.5
0 13 -8 190.98 22.7
0 13 -8 222.68 20.4
0 13 8 190.98 22
0 -13 -8 244.18 23.3
0 -13 8 212.68 23.1
0 -13 -8 235.28 22.5
0 -13 -8 222.18 18.8
0 -13 8 227.38 20.7
0 -13 -8 234.78 18.8
0 13 -9 29.5 7.3
0 13 -9 28.7 6.8
0 13 -9 30.3 9.5
0 13 9 39.1 8.7
0 13 9 34.2 9.2
0 13 -9 29.1 9.7
0 -13 -9 22.2 9.3
0 -13 -9 31.1 5.6
0 -13 9 11.7 7.1
0 -13 -9 47.2 10.4
0 -13 9 36.5 10.6
0 -13 -9 20.7 4.8
0 13 -10 227.28 19.8
0 13 10 201.68 21.3
0 13 -10 200.78 23.6
0 13 -10 242.08 24.6
0 13 10 196.88 22.9
0 13 -10 224.18 20.1
0 -13 -10 222.08 16.4
0 -13 10 233.58 21.6
0 -13 -10 230.88 24.2
0 -13 10 204.68 23.5
0 -13 -10 240.28 23.5
0 -13 -10 227.18 16.6
0 13 -11 56.89 14
0 13 11 56.99 11.2
0 13 -11 76.89 14.7
0 13 -11 61.49 9.7
0 13 11 61.99 12.8
0 13 -11 60.79 9.2
0 -13 11 77.99 14.5
0 -13 11 65.59 12.3
0 -13 -11 62.59 13.3
0 -13 -11 79.89 13.6
0 13 12 347.37 31.8
0 13 -12 351.76 34.2
0 13 -12 367.06 35
0 13 12 359.36 33.6
0 13 -12 353.76 28.3
0 13 -12 359.66 28.3
0 -13 -12 350.76 33.1
0 -13 -12 384.96 34.2
0 -13 12 392.26 32
0 -13 12 324.37 33.7
0 13 -13 211.98 24.5
0 13 -13 214.68 25.2
0 13 13 180.98 23.2
0 13 -13 203.08 16.7
0 13 -13 196.98 16.6
0 -13 -13 195.78 23.2
0 -13 13 208.18 21.9
0 -13 13 197.68 24.2
0 -13 -13 186.78 23.6
0 13 -14 32.5 12
0 -13 -14 36.3 12
0 -13 -14 53.69 12.7
0 13 -15 6.9 9.1
0 -13 -15 -2.4 8.8
0 13 -16 70.59 16.2
0 -13 -16 65.19 15.4
0 14 0 3.3 5.5
0 14 0 12.8 7.4
0 14 0 12.6 5.5
0 14 0 13.8 6.4
0 -14 0 1.8 6.6
0 -14 0 -3.4 5.6
0 -14 0 12.2 6.8
0 -14 0 13.5 5.9
0 14 -1 39.8 9.1
0 14 1 25.8 8
0 14 1 20.1 7.4
0 14 -1 25 6
0 14 1 9.4 5.6
0 14 -1 20.8 7.8
0 14 -1 4.4 6.8
0 14 1 27.2 8.1
0 -14 1 21.9 7.1
0 -14 -1 32.7 8.8
0 -14 -1 12.2 7.3
0 -14 1 23.1 8.4
0 -14 1 9.6 7
0 -14 -1 30.3 7.8
0 -14 1 14.9 7
0 -14 -1 20.6 6
0 14 -2 8.2 7.5
0 14 2 8.2 6.6
0 14 -2 7.8 4.5
0 14 -2 2.6 5.7
0 14 -2 1.9 5.6
0 14 2 11.6 5.4
0 14 2 19.6 7.2
0 14 2 16.3 6.7
0 -14 -2 5.2 5.3
0 -14 2 5.5 6
0 -14 -2 21.8 8.3
0 -14 2 4.8 7.5
0 -14 -2 13.7 5.7
0 -14 2 6.1 6.6
0 -14 -2 3.2 6
0 -14 2 13.3 5.9
0 14 3 80.09 12.4
0 14 -3 68.39 9.7
0 14 -3 66.79 11.3
0 14 3 82.49 10.6
0 14 -3 90.99 14
0 14 -3 90.79 12.3
0 14 3 73.49 11.7
0 14 3 93.99 13
0 -14 3 75.69 13.5
0 -14 3 80.89 11
0 -14 -3 106.89 11.7
0 -14 -3 75.09 13.1
0 -14 3 88.09 13.3
0 -14 3 85.49 12.3
0 -14 -3 77.59 10.6
0 -14 -3 63.59 12.3
0 14 4 45.4 10.2
0 14 4 36.2 7.5
0 14 4 40.8 8.8
0 14 4 18.8 7.1
0 14 -4 39.3 7.5
0 14 -4 31.5 9
0 14 -4 24.3 7.9
0 14 -4 35.7 8.9
0 -14 4 42.4 9.1
0 -14 4 41.5 10.1
0 -14 -4 9.4 7
0 -14 -4 26.8 6.7
0 -14 -4 35 7.4
0 -14 4 33.6 7.2
0 -14 -4 34.3 9.1
0 -14 4 34.9 10
0 14 5 521.95 45
0 14 -5 629.04 46.6
0 14 5 640.24 47.4
0 14 5 570.24 46.3
0 14 -5 580.34 48.2
0 14 -5 611.64 45.5
0 14 5 657.33 47.9
0 14 -5 579.44 47.7
0 -14 5 590.64 48.3
0 -14 5 592.54 46.7
0 -14 -5 599.54 45.2
0 -14 5 598.24 45.7
0 -14 -5 615.74 45.7
0 -14 5 567.54 47.6
0 -14 -5 653.13 48
0 -14 -5 587.04 47.6
0 14 -6 1045.6 76.79
0 14 6 999 74.69
0 14 -6 978.2 74.49
0 14 -6 1067.69 77.19
0 14 6 867.71 75.19
0 14 -6 1070.09 73.99
0 -14 6 1077.29 76.89
0 -14 6 949.6 76.59
0 -14 -6 957.1 75.89
0 -14 6 1017.3 74.29
0 -14 -6 1055.59 76.09
0 -14 -6 1003.4 73.59
0 -14 -6 1018.8 73.29
0 14 7 8.2 6.6
0 14 -7 1.4 4.9
0 14 -7 7.1 5.2
0 14 7 13.1 6.4
0 14 -7 3.7 6.3
0 14 -7 8.7 7.9
0 -14 -7 -1 5.1
0 -14 -7 3.8 6.3
0 -14 -7 3.5 4.5
0 -14 7 -4.7 4.8
0 -14 -7 1.3 4.4
0 -14 7 2.9 7.2
0 14 -8 1.1 5.8
0 14 8 7.5 6
0 14 -8 -8.5 7.1
0 14 -8 -3.4 4.9
0 14 -8 9.5 5.4
0 14 8 1.5 6.1
0 -14 -8 5.3 3.9
0 -14 -8 2 4.2
0 -14 8 3.2 7.5
0 -14 8 12.5 6.3
0 -14 -8 -6.2 6.4
0 -14 -8 0.9 5.6
0 14 -9 163.78 20.1
0 14 -9 146.09 19.2
0 14 -9 144.09 15.7
0 14 9 151.78 17.2
0 14 -9 198.98 17.1
0 14 9 139.99 18.5
0 -14 9 183.78 20.5
0 -14 -9 170.98 14.6
0 -14 -9 154.58 14.1
0 -14 -9 162.28 18.7
0 -14 9 138.69 16.9
0 -14 -9 180.98 20.4
0 14 10 0.1 5.6
0 14 -10 7 7.5
0 14 -10 9 8.9
0 14 -10 -2.6 5
0 14 -10 -1 4.2
0 -14 10 2.7 5.7
0 -14 -10 2.2 3.2
0 -14 -10 7 7.7
0 -14 10 -5.4 6.7
0 -14 -10 6.8 7
0 -14 -10 4.8 3
0 14 -11 187.78 23.6
0 14 -11 241.48 24.5
0 14 -11 204.88 18.7
0 14 -11 207.88 18.9
0 14 11 218.98 21.3
0 14 11 191.48 22.7
0 -14 11 228.68 21.5
0 -14 -11 170.68 21.8
0 -14 -11 181.58 23
0 -14 11 200.38 23.6
0 14 -12 71.09 15.4
0 14 -12 67.99 9.9
0 14 -12 76.39 16.3
0 14 -12 67.99 10
0 14 12 76.59 15.1
0 14 12 58.29 12
0 -14 12 60.79 14.5
0 -14 -12 70.39 14.3
0 -14 12 88.59 13.9
0 -14 -12 93.59 16.5
0 14 -13 261.27 20
0 14 -13 223.98 19.6
0 14 -13 235.18 26.5
0 14 -13 224.68 27.1
0 14 13 257.57 26.9
0 -14 13 224.88 24.2
0 -14 13 237.98 26.9
0 -14 -13 255.97 26.1
0 -14 -13 201.78 25.4
0 14 -14 1.9 2.6
0 14 -14 -9.1 7.7
0 14 -14 1.7 2.8
0 -14 -14 -2.8 7.2
0 -14 -14 -3.5 7.9
0 14 -15 15.1 10.3
0 -14 -15 1.5 8.7
0 14 -16 142.89 22.2
0 -14 -16 178.08 23.7
0 15 0 -1.3 4.5
0 15 0 0.7 5.5
0 15 0 4.9 5.9
0 15 0 -2.2 5.6
0 -15 0 5.9 5.8
0 -15 0 -3.1 5
0 -15 0 8.5 7
0 -15 0 -4.7 5.6
0 15 -1 166.08 17.2
0 15 1 160.08 17.9
0 15 1 142.69 16.4
0 15 1 177.18 16
0 15 -1 176.68 15.8
0 15 -1 164.28 17.8
0 15 -1 174.08 18.9
0 15 1 176.78 18.2
0 -15 -1 135.99 17.5
0 -15 1 161.88 17.1
0 -15 1 154.08 15.7
0 -15 -1 152.28 16.7
0 -15 1 128.89 17.3
0 -15 -1 157.68 16
0 -15 1 149.88 17.7
0 -15 -1 180.38 18.7
0 15 2 1720.03 119.89
0 15 2 1727.03 119.29
0 15 -2 1699.73 118.09
0 15 2 1791.92 118.29
0 15 2 1850.91 120.49
0 15 -2 1730.23 120.49
0 15 -2 1797.52 120.69
0 15 -2 1345.17 118.29
0 -15 2 1537.65 119.99
0 -15 2 1654.63 119.19
0 -15 2 1466.65 119.49
0 -15 -2 1569.34 117.79
0 -15 -2 1760.52 119.09
0 -15 -2 1424.66 119.19
0 -15 2 1674.33 118.09
0 15 3 10.9 6.5
0 15 -3 15.3 5.5
0 15 3 15.4 6
0 15 -3 3.9 5.8
0 15 -3 11.7 7.6
0 15 -3 3.3 5.8
0 15 3 7.2 6.2
0 15 3 1 5.7
0 -15 -3 0.3 4.8
0 -15 3 11.6 7.2
0 -15 -3 18.1 6.8
0 -15 3 5.3 6.5
0 -15 -3 -1.4 6
0 -15 3 13.7 7.8
0 -15 3 12.3 5.6
0 -15 -3 6.7 6.2
0 15 -4 77.29 12.2
0 15 -4 47 8.6
0 15 4 74.19 12
0 15 -4 43.4 10
0 15 4 65.89 11.3
0 15 -4 66.69 12.1
0 15 4 67.49 12.1
0 15 4 55.19 9.3
0 -15 -4 52.39 9.4
0 -15 4 75.29 12.9
0 -15 -4 42.3 9.5
0 -15 -4 56.59 9.5
0 -15 -4 44.7 10.5
0 -15 4 53.79 11.1
0 -15 4 42.5 8.6
0 -15 4 62.79 11
0 15 -5 594.34 43.4
0 15 -5 572.94 45.3
0 15 5 485.65 43.3
0 15 5 559.24 44.4
0 15 -5 547.75 42.1
0 15 -5 555.84 44.6
0 15 5 554.04 43.2
0 -15 -5 527.55 42.2
0 -15 5 515.15 42.3
0 -15 -5 431.76 43.3
0 -15 5 596.84 45
0 -15 5 596.34 45.8
0 -15 -5 538.75 41.7
0 -15 -5 630.54 45
0 -15 5 534.25 43.4
0 15 -6 250.87 24.8
0 15 6 236.78 24.2
0 15 -6 242.78 24.9
0 15 -6 264.27 23.3
0 15 -6 262.27 22.3
0 15 6 274.27 23.6
0 -15 6 213.78 27.7
0 -15 6 263.17 22.8
0 -15 6 264.67 25.8
0 -15 -6 195.38 23.9
0 -15 -6 286.07 25
0 -15 -6 275.87 22.2
0 -15 -6 267.47 22.3
0 15 -7 36.3 10.3
0 15 7 31.9 9.4
0 15 7 20.5 7.7
0 15 -7 58.89 12.2
0 15 -7 51.69 10.1
0 15 -7 38.9 8
0 -15 7 27.4 9.7
0 -15 -7 47.4 8.2
0 -15 -7 31.7 7
0 -15 -7 40 9.9
0 -15 -7 31.4 9
0 -15 7 30.5 7.8
0 15 8 3.2 7.2
0 15 -8 -0.8 6.9
0 15 -8 0.4 4.5
0 15 8 1.3 5.9
0 15 -8 1.3 6.3
0 15 -8 10.5 6.5
0 -15 8 8.4 8
0 -15 -8 9.5 7.6
0 -15 8 6 6.2
0 -15 -8 5.7 6.9
0 -15 -8 7.1 4.9
0 -15 -8 4.8 4.4
0 15 9 137.89 19
0 15 -9 134.49 20.1
0 15 -9 136.69 19.9
0 15 9 173.98 18.3
0 15 -9 178.08 17.1
0 15 -9 185.78 17.6
0 -15 9 183.48 21
0 -15 -9 162.88 20.4
0 -15 -9 179.88 15.2
0 -15 9 165.98 18
0 -15 -9 158.68 19.5
0 -15 -9 175.08 15.3
0 15 10 55.99 11.1
0 15 -10 51.09 12.7
0 15 -10 33.6 11.5
0 15 10 60.49 12.7
0 15 -10 54.29 9.2
0 15 -10 52.99 9.6
0 -15 10 40.4 11.7
0 -15 -10 38.4 6.5
0 -15 -10 44.5 7
0 -15 10 35.4 9.5
0 -15 -10 76.69 13.3
0 -15 -10 55.09 12.3
0 15 -11 276.57 28
0 15 11 251.87 25.1
0 15 -11 263.17 22.9
0 15 11 231.18 26.3
0 15 -11 314.27 29.4
0 15 -11 267.17 23.1
0 -15 -11 258.07 26.5
0 -15 -11 219.88 26.5
0 -15 11 247.28 27.3
0 -15 11 277.27 25.2
0 15 -12 316.47 26.6
0 15 12 357.26 32
0 15 -12 325.17 32.5
0 15 -12 316.07 26.6
0 15 -12 308.57 32.7
0 15 12 286.97 29.3
0 -15 12 352.66 30.1
0 -15 12 299.37 32.2
0 -15 -12 371.76 32.5
0 -15 -12 277.67 30.9
0 15 -13 2.4 4.3
0 15 13 11.8 9.4
0 15 -13 -13.1 7.2
0 15 -13 -0.6 4.4
0 15 -13 6.9 9.5
0 15 13 3.3 8.8
0 -15 -13 -6.1 7.7
0 -15 13 6.8 9.6
0 -15 13 2.8 7.4
0 -15 -13 11.9 8.8
0 15 -14 5.1 9.3
0 15 -14 9.2 4.1
0 15 -14 2.7 3.5
0 -15 -14 -0.3 8.5
0 15 -15 26.2 11.7
0 -15 -15 26.2 11.6
0 16 0 381.46 31.2
0 16 0 318.17 30.8
0 16 0 374.46 29.2
0 16 0 325.87 29.9
0 -16 0 309.47 30.7
0 -16 0 334.67 31
0 -16 0 399.76 30.8
0 -16 0 407.96 29.8
0 16 1 46 10.6
0 16 -1 26.1 8.8
0 16 1 24 8.2
0 16 1 44.4 8.6
0 16 -1 43.4 9.5
0 16 1 23.8 8.1
0 16 -1 36.6 9.2
0 16 -1 51.49 8.5
0 -16 1 29.7 9.2
0 -16 -1 37.4 9.4
0 -16 -1 41.2 10.9
0 -16 -1 52.49 10.1
0 -16 -1 37.1 8
0 -16 1 48.1 9.9
0 -16 1 40.2 10.3
0 -16 1 31.7 8
0 16 2 208.68 22
0 16 2 244.88 23.3
0 16 -2 238.08 21.1
0 16 -2 197.48 22.3
0 16 -2 281.77 23.2
0 16 2 251.57 21.5
0 16 -2 274.97 24.8
0 16 2 223.98 22.7
0 -16 2 263.87 23.1
0 -16 -2 260.47 24.2
0 -16 -2 209.08 22.8
0 -16 -2 263.67 22.4
0 -16 2 255.87 24.4
0 -16 -2 236.38 21.1
0 -16 2 215.08 23.1
0 -16 2 220.98 21.2
0 16 -3 70.49 13.2
0 16 -3 67.59 9.5
0 16 3 44.7 10
0 16 -3 69.79 11.2
0 16 -3 56.19 10.9
0 16 3 72.49 13.1
0 16 3 59.09 11.8
0 16 3 58.99 9.6
0 -16 -3 55.99 12.1
0 -16 3 66.39 11.8
0 -16 -3 50.19 9
0 -16 3 66.79 12.6
0 -16 3 70.19 12.9
0 -16 -3 43.4 10.7
0 -16 3 54.59 10.2
0 -16 -3 67.29 10.9
0 16 -4 -6.2 5.9
0 16 4 -1.8 5.2
0 16 4 -0.9 5.3
0 16 -4 -1.6 5.8
0 16 4 -11 5.3
0 16 4 0.6 4.6
0 16 -4 -3 4.1
0 16 -4 -5.3 5.1
0 -16 -4 -2.4 5.3
0 -16 4 7.4 5.6
0 -16 -4 -1.3 5.1
0 -16 4 2.9 6
0 -16 -4 7.5 5.4
0 -16 -4 3.3 6.8
0 -16 4 -8.1 5.5
0 -16 4 10.6 8.3
0 16 -5 55.59 12.3
0 16 5 48.2 10.2
0 16 5 44.6 10.2
0 16 -5 49.4 10.3
0 16 -5 27.2 7.3
0 16 -5 44.6 10.4
0 -16 -5 44 10.9
0 -16 -5 32.1 7.4
0 -16 5 31.6 10.7
0 -16 5 50.29 10.6
0 -16 5 35.6 9.8
0 -16 -5 30.2 7.8
0 -16 5 45.7 8.9
0 -16 -5 43 9.7
0 16 -6 45.3 8.1
0 16 -6 23 9.3
0 16 6 26.5 8.5
0 16 -6 25.2 7.3
0 16 -6 27.2 8.9
0 16 6 31.4 8.4
0 -16 -6 17.9 8.9
0 -16 -6 27.6 8.6
0 -16 6 10 6.3
0 -16 -6 14.5 6
0 -16 6 22.8 8.9
0 -16 -6 18.5 6.3
0 16 7 619.94 51.29
0 16 -7 716.03 54.09
0 16 -7 713.53 54.39
0 16 -7 619.44 50.19
0 16 -7 654.43 51.09
0 16 7 642.74 52.79
0 -16 -7 629.94 53.09
0 -16 7 586.44 50.59
0 -16 -7 628.94 49.4
0 -16 7 770.52 54.79
0 -16 -7 712.23 53.29
0 -16 -7 676.03 50.09
0 16 -8 66.09 11.8
0 16 -8 96.69 16.1
0 16 -8 100.09 14.8
0 16 -8 77.49 11.4
0 16 8 69.19 13.8
0 16 8 96.99 13.2
0 -16 8 75.29 12.2
0 -16 -8 83.89 14.8
0 -16 -8 67.19 10.3
0 -16 8 89.69 15.5
0 -16 -8 83.19 13.7
0 -16 -8 81.79 10.9
0 16 -9 27 10.6
0 16 9 37.9 10.4
0 16 -9 22.6 10
0 16 -9 35.5 8.3
0 16 9 25.6 8.8
0 16 -9 33 8.1
0 -16 -9 49.6 11.9
0 -16 9 46.1 12.2
0 -16 9 27.1 8.7
0 -16 -9 40.8 7.1
0 -16 -9 44.2 11.5
0 -16 -9 30.5 6.4
0 16 -10 510.25 37.9
0 16 -10 431.76 41.5
0 16 -10 470.25 37.3
0 16 10 444.16 40.3
0 16 -10 434.26 41.1
0 16 10 484.05 39.3
0 -16 10 487.15 41.7
0 -16 -10 444.56 34.8
0 -16 -10 482.65 35.1
0 -16 10 455.65 38.8
0 -16 -10 405.26 40.3
0 -16 -10 518.25 41.3
0 16 -11 5.9 6.1
0 16 -11 7 7.8
0 16 -11 8 5.4
0 16 -11 -6.2 7.3
0 16 11 1.3 6.3
0 -16 -11 4.8 2.7
0 -16 11 0.2 8.2
0 -16 -11 3.1 6.9
0 -16 -11 -4.6 7.3
0 -16 11 0.7 6.5
0 -16 -11 3.7 2.8
0 16 -12 687.83 53.79
0 16 12 784.32 59.49
0 16 -12 796.12 54.09
0 16 12 714.33 56.79
0 16 -12 618.24 59.29
0 16 -12 765.52 59.49
0 -16 12 749.42 56.59
0 -16 -12 719.03 58.69
0 -16 -12 540.05 56.59
0 -16 12 746.73 59.69
0 16 13 3.5 10.1
0 16 -13 -3.9 4.1
0 16 -13 -7 3.9
0 16 -13 4.6 9
0 -16 -13 -0.4 7.9
0 -16 -13 -4.5 7
0 16 -14 126.69 12.1
0 16 -14 119.49 19.7
0 16 -14 120.09 12.2
0 -16 -14 92.09 18.6
0 16 -15 144.49 24
0 16 -15 191.08 14.4
0 -16 -15 232.38 25.5
0 17 0 2.9 6.3
0 17 0 1.9 6.4
0 17 0 -0.6 5
0 17 0 2.4 5.5
0 -17 0 0.8 5.6
0 -17 0 6.9 6.9
0 -17 0 -3.4 6.1
0 -17 0 4.8 6.1
0 17 1 150.88 17.6
0 17 -1 150.48 17.7
0 17 -1 165.08 18.1
0 17 -1 154.88 15.9
0 17 -1 169.58 18.9
0 17 1 152.28 18.4
0 17 1 118.39 17.2
0 17 1 141.19 16.2
0 -17 -1 166.08 18.6
0 -17 1 161.88 16.4
0 -17 1 172.18 19.4
0 -17 -1 161.98 17.5
0 -17 -1 162.88 16.8
0 -17 1 233.58 21.1
0 -17 -1 207.18 20
0 -17 1 155.18 17.6
0 17 -2 550.74 50.89
0 17 2 713.93 51.69
0 17 2 671.13 49.4
0 17 -2 654.53 51.49
0 17 2 671.63 50.69
0 17 2 632.34 51.29
0 17 -2 657.03 49.3
0 17 -2 650.53 50.59
0 -17 2 694.33 52.59
0 -17 2 611.34 49
0 -17 -2 625.14 49
0 -17 2 628.64 51.69
0 -17 -2 640.34 50.19
0 -17 -2 701.43 51.99
0 -17 -2 615.44 51.19
0 -17 2 620.34 50.39
0 17 3 1145.09 83.79
0 17 -3 1218.28 81.79
0 17 -3 1067.19 83.79
0 17 -3 1227.08 84.59
0 17 3 1155.58 81.59
0 17 -3 1032.1 82.39
0 17 3 1026.3 82.39
0 -17 3 1117.09 82.99
0 -17 -3 1090.69 81.29
0 -17 -3 1091.69 83.69
0 -17 -3 1126.19 82.39
0 -17 3 1182.28 84.79
0 -17 -3 921.41 82.89
0 -17 3 1168.18 84.39
0 -17 3 1129.49 81.69
0 17 -4 0.1 6.3
0 17 -4 -2.4 5
0 17 4 11.4 6.9
0 17 4 -4.5 5.2
0 17 -4 2.9 4.5
0 17 4 2.8 5.5
0 17 -4 -7 5.3
0 17 4 6 6
0 -17 -4 6.1 5.5
0 -17 4 -1.3 6.9
0 -17 4 5.7 5.8
0 -17 4 13.6 7.1
0 -17 4 5.5 7.3
0 -17 -4 5.6 5.4
0 -17 -4 11 6.8
0 -17 -4 -8.2 6.2
0 17 -5 136.39 18.8
0 17 5 162.98 18.7
0 17 5 167.38 17.6
0 17 -5 168.18 16.1
0 17 -5 136.59 18.1
0 17 -5 173.48 17.6
0 -17 -5 139.09 18.4
0 -17 5 184.48 20.1
0 -17 5 157.88 19.1
0 -17 -5 173.88 16.6
0 -17 -5 114.99 15.1
0 -17 5 150.58 15.9
0 -17 -5 156.08 17.9
0 17 6 739.43 54.09
0 17 -6 643.54 53.89
0 17 -6 631.84 53.59
0 17 -6 690.43 50.99
0 17 6 720.23 52.49
0 17 -6 650.43 51.79
0 -17 6 677.73 54.09
0 -17 -6 657.83 53.29
0 -17 -6 628.04 53.29
0 -17 -6 631.44 50.19
0 -17 -6 606.44 50.69
0 -17 6 725.23 51.69
0 17 7 147.49 17.8
0 17 -7 136.79 18.4
0 17 7 161.28 19.7
0 17 -7 160.58 20.6
0 17 -7 168.58 16.7
0 17 -7 164.18 17.6
0 -17 -7 150.78 19.5
0 -17 7 186.78 21.1
0 -17 7 152.48 17.1
0 -17 -7 149.29 16
0 -17 -7 161.28 16.3
0 -17 -7 182.28 19.8
0 17 -8 3.8 5.8
0 17 -8 -4.5 4.3
0 17 -8 -4.8 7.6
0 17 8 6.2 7.9
0 17 8 9.6 6.6
0 17 -8 3.3 6.9
0 -17 8 1.6 7.9
0 -17 -8 1.7 4.8
0 -17 -8 -1.4 4.3
0 -17 -8 -1 7.9
0 -17 -8 4.5 7.1
0 -17 8 -2.7 5.8
0 17 9 126.09 17.6
0 17 -9 112.89 14.9
0 17 -9 128.89 18.5
0 17 -9 143.69 19.3
0 17 9 132.59 16.4
0 17 -9 139.69 14.7
0 -17 -9 119.29 13
0 -17 -9 118.79 18.3
0 -17 9 100.19 17.8
0 -17 -9 110.69 16.8
0 -17 9 131.49 16
0 -17 -9 135.29 13.7
0 17 -10 68.19 15
0 17 10 33.7 9.7
0 17 10 33.1 10.8
0 17 -10 38.9 8.7
0 17 -10 45.4 9
0 17 -10 45.1 13.3
0 -17 10 41 11.5
0 -17 -10 46.2 12.3
0 -17 -10 39.2 7.4
0 -17 -10 45.6 7.6
0 -17 -10 76.09 14.2
0 -17 10 57.79 11.5
0 17 -11 2.4 8.2
0 17 -11 14.3 6.3
0 17 -11 8.1 6.6
0 17 11 26.8 9.3
0 17 11 2.4 8.2
0 17 -11 3.7 9.6
0 -17 11 11.8 8.2
0 -17 -11 14.4 3.9
0 -17 -11 16.6 4.2
0 -17 -11 13.8 9.1
0 -17 11 10.4 9.5
0 -17 -11 11.6 9.3
0 17 -12 34 8.2
0 17 -12 33.7 12.5
0 17 12 51.49 12.1
0 17 -12 49.8 9.3
0 17 12 48.5 12.7
0 17 -12 62.29 14.4
0 -17 -12 50.39 13.6
0 -17 12 76.89 13.8
0 -17 -12 35.2 11.4
0 -17 12 30.6 13.5
0 17 -13 67.59 9.7
0 17 -13 32.5 7.7
0 17 -13 53.59 14
0 -17 -13 33 11.4
0 -17 -13 32.5 11.8
0 17 -14 47.1 14.2
0 17 -14 32.2 7
0 17 -14 29.6 6.8
0 -17 -14 22 11.4
0 17 -15 7.5 9.8
0 17 -15 5.1 3.6
0 17 -15 6.1 3.7
0 -17 -15 13.4 10.5
0 18 0 493.95 37.2
0 18 0 397.86 35.3
0 18 0 418.56 34
0 18 0 397.96 36.7
0 -18 0 438.16 37.2
0 -18 0 415.06 34.5
0 -18 0 397.56 36.6
0 -18 0 432.56 35.6
0 18 1 95.39 14.2
0 18 -1 93.79 15.4
0 18 1 114.29 13.2
0 18 1 113.09 15.2
0 18 -1 81.39 14.6
0 18 -1 98.49 14.7
0 18 1 101.39 15
0 18 -1 104.29 12.4
0 -18 -1 128.39 16.2
0 -18 -1 85.29 12.8
0 -18 -1 117.79 14.4
0 -18 1 89.59 14.9
0 -18 1 103.49 13.1
0 -18 1 96.29 14
0 -18 -1 79.59 14.2
0 -18 1 105.89 15.9
0 18 2 22.1 7.8
0 18 2 14.1 7.3
0 18 2 14.2 7.8
0 18 -2 4.2 7.3
0 18 -2 11 7.5
0 18 -2 14.2 6.7
0 18 -2 14.9 7.9
0 18 2 16.1 6.2
0 -18 -2 9.4 7.3
0 -18 2 26 7.5
0 -18 2 6.4 7.8
0 -18 2 11 7.1
0 -18 -2 14.8 6.2
0 -18 -2 18 8.7
0 -18 -2 -4.2 5.5
0 -18 2 17.9 8.7
0 18 3 51.89 11.2
0 18 -3 66.19 12.6
0 18 3 51.19 9.3
0 18 3 31.7 9.2
0 18 -3 45 8.6
0 18 3 35.5 10.1
0 18 -3 34.1 9.9
0 18 -3 32.6 9.5
0 -18 -3 37.2 10.2
0 -18 -3 31.5 8.4
0 -18 3 49.3 11.2
0 -18 3 46.1 11.4
0 -18 3 64.99 10.7
0 -18 3 45.9 10.1
0 -18 -3 70.39 13
0 -18 -3 59.69 10.1
0 18 -4 120.49 18.6
0 18 -4 146.89 16
0 18 -4 182.08 19.1
0 18 4 142.19 18.2
0 18 4 182.88 19.6
0 18 -4 174.28 18.1
0 18 4 161.08 17.9
0 -18 -4 134.49 15.8
0 -18 4 127.99 18.5
0 -18 4 160.18 19.8
0 -18 -4 154.98 19.4
0 -18 4 161.88 16.8
0 -18 4 164.08 18.2
0 -18 -4 168.88 17.3
0 -18 -4 182.18 19.6
0 18 -5 1.2 7
0 18 -5 3.1 6.3
0 18 -5 7.9 6.4
0 18 5 1.2 6.8
0 18 -5 4.1 4.9
0 18 5 9.2 6.9
0 -18 -5 -7.3 4.5
0 -18 -5 1.8 5.3
0 -18 5 15.7 8.6
0 -18 5 -1.3 6
0 -18 -5 -11.4 3.8
0 -18 -5 -1.5 6.8
0 -18 5 24.1 9.8
0 18 -6 101.79 15.6
0 18 6 104.79 14.4
0 18 -6 72.59 13
0 18 -6 120.09 13
0 18 -6 106.69 16.2
0 18 6 97.49 15.2
0 -18 -6 86.99 12.4
0 -18 6 59.59 11.8
0 -18 -6 93.79 15.7
0 -18 6 90.79 16.5
0 -18 -6 116.69 12.8
0 -18 -6 83.29 14.5
0 18 7 287.47 25.6
0 18 -7 241.78 27.1
0 18 -7 253.17 24.6
0 18 -7 259.77 26.7
0 18 -7 273.57 24
0 18 7 272.37 27
0 -18 -7 261.17 23.1
0 -18 7 264.97 27.4
0 -18 7 218.68 23.7
0 -18 -7 251.17 26.7
0 -18 -7 298.67 27.1
0 -18 -7 289.67 24
0 18 8 66.19 14.5
0 18 -8 85.69 15.3
0 18 8 81.39 13.2
0 18 -8 100.59 13.1
0 18 -8 70.19 15.2
0 18 -8 91.99 12.2
0 -18 8 83.29 16.2
0 -18 -8 50.69 9.6
0 -18 -8 74.79 15
0 -18 -8 67.09 10.7
0 -18 -8 50.69 12.3
0 -18 8 73.69 12.8
0 18 -9 4.2 6.7
0 18 -9 -1.8 6.9
0 18 9 -9.4 6.2
0 18 -9 -7 4.6
0 18 9 2.3 7
0 18 -9 -1.8 8.2
0 -18 9 10.1 8.9
0 -18 -9 0.9 4.9
0 -18 -9 9.5 8.3
0 -18 -9 -0.8 6.4
0 -18 -9 4.1 4.7
0 -18 9 -0.4 6.1
0 18 10 180.38 22.1
0 18 -10 181.68 19.1
0 18 -10 200.18 19.8
0 18 -10 207.88 23.9
0 18 -10 163.58 22.4
0 18 10 147.29 20
0 -18 -10 194.88 17.1
0 -18 10 200.68 23.7
0 -18 -10 190.68 22.2
0 -18 10 198.58 20.9
0 -18 -10 193.98 22.9
0 -18 -10 174.08 16.7
0 18 11 963.6 66.89
0 18 -11 849.41 68.09
0 18 -11 815.42 63.39
0 18 11 816.62 67.19
0 18 -11 893.11 63.79
0 18 -11 865.21 69.49
0 -18 11 794.52 64.99
0 -18 -11 841.82 67.49
0 -18 11 795.62 67.79
0 -18 -11 794.42 60.39
0 -18 -11 808.82 67.29
0 -18 -11 848.82 60.49
0 18 -12 -7.3 8.2
0 18 -12 5.9 9.5
0 18 12 20.1 9.2
0 18 -12 1.5 5.6
0 18 -12 0 5.8
0 -18 12 9.7 8
0 -18 -12 11.8 9.7
0 -18 -12 0.2 8.1
0 -18 12 6.5 9.8
0 18 -13 216.68 25.2
0 18 -13 188.18 18.1
0 18 -13 161.38 17.8
0 -18 -13 182.78 23.6
0 18 -14 -5.9 4.2
0 18 -14 -3 8.7
0 18 -14 3.1 4.8
0 -18 -14 6.3 9.7
0 18 -15 20.5 5.4
0 18 -15 33.5 12.9
0 18 -15 21.7 5.5
0 -18 -15 17.5 11
0 19 0 -0.7 5.9
0 19 0 3.6 5.5
0 19 0 8.4 8.2
0 19 0 -4.4 6.2
0 -19 0 2.2 7
0 -19 0 -2 5
0 -19 0 -6.9 7.4
0 -19 0 -2.1 5.5
0 19 1 1051.89 77.19
0 19 1 922.91 78.59
0 19 1 1131.19 79.09
0 19 -1 906.71 78.69
0 19 -1 1151.48 80.69
0 19 1 1039.9 79.69
0 19 -1 1096.69 77.19
0 19 -1 979 78.29
0 -19 -1 1136.49 78.89
0 -19 -1 1058.59 79.89
0 -19 1 990.9 79.29
0 -19 -1 1008.5 77.09
0 -19 1 1037.4 80.09
0 -19 -1 1097.59 80.29
0 -19 1 1138.79 78.99
0 -19 1 989 77.09
0 19 -2 655.43 51.19
0 19 -2 622.74 52.39
0 19 -2 736.03 54.99
0 19 2 645.24 53.09
0 19 2 678.93 51.39
0 19 2 708.73 53.19
0 19 2 666.93 53.79
0 19 -2 710.13 54.29
0 -19 -2 666.13 51.19
0 -19 2 677.13 51.59
0 -19 2 612.74 53.79
0 -19 -2 741.53 53.09
0 -19 -2 653.63 53.69
0 -19 2 580.44 53.09
0 -19 -2 662.13 54.19
0 -19 2 700.33 53.19
0 19 -3 293.67 29.6
0 19 -3 297.47 28.2
0 19 3 320.57 27.2
0 19 3 269.37 28.2
0 19 3 338.17 29.9
0 19 3 338.57 29
0 19 -3 322.47 27.1
0 19 -3 325.77 29.9
0 -19 -3 327.87 28.3
0 -19 3 364.06 31.1
0 -19 -3 294.27 29.7
0 -19 -3 278.67 26.6
0 -19 3 351.96 29.5
0 -19 -3 317.77 30.1
0 -19 3 319.47 27.5
0 -19 3 305.27 30.1
0 19 4 -0.1 5.7
0 19 -4 0.3 4.9
0 19 -4 7.8 6.7
0 19 -4 -7.5 6.1
0 19 4 2 7.4
0 19 -4 -0.7 6.2
0 -19 4 -5.9 5.2
0 -19 -4 -2.9 5.3
0 -19 -4 4.8 7.1
0 -19 4 -1.2 7
0 -19 -4 -3.1 6.7
0 -19 4 7.2 8.1
0 -19 4 -5.3 5.2
0 -19 -4 1.5 5.4
0 19 5 91.39 15.2
0 19 -5 97.89 14.4
0 19 -5 88.19 12.7
0 19 -5 112.09 16
0 19 -5 106.79 17
0 19 5 110.19 15.1
0 -19 -5 127.59 14.3
0 -19 -5 91.69 13.1
0 -19 5 103.59 17
0 -19 -5 126.59 16.7
0 -19 5 85.29 13.6
0 -19 -5 115.39 16.7
0 19 6 105.19 15.9
0 19 -6 101.89 17.3
0 19 -6 114.59 16.8
0 19 6 97.79 14.9
0 19 -6 89.09 14.1
0 19 -6 110.69 13
0 -19 -6 103.39 15.6
0 -19 -6 107.59 13.1
0 -19 6 83.69 15.4
0 -19 6 86.59 13.5
0 -19 -6 88.69 16.2
0 -19 -6 107.09 13.6
0 19 -7 10 8.9
0 19 7 14.4 7.8
0 19 -7 14.9 6.6
0 19 -7 24 10.3
0 19 -7 6.9 7.2
0 19 7 14.8 9.1
0 -19 -7 17 6.6
0 -19 7 8 6.7
0 -19 7 23 10.4
0 -19 -7 -2 6.1
0 -19 -7 7.3 6.3
0 -19 -7 14.3 9.1
0 19 8 188.08 21.7
0 19 -8 158.28 21.5
0 19 -8 151.28 20.7
0 19 8 181.78 19.6
0 19 -8 146.59 17.8
0 19 -8 191.18 18.1
0 -19 -8 136.49 16.1
0 -19 8 154.38 21.5
0 -19 -8 186.68 21.1
0 -19 -8 152.08 16.8
0 -19 -8 135.19 20.4
0 -19 8 182.58 18.7
0 19 -9 12.5 7.2
0 19 9 7.3 8.5
0 19 -9 12.7 6.5
0 19 9 -3.2 6.3
0 19 -9 18.6 9.4
0 19 -9 10.2 8.7
0 -19 9 0.9 6.7
0 -19 -9 5.2 8.4
0 -19 -9 -3.8 7
0 -19 9 12.8 9.9
0 -19 -9 9.7 5.7
0 -19 -9 1.3 5.3
0 19 10 1.1 7.4
0 19 -10 9.4 8.6
0 19 -10 13 7
0 19 -10 9.4 7.2
0 19 -10 5.7 9.1
0 19 10 3.9 8.7
0 -19 10 -2.4 8.4
0 -19 -10 7.7 7.8
0 -19 -10 10.8 5.5
0 -19 10 10.1 7.6
0 -19 -10 4.7 8.2
0 -19 -10 5.7 4.8
0 19 11 8.1 8.7
0 19 11 1 7.6
0 19 -11 21.8 8
0 19 -11 15.8 10.7
0 19 -11 8 9
0 19 -11 10 6.5
0 -19 -11 1.1 4.4
0 -19 -11 21.5 9.7
0 -19 -11 12.9 4.7
0 -19 11 7 8.8
0 -19 11 27.1 11.2
0 -19 -11 9.8 9.7
0 19 -12 10.1 9.9
0 19 -12 3 6.2
0 19 12 9 11.2
0 19 -12 0.2 5.4
0 -19 -12 4.7 8.5
0 -19 -12 7.6 2.9
0 -19 -12 12.2 10
0 -19 -12 10.5 2.8
0 -19 12 -1.2 8.1
0 19 -13 22.2 7.4
0 19 -13 18.2 7.3
0 19 -13 18.2 10.6
0 -19 -13 46.8 12.9
0 19 -14 71.59 16.6
0 19 -14 75.09 11.1
0 19 -14 73.39 10.7
0 -19 -14 60.99 15.2
0 19 -15 -4.3 9
0 19 -15 2.8 4.3
0 19 -15 -0.8 4.1
0 -19 -15 13.9 11.4
0 20 0 247.08 23.8
0 20 0 236.58 24
0 20 0 232.68 21.8
0 20 0 195.18 23.7
0 -20 0 253.47 22.6
0 -20 0 275.07 26
0 -20 0 214.78 22.9
0 -20 0 238.18 24.6
0 20 1 226.78 22.6
0 20 1 229.88 23.1
0 20 -1 208.38 20.3
0 20 -1 233.68 23.8
0 20 1 192.28 22.4
0 20 -1 154.18 21.1
0 20 -1 227.58 23.4
0 20 1 222.48 21
0 -20 1 196.18 20.6
0 -20 1 201.88 22
0 -20 1 197.28 23
0 -20 1 265.17 25.2
0 -20 -1 251.97 24.1
0 -20 -1 237.78 23.7
0 -20 -1 226.18 20.8
0 -20 -1 233.88 22.4
0 20 2 -3.2 6.2
0 20 2 7.1 5.5
0 20 2 8.9 7.9
0 20 -2 2.1 6.6
0 20 -2 2.3 5.1
0 20 -2 14.1 7.1
0 20 -2 3.6 7.4
0 20 2 12.1 8.3
0 -20 2 -1 6.8
0 -20 2 -1.7 6.6
0 -20 -2 11.3 7.9
0 -20 -2 5 6.5
0 -20 -2 -0.2 5.7
0 -20 2 1.5 6.1
0 -20 -2 1 7.1
0 -20 2 11 9
0 20 -3 68.99 12.6
0 20 -3 73.59 10.7
0 20 3 50.89 11.6
0 20 3 23 9.6
0 20 3 86.49 14.9
0 20 -3 50.89 11.5
0 20 -3 73.29 15.2
0 -20 -3 32.3 10.7
0 -20 3 64.89 12.6
0 -20 -3 92.49 11.7
0 -20 3 47.6 12.1
0 -20 -3 62.29 13.6
0 -20 -3 57.59 11
0 -20 3 76.59 11.9
0 -20 3 82.19 14.8
0 20 4 23.1 9.5
0 20 -4 25.9 9
0 20 -4 18.3 8.8
0 20 -4 7.9 8.7
0 20 4 22.6 9.4
0 20 -4 21.8 6.9
0 -20 4 15.7 9.3
0 -20 -4 6.1 6.5
0 -20 -4 17.8 10.1
0 -20 4 29.2 11.4
0 -20 4 22.4 9.2
0 -20 4 8.5 6.9
0 -20 -4 23.8 7.6
0 -20 -4 26.3 9.1
0 20 -5 93.49 15.1
0 20 5 89.19 14.4
0 20 -5 99.29 14.4
0 20 5 80.09 15.2
0 20 -5 93.99 18.2
0 20 -5 108.99 13
0 -20 -5 83.69 12.6
0 -20 5 91.59 13
0 -20 -5 84.09 13
0 -20 -5 70.29 14.7
0 -20 -5 100.39 16.6
0 -20 5 86.89 16.6
0 20 6 18.1 7.9
0 20 6 0.5 7.1
0 20 -6 4.1 7.8
0 20 -6 -0.5 5.8
0 20 -6 7.7 7.9
0 20 -6 2.2 5.6
0 -20 -6 4 7.6
0 -20 6 13.6 9.8
0 -20 6 0.1 6.2
0 -20 -6 -6.3 4.6
0 -20 -6 3.5 7.8
0 -20 -6 0.3 5.7
0 20 -7 7 5.6
0 20 -7 -13 5.6
0 20 7 5.1 6.9
0 20 7 6.7 7.9
0 20 -7 -2.8 6.2
0 20 -7 -2.9 7.4
0 -20 -7 -3.1 5.2
0 -20 -7 3.9 7.3
0 -20 -7 -0.6 6.8
0 -20 7 11.8 9.1
0 -20 7 6.6 6.4
0 -20 -7 -2.4 5.1
0 20 -8 181.48 19.2
0 20 8 184.78 21.1
0 20 8 207.88 23.1
0 20 -8 182.08 23.1
0 20 -8 175.28 19.9
0 20 -8 201.48 23.2
0 -20 8 194.08 23.4
0 -20 8 178.68 19.9
0 -20 -8 165.68 18.4
0 -20 -8 210.38 18.8
0 -20 -8 142.09 21.6
0 -20 -8 213.78 23.1
0 20 -9 48.3 9.8
0 20 -9 18.2 9.8
0 20 9 30.2 10.5
0 20 -9 19.1 10.3
0 20 9 51.89 12.4
0 20 -9 27.8 8.8
0 -20 9 21.7 8.6
0 -20 -9 43.3 12.4
0 -20 9 23.5 10.6
0 -20 -9 -1.6 8.6
0 -20 -9 29.5 7.6
0 -20 -9 37.4 8.1
0 20 10 74.59 14.7
0 20 -10 81.69 13.2
0 20 -10 92.49 12.6
0 20 10 68.99 15.1
0 20 -10 56.99 14.4
0 20 -10 89.49 17.5
0 -20 -10 24.6 12.1
0 -20 10 53.49 11.9
0 -20 -10 61.69 10.1
0 -20 10 79.49 17.2
0 -20 -10 83.89 15.7
0 -20 -10 79.69 11
0 20 11 49.99 13.3
0 20 11 45.5 12.4
0 20 -11 71.89 12
0 20 -11 69.59 15.7
0 20 -11 41.7 13
0 20 -11 68.89 11.8
0 -20 11 40.4 14
0 -20 11 52.49 12.4
0 -20 -11 44.6 12.4
0 -20 -11 56.69 8.5
0 -20 -11 44.3 13
0 -20 -11 43.3 7.8
0 20 -12 387.26 30.9
0 20 -12 320.57 30
0 20 -12 317.67 34.9
0 -20 -12 308.67 34.6
0 -20 -12 362.86 26.3
0 -20 -12 352.16 26.3
0 20 -13 -13.1 6.9
0 20 -13 1.3 9.5
0 20 -13 -2.6 5.3
0 -20 -13 3.9 9.5
0 20 -14 -0.7 5.1
0 20 -14 -11.1 7.9
0 -20 -14 13.6 10.6
0 21 0 -12 6
0 21 0 -5.9 4.7
0 21 0 -2.6 6.6
0 21 0 6.1 7.5
0 -21 0 -8.8 5.7
0 -21 0 -7.4 6
0 -21 0 1.9 8
0 -21 0 5.9 6.2
0 21 1 641.54 49.6
0 21 -1 550.84 47.6
0 21 -1 713.83 50.29
0 21 -1 621.54 46.2
0 21 -1 546.95 48.8
0 21 1 598.24 46.6
0 21 1 465.05 46.6
0 21 1 654.63 49.5
0 -21 -1 569.34 48.9
0 -21 1 591.74 49.5
0 -21 -1 629.24 48
0 -21 1 600.44 46.5
0 -21 1 531.85 47.1
0 -21 -1 511.45 45.8
0 -21 1 530.95 48.7
0 -21 -1 703.43 50.59
0 21 2 894.11 67.39
0 21 2 822.62 65.59
0 21 -2 818.32 65.59
0 21 2 832.32 63.89
0 21 -2 922.61 68.09
0 21 -2 870.51 64.49
0 21 -2 887.21 67.29
0 21 2 758.72 65.79
0 -21 -2 753.32 63.59
0 -21 -2 947.31 66.09
0 -21 2 887.61 68.09
0 -21 -2 858.31 67.09
0 -21 2 716.73 65.99
0 -21 -2 856.31 67.49
0 -21 2 893.71 66.29
0 -21 2 895.61 64.99
0 21 3 13.2 8.8
0 21 -3 -5.8 5.8
0 21 -3 2.8 6.6
0 21 -3 -2.4 5
0 21 -3 5.7 8.9
0 21 3 -7.3 5.7
0 -21 -3 7.5 6.7
0 -21 3 8 8.7
0 -21 3 4.1 6.2
0 -21 -3 2.7 8
0 -21 -3 -8.6 4.8
0 -21 3 -9.2 6.7
0 -21 -3 2.4 7
0 -21 3 -5.9 6.2
0 21 4 415.26 34.2
0 21 -4 412.66 32.3
0 21 -4 408.86 33.9
0 21 -4 379.36 34.8
0 21 -4 368.06 35.3
0 21 4 350.56 34.2
0 -21 4 360.76 35.4
0 -21 -4 336.77 32.5
0 -21 -4 433.96 36.2
0 -21 4 341.27 31.9
0 -21 4 371.36 35.5
0 -21 -4 370.76 31.7
0 -21 -4 369.86 34.8
0 21 5 90.29 15.8
0 21 5 72.89 13.9
0 21 -5 64.39 15.4
0 21 -5 111.39 14.8
0 21 -5 78.79 12.2
0 21 -5 88.29 15.7
0 -21 -5 87.69 16.4
0 -21 -5 92.19 15.9
0 -21 5 68.29 15.2
0 -21 5 84.59 13.4
0 -21 -5 71.19 12.2
0 -21 -5 93.19 13.6
0 21 -6 48.1 12.7
0 21 6 42.2 11.5
0 21 -6 34.9 9.5
0 21 -6 29.7 11.3
0 21 -6 46.2 11
0 21 6 27 10.8
0 -21 -6 52.29 9.9
0 -21 -6 49.3 12.1
0 -21 6 42.7 10.4
0 -21 6 44.1 13.6
0 -21 -6 35.4 11.4
0 -21 -6 43.6 10.1
0 21 -7 10 6.4
0 21 -7 5.2 8.4
0 21 7 0.6 6.9
0 21 -7 8.9 7.7
0 21 -7 -9.5 7.4
0 21 7 -9.8 6.3
0 -21 -7 2.5 6.1
0 -21 -7 -0.4 7
0 -21 7 -1.5 6.4
0 -21 7 23.1 11
0 -21 -7 19.7 10.2
0 -21 -7 21.2 7.7
0 21 -8 81.19 16.5
0 21 8 83.09 17
0 21 -8 78.39 14.1
0 21 8 92.99 16.5
0 21 -8 93.89 17.1
0 21 -8 80.79 12.9
0 -21 -8 78.79 12.5
0 -21 -8 108.39 17.2
0 -21 8 85.99 14.3
0 -21 -8 84.49 16.9
0 -21 -8 96.39 13
0 -21 8 91.99 17.8
0 21 9 5.9 7.9
0 21 -9 3.4 9.3
0 21 9 10.7 9.6
0 21 -9 -7.7 5.1
0 21 -9 -1.7 5.5
0 21 -9 8.8 9.5
0 -21 9 13 7.3
0 -21 9 7.2 9.5
0 -21 -9 -0.1 8.4
0 -21 -9 0.9 5.8
0 -21 -9 8.2 5.7
0 -21 -9 6.5 8
0 21 -10 44.2 13.7
0 21 -10 57.69 11.4
0 21 -10 56.19 11.1
0 21 10 25.3 10.6
0 21 -10 35.2 12.7
0 21 10 42.2 12.6
0 -21 -10 47.6 13.6
0 -21 10 32.5 12.1
0 -21 10 48.8 11.5
0 -21 -10 58.79 10
0 -21 -10 29.6 11.8
0 -21 -10 38.2 8.2
0 21 11 11.1 9.8
0 21 -11 24.6 11.6
0 21 11 0.8 8.1
0 21 -11 0.7 6.1
0 21 -11 9.5 7.2
0 -21 -11 8.6 9.4
0 -21 11 15.1 8.6
0 -21 11 1 9.3
0 -21 -11 10 5.6
0 -21 -11 1.2 4.7
0 -21 -11 11.5 9.5
0 21 -12 13.7 11
0 21 -12 18.2 7.6
0 21 -12 14.9 11.1
0 -21 -12 10.6 4.2
0 -21 -12 9.4 4.5
0 -21 -12 1.8 9.6
0 21 -13 23.4 7.9
0 21 -13 3.4 10.7
0 -21 -13 14.7 10.7
0 21 -14 19.6 12.5
0 21 -14 27.9 7.6
0 -21 -14 8.8 10.4
0 22 0 246.08 26.6
0 22 0 228.58 25.3
0 22 0 303.17 24.1
0 22 0 232.68 26
0 -22 0 260.77 26.9
0 -22 0 225.28 26.1
0 -22 0 270.67 24.6
0 -22 0 262.97 25.5
0 22 -1 36.8 11.2
0 22 1 61.29 13.5
0 22 -1 52.99 13.1
0 22 1 59.99 13
0 22 1 67.79 11.1
0 22 -1 75.29 11.5
0 22 1 45.8 12.1
0 22 -1 55.69 13.8
0 -22 1 53.69 14.4
0 -22 1 38.8 10.7
0 -22 -1 74.79 13.5
0 -22 1 70.59 15.3
0 -22 -1 93.99 12.8
0 -22 -1 47.4 12.3
0 -22 -1 35.7 11.4
0 -22 1 59.19 11
0 22 2 25.6 10.6
0 22 2 13.7 8.7
0 22 2 38.5 9.9
0 22 -2 4.2 8.2
0 22 -2 13.9 8.4
0 22 -2 21.6 7.5
0 22 -2 23.4 9.6
0 -22 2 39 11.4
0 -22 -2 9.4 7
0 -22 -2 20.2 8.9
0 -22 -2 10.3 9.3
0 -22 2 21 9.3
0 -22 2 37.4 12.1
0 -22 2 15.4 8.1
0 -22 -2 40.4 10.5
0 22 -3 414.26 35.5
0 22 3 448.96 37.6
0 22 3 492.25 39.4
0 22 -3 364.86 38
0 22 -3 443.36 38.6
0 22 -3 402.56 36.9
0 -22 -3 408.36 35.3
0 -22 -3 418.96 38.7
0 -22 3 457.05 40.3
0 -22 -3 436.26 39
0 -22 3 464.95 38
0 -22 3 436.36 39.4
0 -22 -3 378.16 36.3
0 -22 3 435.26 36.1
0 22 -4 31.2 12.1
0 22 -4 20.9 7.4
0 22 4 24.5 10.6
0 22 -4 19.9 10.1
0 22 -4 15.1 8.6
0 22 4 38.1 12.4
0 -22 4 30.5 12
0 -22 -4 17.1 8
0 -22 4 30.8 14.6
0 -22 4 33.1 9.3
0 -22 -4 29.8 8.9
0 -22 -4 29.9 10.4
0 -22 -4 21.7 10.4
0 22 -5 249.68 25.5
0 22 -5 195.08 24.6
0 22 -5 220.78 22.7
0 22 5 242.58 23.9
0 22 -5 200.88 20.9
0 22 5 212.08 24.4
0 -22 5 178.48 23.8
0 -22 5 246.58 22.4
0 -22 -5 226.98 24.9
0 -22 -5 210.78 24.6
0 -22 -5 213.68 21.8
0 -22 -5 158.58 20
0 22 6 6.9 8.9
0 22 -6 33.4 11.6
0 22 -6 27.4 8.4
0 22 -6 8.5 9.5
0 22 6 18.5 8.8
0 22 -6 22.5 9.6
0 -22 -6 32.3 8.7
0 -22 -6 18.9 9.9
0 -22 -6 22.7 8.3
0 -22 6 15.4 8.1
0 -22 6 10.1 9.8
0 -22 -6 23.8 10.2
0 22 -7 150.08 17.9
0 22 -7 184.58 23
0 22 -7 156.48 19.3
0 22 7 176.18 21.9
0 22 7 158.98 20.1
0 22 -7 143.79 21.8
0 -22 -7 163.48 17.9
0 -22 -7 178.58 22.2
0 -22 7 139.99 21.3
0 -22 -7 162.48 21.7
0 -22 -7 208.78 19.6
0 -22 7 173.58 19.4
0 22 -8 -0.8 7.4
0 22 -8 8.6 8.4
0 22 -8 9.5 7.9
0 22 8 -2.9 6.9
0 22 8 -5.5 7.2
0 22 -8 -0.7 5.1
0 -22 -8 0.4 5.8
0 -22 -8 8.1 9
0 -22 8 -2.7 9.5
0 -22 -8 -8.9 6.6
0 -22 -8 -2.3 5
0 -22 8 3.2 6.4
0 22 9 9.8 8.4
0 22 -9 6.4 8.5
0 22 -9 7 6.7
0 22 -9 4.8 6.7
0 22 -9 -3.6 7
0 22 9 8.9 8.9
0 -22 -9 0 5.4
0 -22 -9 1.3 5.5
0 -22 9 0.7 8.9
0 -22 9 8.1 7.6
0 -22 -9 10.2 9.4
0 -22 -9 -4.2 7.4
0 22 -10 205.98 23.7
0 22 -10 133.29 17.6
0 22 10 129.79 20.5
0 22 -10 109.79 20.6
0 22 10 125.99 18.9
0 22 -10 141.89 17.1
0 -22 -10 133.09 21
0 -22 -10 141.89 15.5
0 -22 10 113.89 21.3
0 -22 -10 165.68 21.4
0 -22 10 127.09 18
0 -22 -10 137.49 15.2
0 22 -11 130.19 17.2
0 22 -11 156.18 22.3
0 22 -11 139.29 17.3
0 -22 -11 127.49 14.4
0 -22 11 146.59 19.4
0 -22 -11 134.69 21.3
0 -22 -11 132.89 14.4
0 22 -12 91.39 13.6
0 22 -12 67.59 16.6
0 -22 -12 71.19 8.8
0 -22 -12 50.09 8.9
0 -22 -12 50.79 15.8
0 22 -13 105.39 20.1
0 22 -13 93.29 13.9
0 -22 -13 87.59 18.1
0 22 -14 7.8 5.8
0 22 -14 -8.4 8.8
0 -22 -14 1.3 9.2
0 23 0 3.6 7.4
0 23 0 -0.6 7
0 23 0 -0.6 5.2
0 23 0 1.3 8.5
0 -23 0 4.6 7.4
0 -23 0 -2.5 7.8
0 -23 0 4.3 8.1
0 -23 0 1.5 6.6
0 23 -1 433.16 39.2
0 23 -1 473.85 36.8
0 23 -1 424.36 38.3
0 23 1 379.16 37.6
0 23 1 477.05 40.5
0 23 1 502.65 40.4
0 23 1 460.45 37
0 23 -1 403.76 39.5
0 -23 -1 431.36 40
0 -23 1 462.25 37.2
0 -23 -1 425.56 38.1
0 -23 1 416.16 38
0 -23 1 477.95 40.8
0 -23 -1 466.65 40.5
0 -23 1 463.45 40.7
0 -23 -1 361.36 35.9
0 23 -2 29.7 10.6
0 23 -2 16.2 9.7
0 23 -2 24 9.7
0 23 -2 16.4 7.6
0 23 2 27.6 11
0 23 2 23.1 10.1
0 -23 -2 29.8 11
0 -23 2 25 10.6
0 -23 2 21.1 9.3
0 -23 2 40.7 12.5
0 -23 -2 23.2 10.7
0 -23 -2 35.8 10.3
0 -23 -2 22.3 8.1
0 -23 2 30.7 10
0 23 3 841.12 66.69
0 23 -3 868.01 64.79
0 23 3 824.42 67.39
0 23 -3 913.91 69.19
0 23 -3 873.61 68.09
0 23 -3 842.42 66.39
0 -23 3 807.62 67.69
0 -23 -3 846.72 66.19
0 -23 3 985.6 70.29
0 -23 3 880.71 65.49
0 -23 -3 769.82 67.29
0 -23 3 826.52 66.59
0 -23 -3 891.61 68.99
0 -23 -3 743.53 63.99
0 23 -4 5.5 8.2
0 23 -4 2.5 7.1
0 23 -4 -3.6 5
0 23 -4 2.2 8.4
0 23 4 2.7 7.2
0 23 4 0.8 7.4
0 -23 4 -3.3 8.3
0 -23 -4 3.1 7.8
0 -23 4 0.7 6.7
0 -23 -4 14.4 7.1
0 -23 -4 -1.3 7.8
0 -23 -4 -0.3 6.6
0 23 5 65.19 14.8
0 23 5 67.99 14.2
0 23 -5 55.19 14
0 23 -5 65.59 13.8
0 23 -5 71.19 12.7
0 23 -5 65.29 14.5
0 -23 -5 67.09 12.2
0 -23 -5 99.29 17.2
0 -23 5 57.39 11.6
0 -23 5 73.39 15.2
0 -23 -5 58.69 12.5
0 -23 -5 70.29 15
0 23 -6 72.69 12.8
0 23 -6 77.09 16.4
0 23 6 85.89 14.8
0 23 6 84.59 16.4
0 23 -6 83.39 14.6
0 23 -6 72.59 16.4
0 -23 -6 94.79 17.6
0 -23 6 100.29 18.5
0 -23 -6 83.79 16.8
0 -23 6 70.59 13.6
0 -23 -6 72.29 13.4
0 -23 -6 96.89 13.6
0 23 7 0.9 7.5
0 23 7 9.3 8.7
0 23 -7 4.2 6.9
0 23 -7 1 5.9
0 23 -7 -6.9 8.3
0 23 -7 -5 7.6
0 -23 7 -1.4 6.5
0 -23 -7 15.5 6.9
0 -23 -7 3.7 6.5
0 -23 7 5.1 9
0 -23 -7 -4.7 7.5
0 -23 -7 12.8 9.8
0 23 8 8.8 8.9
0 23 8 24.5 10.8
0 23 -8 20.8 8.6
0 23 -8 24.3 8.5
0 23 -8 19.9 10
0 23 -8 21.8 11.6
0 -23 -8 6 8.1
0 -23 8 14.2 10.1
0 -23 -8 8 10.9
0 -23 8 3.4 8.2
0 -23 -8 15.6 7.2
0 -23 -8 21.7 7.3
0 23 9 17.7 9.7
0 23 -9 17.4 10.4
0 23 9 0.6 9.7
0 23 -9 7.4 9.9
0 23 -9 13.3 7.3
0 23 -9 10.1 8.1
0 -23 -9 3.3 6.1
0 -23 -9 0.6 8.5
0 -23 -9 15 10.5
0 -23 -9 6.8 6.3
0 -23 9 1.7 9.4
0 -23 9 -2.9 6.5
0 23 10 38.2 13.3
0 23 -10 22.4 8.9
0 23 -10 61.99 11.9
0 23 -10 9.7 10.4
0 23 10 30 11.1
0 23 -10 30.4 12.7
0 -23 -10 40.4 12.7
0 -23 -10 30.7 7.7
0 -23 -10 4.3 9.3
0 -23 -10 31 8.1
0 -23 10 32.2 10.2
0 -23 10 22.8 13
0 23 -11 44.5 10.4
0 23 -11 31 13.1
0 -23 11 40.5 11.7
0 -23 -11 54.79 14.7
0 -23 -11 32 7.8
0 -23 -11 35.1 8.2
0 23 -12 -8.1 5.9
0 23 -12 -0.3 9.3
0 -23 -12 4.1 9.7
0 -23 -12 -2 3.9
0 -23 -12 -4.1 4.3
0 23 -13 24.5 11.7
0 23 -13 5.4 7.1
0 -23 -13 -3.6 9.5
0 -23 -13 5 3.1
0 -23 -13 3 3.1
0 24 0 35 11.6
0 24 0 37 11.6
0 24 0 44.2 13.7
0 24 0 39.2 9.3
0 -24 0 21.9 11.6
0 -24 0 46.6 13.4
0 -24 0 44.2 10.8
0 -24 0 33.1 10.2
0 24 1 126.89 18.2
0 24 -1 140.19 19.5
0 24 1 139.69 19.4
0 24 1 86.89 17
0 24 -1 123.69 15.9
0 24 -1 142.29 18.4
0 24 -1 154.48 21.1
0 -24 1 174.38 22.2
0 -24 -1 132.79 18
0 -24 -1 134.29 16.9
0 -24 1 146.89 18.6
0 -24 1 107.09 15.9
0 -24 -1 130.39 19.2
0 -24 -1 133.59 19.9
0 -24 1 113.09 19.9
0 24 2 58.89 14.5
0 24 -2 99.99 15.9
0 24 -2 73.49 12.8
0 24 2 99.59 17
0 24 -2 95.99 16.8
0 24 -2 93.99 17.8
0 -24 2 84.59 16.6
0 -24 -2 82.89 17
0 -24 2 84.29 15.1
0 -24 -2 87.29 13.4
0 -24 -2 116.49 18
0 -24 2 88.29 17
0 -24 -2 89.89 15.1
0 -24 2 104.79 15.1
0 24 -3 32.2 10.8
0 24 -3 21.6 8.4
0 24 3 14.3 8.9
0 24 -3 0.5 8.4
0 24 -3 28.5 10.5
0 24 3 16.9 9.7
0 -24 3 24.6 12.1
0 -24 -3 26.2 8.5
0 -24 3 13.4 8.2
0 -24 -3 10.2 7.8
0 -24 3 21.8 11
0 -24 -3 15.5 9.8
0 -24 3 37.3 13.2
0 -24 -3 16.9 10.5
0 24 -4 44.8 12.3
0 24 -4 33.9 12.2
0 24 4 58.29 13.4
0 24 4 79.59 15.5
0 24 -4 59.49 11.2
0 24 -4 56.19 13.6
0 -24 -4 88.89 15.6
0 -24 4 59.29 12.3
0 -24 -4 51.99 10.8
0 -24 -4 75.29 15.6
0 -24 -4 46.3 11.3
0 -24 4 19.9 11.1
0 24 5 28.1 10.6
0 24 5 15.3 9.9
0 24 -5 20.9 8.1
0 24 -5 37.7 12.9
0 24 -5 50.89 14.5
0 24 -5 18.4 9.4
0 -24 5 34.9 9.9
0 -24 -5 42.3 9.8
0 -24 5 26.1 12.2
0 -24 -5 28.3 9.6
0 -24 -5 6.1 8.7
0 -24 -5 21.2 9.8
0 24 6 77.69 16.7
0 24 -6 106.39 16.3
0 24 -6 79.89 16.4
0 24 -6 98.49 18.7
0 24 6 89.79 16.1
0 24 -6 119.49 14.9
0 -24 -6 93.39 14.1
0 -24 6 81.89 14.8
0 -24 6 137.99 20.4
0 -24 -6 81.99 14.8
0 -24 -6 115.09 19.1
0 -24 -6 68.89 16.8
0 24 -7 314.37 31.2
0 24 7 277.47 29.3
0 24 7 230.08 26.7
0 24 -7 232.78 28.9
0 24 -7 230.98 26
0 24 -7 265.57 25.4
0 -24 -7 278.37 29.8
0 -24 -7 297.17 29.8
0 -24 7 266.17 30.1
0 -24 7 269.47 26.3
0 -24 -7 279.67 26.1
0 -24 -7 237.18 24.3
0 24 -8 87.29 16
0 24 8 62.69 13.8
0 24 8 80.99 17.3
0 24 -8 42.5 14.9
0 24 -8 40.9 10.8
0 24 -8 55.39 11.5
0 -24 8 45.7 14.3
0 -24 -8 63.69 15.7
0 -24 -8 44.4 10.5
0 -24 -8 22.9 11.5
0 -24 -8 36.6 9.5
0 -24 8 50.39 12.4
0 24 -9 241.58 25
0 24 9 222.98 26.3
0 24 -9 228.98 28.6
0 24 -9 268.87 24.8
0 24 9 221.78 28.2
0 24 -9 218.38 27.9
0 -24 -9 244.18 28.4
0 -24 -9 264.47 23.2
0 -24 -9 253.77 23.8
0 -24 -9 250.47 28.5
0 -24 9 216.08 25.1
0 -24 9 246.08 29.7
0 24 -10 38.5 10.4
0 24 10 30.9 11.3
0 24 -10 8.6 10.1
0 -24 10 27.5 13.1
0 -24 -10 36 8.6
0 -24 -10 41 9.1
0 -24 -10 21 12.3
0 -24 10 33.8 10.9
0 24 -11 66.19 16.3
0 24 -11 69.79 13.1
0 -24 -11 44.1 14.3
0 -24 -11 57.69 10.9
0 -24 11 72.49 19.4
0 -24 -11 73.29 11.4
0 24 -12 87.89 19.1
0 24 -12 102.39 16.2
0 -24 -12 107.09 20.7
0 -24 -12 102.49 12.5
0 -24 -12 135.39 13.1
0 24 -13 236.88 30.6
0 24 -13 249.08 25.1
0 -24 -13 269.07 20.7
0 -24 -13 284.47 31.3
0 -24 -13 256.87 20.6
0 25 0 -2.4 5.5
0 25 0 4.9 7.9
0 25 0 -3 7.8
0 25 0 7.5 8.6
0 -25 0 1.1 7.1
0 -25 0 7.7 9.8
0 -25 0 -0.1 7.2
0 -25 0 9.7 8.8
0 25 1 100.19 18
0 25 -1 92.99 16.5
0 25 -1 105.29 19.4
0 25 -1 102.39 14.5
0 25 -1 97.29 16.9
0 25 1 118.29 17.5
0 -25 1 109.89 18.7
0 -25 1 120.69 17.5
0 -25 1 123.19 20.1
0 -25 -1 131.09 19.8
0 -25 -1 86.49 18.1
0 -25 -1 103.59 15.3
0 -25 -1 129.29 17.5
0 -25 1 79.39 15.3
0 25 -2 16.5 10.7
0 25 2 13.3 9.8
0 25 2 23.9 9.9
0 25 -2 19.4 7.9
0 25 -2 20 9.6
0 25 -2 24.7 10.7
0 -25 2 26.6 10.3
0 -25 -2 21.7 10.1
0 -25 2 19.1 10.4
0 -25 -2 11.6 7.3
0 -25 2 18.2 10.8
0 -25 -2 21.5 10.8
0 -25 2 15.1 8.3
0 -25 -2 26.9 9.4
0 25 -3 18.1 11.3
0 25 -3 19.7 9.7
0 25 3 24.6 9.9
0 25 -3 12.2 6.8
0 25 -3 22.9 10.5
0 25 3 18.9 9.9
0 -25 -3 8.9 7.6
0 -25 3 17.8 9
0 -25 3 10.1 13.1
0 -25 -3 29.9 12.2
0 -25 3 9 10
0 -25 -3 27.5 9.2
0 -25 -3 3.5 9.4
0 25 4 511.65 44.3
0 25 -4 469.25 44.9
0 25 -4 498.15 43.6
0 25 -4 501.55 41.8
0 25 -4 436.46 44.7
0 25 4 474.95 45
0 -25 -4 537.75 41.9
0 -25 -4 526.85 43.7
0 -25 -4 591.24 47
0 -25 4 503.65 46.2
0 -25 -4 559.54 47.2
0 -25 4 493.35 42
0 25 -5 -7.8 6.5
0 25 5 -4.9 7.6
0 25 -5 5.3 9.9
0 25 5 -3.4 8.6
0 25 -5 -1 5.7
0 25 -5 15.7 8.6
0 -25 -5 -0.1 6.5
0 -25 -5 -2.5 7.2
0 -25 -5 2.8 9.4
0 -25 5 -2.1 9.3
0 -25 5 6.3 7.5
0 -25 -5 -5 6.3
0 25 -6 11.2 8.7
0 25 6 0.9 7.9
0 25 -6 1.8 6.2
0 25 -6 5.6 10.3
0 25 6 2 7.3
0 25 -6 11.3 10
0 -25 -6 5.4 7.5
0 -25 -6 -1.8 6.4
0 -25 6 -1.5 7.3
0 -25 -6 15.1 10.1
0 -25 -6 -3.4 8.3
0 -25 6 4.1 10.3
0 25 7 60.89 15.6
0 25 -7 72.29 17.7
0 25 7 59.49 14.1
0 25 -7 45.3 12.1
0 25 -7 55.29 11.3
0 25 -7 35.9 12.8
0 -25 -7 53.29 12
0 -25 7 39.6 11.6
0 -25 7 56.89 14.8
0 -25 -7 59.39 15.1
0 -25 -7 97.39 17.8
0 -25 -7 43.2 10
0 25 -8 -1.3 7.8
0 25 -8 1.1 7.5
0 25 -8 -3.1 6.4
0 25 -8 5.4 10.2
0 25 8 -7.7 7.3
0 25 8 0.9 9.4
0 -25 8 11.8 9.1
0 -25 -8 -3.6 8.4
0 -25 -8 0.4 6.3
0 -25 -8 14.6 8
0 -25 -8 -4.2 8.7
0 -25 8 -12.7 8
0 25 -9 12.1 8.4
0 25 -9 -7.2 8.5
0 25 9 13.3 10.4
0 25 -9 4 7.1
0 25 9 21.5 10.4
0 25 -9 2.2 9.7
0 -25 9 10.2 8.9
0 -25 9 9.8 12
0 -25 -9 16.2 7.7
0 -25 -9 6.3 9.7
0 -25 -9 5 6.6
0 -25 -9 17.2 10.8
0 25 -10 14.7 9.1
0 25 -10 8.8 10.3
0 -25 -10 0.6 6.1
0 -25 -10 15.4 10.6
0 -25 10 16.7 10.2
0 -25 -10 7.4 6.3
0 25 -11 62.69 16.9
0 25 -11 43.1 12
0 -25 -11 64.49 16
0 -25 -11 64.19 11.1
0 -25 -11 62.49 11.2
0 25 -12 14.5 8.9
0 25 -12 26.4 13.4
0 -25 -12 18.9 6.5
0 -25 -12 17.5 12.2
0 -25 -12 11.4 6.2
0 25 -13 49.3 14.8
0 25 -13 32 9.9
0 -25 -13 38.9 7.5
0 -25 -13 66.19 8.3
0 -25 -13 47.4 15.7
0 26 0 185.18 23.4
0 26 0 209.78 23.3
0 26 0 176.98 22.6
0 26 0 214.28 21.2
0 -26 0 162.28 20.6
0 -26 0 192.58 22
0 -26 0 171.18 23.6
0 26 -1 15.9 9.9
0 26 1 32.8 11.9
0 26 -1 44.8 13.7
0 26 1 58.49 13.8
0 26 -1 28 9.4
0 26 -1 49.1 14.5
0 -26 1 16.6 10.9
0 -26 1 32.7 9.5
0 -26 1 55.79 15.7
0 -26 -1 8.3 9.6
0 -26 1 28.1 10.6
0 -26 -1 46.5 15.2
0 -26 -1 33.8 10.1
0 -26 -1 32.2 11
0 26 -2 1.7 8.3
0 26 -2 -1.3 7.6
0 26 -2 -1.9 5.8
0 26 2 14.9 9.9
0 26 -2 -5.2 7.5
0 26 2 18 9
0 -26 -2 -7.6 6.9
0 -26 -2 -2.3 8.5
0 -26 -2 -6 6.9
0 -26 2 -10 6.7
0 -26 2 -5.3 6
0 -26 -2 -2.6 6.2
0 -26 2 7.4 10.2
0 -26 2 8.2 10.8
0 26 -3 10.9 7.1
0 26 -3 -4.3 7.2
0 26 -3 8.2 8.6
0 26 -3 20.3 10.4
0 26 3 -8.1 7.1
0 26 3 9.8 8.6
0 -26 -3 -7.7 5.8
0 -26 -3 -4.3 8.9
0 -26 -3 1.5 8.7
0 -26 3 -7.3 8.9
0 -26 -3 -14.8 5.3
0 -26 3 5.6 8.3
0 26 -4 5.3 6.5
0 26 -4 21 9.8
0 26 -4 5.7 9.3
0 26 -4 -12.6 6.1
0 26 4 2.1 8.1
0 26 4 -4.2 7
0 -26 -4 1.3 8.6
0 -26 4 -4.5 6.6
0 -26 -4 -7.7 8.1
0 -26 -4 2.1 7.1
0 -26 -4 1.2 7.2
0 -26 4 -3.7 8.5
0 26 -5 14.2 8.1
0 26 5 16 8.9
0 26 5 19.5 10.6
0 26 -5 10 8.5
0 26 -5 20.2 11.1
0 26 -5 21.1 10.5
0 -26 5 15.8 11.1
0 -26 -5 31.4 9.8
0 -26 -5 12.4 10.2
0 -26 -5 13.7 8.5
0 -26 -5 30.1 12.4
0 -26 5 17 8.7
0 26 6 177.78 22.4
0 26 -6 160.58 22.6
0 26 -6 182.28 21.3
0 26 -6 129.29 22.7
0 26 -6 224.08 21
0 26 6 155.58 22.9
0 -26 6 162.28 24.1
0 -26 -6 169.58 19.1
0 -26 -6 193.98 21.4
0 -26 -6 140.59 23
0 -26 6 137.79 19.9
0 -26 -6 173.28 23.6
0 26 -7 15.2 8.6
0 26 -7 0.7 9.6
0 26 -7 -4.3 8.1
0 26 7 -4 8.2
0 26 -7 8.5 7.2
0 26 7 -9.7 7.8
0 -26 -7 -2.2 8.9
0 -26 -7 -13.1 8.9
0 -26 7 7.6 8.2
0 -26 -7 5.4 7.1
0 -26 7 -2.6 8.8
0 -26 -7 -5.3 6.2
0 26 8 46.5 13.6
0 26 -8 36.1 11.1
0 26 -8 65.19 15.9
0 26 -8 80.99 14.4
0 26 -8 73.99 17
0 26 8 102.49 17
0 -26 -8 36.5 10.8
0 -26 8 43.9 14.5
0 -26 -8 47.2 14.8
0 -26 8 55.09 12.8
0 -26 -8 36.9 9.8
0 -26 -8 46.3 13.5
0 26 9 44.9 13.9
0 26 -9 47.8 14.7
0 26 -9 81.69 14.6
0 -26 9 69.09 17.7
0 -26 -9 49.9 11.6
0 -26 -9 44.1 9.9
0 -26 9 88.19 15.7
0 -26 -9 34 13.3
0 26 -10 60.89 15.8
0 26 -10 42.3 11.3
0 -26 -10 16.9 11.4
0 -26 -10 32.5 8.7
0 -26 10 32.9 10.8
0 -26 -10 57.69 12.7
0 26 -11 33.9 11.2
0 26 -11 28.6 13.8
0 -26 -11 37.1 8.8
0 -26 -11 27 13.1
0 26 -12 156.68 25.6
0 26 -12 215.38 22.1
0 -26 -12 176.48 18.1
0 -26 -12 201.88 26.8
0 27 0 7.6 8.8
0 27 0 7.1 9
0 -27 0 10.5 8
0 -27 0 -2.2 8.5
0 -27 0 -9.1 6.7
0 -27 0 -0.5 7.5
0 27 -1 8.2 8.6
0 27 1 2.2 7.9
0 27 -1 2.4 7.3
0 27 1 -0.7 8.1
0 27 -1 6.8 10.4
0 27 -1 -4 5.4
0 -27 -1 6.2 9.5
0 -27 -1 1.8 7.8
0 -27 1 8.8 11.6
0 -27 1 9 8.2
0 -27 -1 -3.8 6.9
0 -27 1 7.1 8.3
0 -27 1 -0.1 8.9
0 -27 -1 15.9 11.4
0 27 -2 308.17 30
0 27 2 224.88 26.5
0 27 -2 249.18 27.1
0 27 -2 307.17 26
0 27 2 221.38 27.6
0 27 -2 224.98 28.1
0 -27 -2 229.58 28.7
0 -27 2 218.98 28
0 -27 2 251.97 27.5
0 -27 2 279.87 26.3
0 -27 -2 278.77 29.9
0 -27 2 262.67 30
0 -27 -2 235.58 24.9
0 -27 -2 247.08 26.7
0 27 -3 417.46 36.7
0 27 -3 453.85 39.2
0 27 -3 417.36 40.3
0 27 3 368.16 39.3
0 27 3 429.86 39.3
0 27 -3 393.06 40.5
0 -27 3 455.65 37.8
0 -27 -3 406.36 40.4
0 -27 -3 436.36 36.7
0 -27 3 384.56 39.9
0 -27 -3 486.75 42.2
0 -27 -3 441.56 39
0 27 4 -3.4 7.9
0 27 -4 9 7.1
0 27 -4 13.5 10.3
0 27 -4 6.1 9.3
0 27 4 11.2 9.7
0 27 -4 -8.9 6.9
0 -27 -4 -1.3 8.4
0 -27 -4 7.3 9.4
0 -27 -4 7.6 8.5
0 -27 4 -2 9.6
0 -27 4 -0.7 8.2
0 -27 -4 11.5 7.9
0 27 -5 360.26 35.1
0 27 -5 254.97 30.1
0 27 -5 301.57 29.7
0 27 5 275.87 32.6
0 27 5 368.46 33.1
0 27 -5 299.57 33.1
0 -27 -5 289.47 33.2
0 -27 -5 381.96 32.3
0 -27 -5 315.37 34.3
0 -27 -5 373.96 30.3
0 -27 5 293.17 30
0 -27 5 337.47 35.1
0 27 -6 32.5 13
0 27 6 68.69 14.7
0 27 -6 90.49 18.6
0 27 -6 45.1 11.5
0 27 -6 54.99 12.9
0 27 6 58.59 15.1
0 -27 -6 46.9 10.9
0 -27 -6 75.39 17.8
0 -27 -6 37.4 11.6
0 -27 -6 39.4 14
0 -27 6 47 14.7
0 -27 6 70.59 13.2
0 27 -7 -3.5 9.3
0 27 7 17.9 9.4
0 27 -7 16.5 11.2
0 27 7 -4.6 9.7
0 27 -7 -1.9 6.5
0 27 -7 16.7 9.5
0 -27 -7 5.1 10.3
0 -27 7 8.5 10.5
0 -27 -7 9.3 8.3
0 -27 -7 6.6 7.5
0 -27 7 6.2 8.4
0 -27 -7 6.4 10.7
0 27 -8 20.9 9.5
0 27 -8 20.4 12
0 27 8 24.3 11.2
0 27 8 2.1 9.5
0 -27 -8 12 11.1
0 -27 8 20.7 10.7
0 -27 -8 7 7.4
0 -27 -8 8.7 7.6
0 -27 8 11.2 11.3
0 27 -9 115.39 20.9
0 27 -9 123.59 17.8
0 27 9 83.09 18.2
0 -27 -9 116.89 20.9
0 -27 9 127.09 18.9
0 -27 -9 81.99 14.3
0 27 -10 48.6 12.1
0 27 -10 64.29 17.3
0 -27 10 43.6 13.1
0 -27 -10 71.19 16
0 -27 -10 53.09 10.7
0 27 -11 -7.4 7.2
0 27 -11 15.1 11.5
0 -27 -11 8.1 10.1
0 -27 -11 3.8 6.3
0 27 -12 11.7 11.3
0 27 -12 3.1 7.9
0 -27 -12 -7.7 4.9
0 -27 -12 7.6 11.6
0 28 0 175.78 23.1
0 28 0 163.98 21.8
0 -28 0 153.98 20.7
0 -28 0 162.48 23.2
0 -28 0 154.78 19.8
0 -28 0 159.38 23.9
0 28 -1 -2.4 7.5
0 28 1 -2 8.6
0 28 -1 -2.8 8.7
0 28 -1 -6.5 6.2
0 28 -1 -0.5 8.4
0 28 1 -15.6 7.5
0 -28 1 -3.8 7.4
0 -28 1 -11.5 6.9
0 -28 -1 -4.8 6.8
0 -28 -1 14.2 11.5
0 -28 1 4.8 10.8
0 -28 -1 -8.8 6.9
0 -28 -1 6.2 9.6
0 -28 1 15.4 10.8
0 28 -2 25.1 13.5
0 28 2 22.8 11.6
0 28 -2 19.6 8.2
0 28 2 -0.5 8.2
0 28 -2 15.1 9.6
0 28 -2 15.4 9.9
0 -28 2 -2.7 7.3
0 -28 2 7.3 12.4
0 -28 2 -0.2 9.4
0 -28 -2 11.9 9.3
0 -28 -2 7.7 7.9
0 -28 -2 -5.4 9
0 -28 -2 0.8 9.9
0 -28 2 15.8 15.5
0 28 3 23.6 11.8
0 28 -3 11.9 9.6
0 28 -3 18.3 11.3
0 28 3 7.4 10.2
0 28 -3 15.8 8.4
0 28 -3 -2.1 9.3
0 -28 3 -13.3 8.4
0 -28 -3 7.4 7.9
0 -28 -3 9.9 10.4
0 -28 3 26.1 9.9
0 -28 -3 13.9 10.3
0 -28 -3 15.7 8.6
0 28 4 -5.8 7.3
0 28 4 4.6 9.3
0 28 -4 9.8 9.3
0 28 -4 -13.8 8.3
0 28 -4 7.7 7.1
0 28 -4 -0.4 8.3
0 -28 -4 3.6 7.5
0 -28 -4 17.9 10.3
0 -28 4 3.5 7.4
0 -28 -4 23.8 12.6
0 -28 -4 -4.4 7.2
0 -28 4 0.4 9.6
0 28 -5 29.9 9.5
0 28 -5 37.6 14
0 28 5 13.7 9.7
0 28 -5 14.2 9.6
0 28 5 25.1 12.8
0 28 -5 47.1 15.1
0 -28 5 32 13.8
0 -28 -5 24.6 12.4
0 -28 -5 23.5 9.2
0 -28 5 24.8 9.6
0 -28 -5 16.9 11.2
0 -28 -5 30.5 11.3
0 28 6 4.3 9.6
0 28 -6 -0.7 9.5
0 28 -6 16.5 8.2
0 28 6 13.2 10.3
0 28 -6 20.4 9.9
0 28 -6 18.8 11.6
0 -28 -6 4.9 8.2
0 -28 -6 23.8 12.5
0 -28 -6 2.9 9.6
0 -28 6 -0.1 11.1
0 -28 -6 0.9 7.1
0 -28 6 -0.8 7.3
0 28 -7 66.59 16.8
0 28 7 12.3 10.9
0 28 7 38.8 13.5
0 28 -7 48.7 12.7
0 28 -7 54.89 13.2
0 28 -7 48.6 14.8
0 -28 -7 27 12.7
0 -28 -7 41.3 12.3
0 -28 7 32.9 14.5
0 -28 -7 77.99 13.3
0 -28 -7 60.19 26.7
0 -28 7 53.19 12.8
0 28 8 233.88 26.4
0 28 -8 203.08 24
0 28 -8 230.78 28.1
0 -28 -8 182.78 21.1
0 -28 8 207.98 24
0 -28 8 177.48 27.4
0 -28 -8 184.38 26.2
0 28 -9 79.99 18.5
0 28 -9 123.99 18
0 -28 -9 61.49 17.2
0 -28 -9 103.39 15
0 -28 9 109.19 18
0 28 -10 38.7 11.9
0 28 -10 44.2 15.2
0 -28 -10 40.3 10.1
0 -28 -10 64.99 17
0 28 -11 41.4 15.2
0 28 -11 56.89 12.9
0 -28 -11 32.7 13.6
0 -28 -11 39.1 9.3
0 29 0 6.8 10.1
0 29 0 7.5 9.2
0 -29 0 -8.3 8.9
0 -29 0 -8.9 7.3
0 -29 0 -5.1 7.1
0 -29 0 -1.2 9.4
0 29 -1 -9.8 7.6
0 29 -1 0.6 9.5
0 29 1 -4.6 9.3
0 29 1 12.7 9.4
0 -29 1 -6 6.9
0 -29 -1 9.2 10.5
0 -29 -1 0.7 7.8
0 -29 -1 9.6 10.4
0 -29 1 9.4 11.6
0 -29 1 -8 9.1
0 -29 1 9.2 9.8
0 -29 -1 9.7 9
0 29 -2 -1.8 8.3
0 29 -2 -15.7 7
0 29 -2 9.5 10.3
0 29 2 -0.1 8.9
0 29 -2 -4.9 5.7
0 29 2 -8.6 7.6
0 -29 -2 6.1 7.7
0 -29 -2 9.3 8.4
0 -29 -2 -0.9 8.8
0 -29 -2 8.3 11.4
0 -29 2 -2.1 9.4
0 -29 2 0.8 8
0 29 -3 117.19 15.3
0 29 -3 81.49 18
0 29 -3 65.39 14.6
0 29 3 49.4 15.3
0 29 -3 77.89 17.1
0 29 3 77.39 16.7
0 -29 -3 46.5 12.2
0 -29 3 49.8 13.4
0 -29 -3 57.09 15.6
0 -29 -3 59.59 14.3
0 -29 3 69.39 17.4
0 -29 -3 74.29 17.3
0 29 -4 751.92 66.69
0 29 -4 853.01 65.29
0 29 -4 864.91 63.49
0 29 4 734.03 64.79
0 29 -4 733.03 66.39
0 29 4 698.63 65.79
0 -29 4 726.73 66.79
0 -29 4 849.72 64.19
0 -29 -4 841.02 65.39
0 -29 -4 882.01 68.79
0 -29 -4 814.92 67.29
0 -29 -4 792.32 62.29
0 29 5 44.4 14.3
0 29 5 59.49 16.3
0 29 -5 47.9 16
0 29 -5 46 11.7
0 29 -5 37.7 12.4
0 29 -5 12.3 11.6
0 -29 -5 35.3 13.4
0 -29 5 22.7 12.7
0 -29 -5 54.19 13.5
0 -29 -5 42.2 14.8
0 -29 -5 74.19 13.2
0 -29 5 53.09 12.7
0 29 6 87.49 19.6
0 29 -6 112.89 19.8
0 29 -6 86.09 16.1
0 29 -6 78.99 16
0 29 6 112.49 18.9
0 29 -6 101.09 20.9
0 -29 -6 115.59 16.4
0 -29 -6 115.49 21.3
0 -29 -6 83.79 17.8
0 -29 -6 120.69 19
0 -29 6 149.29 23.8
0 -29 6 78.09 15.8
0 29 -7 36.6 12.4
0 29 7 49.3 14
0 29 -7 38.7 14.6
0 29 7 70.69 18.2
0 -29 -7 26.3 13.4
0 -29 7 56.89 17
0 -29 7 39.1 12
0 -29 -7 47.7 11.6
0 29 8 15.4 10.4
0 29 -8 5.9 9.2
0 29 -8 10.4 11.1
0 -29 -8 4.7 7.8
0 -29 -8 -1.7 9.7
0 -29 8 6 9.3
0 -29 8 3.6 12.2
0 29 -9 29.7 10.6
0 29 -9 13.8 12.5
0 -29 -9 12.9 8
0 -29 -9 15.4 12
0 -29 9 17.9 10.8
0 29 -10 19.3 12.8
0 29 -10 22.2 10.4
0 -29 -10 35.5 14.9
0 -29 -10 12.8 8.5
0 29 -11 28.9 10.5
0 29 -11 20 12.9
0 -29 -11 3.1 6.6
0 -29 -11 20.4 12.7
0 30 0 2.1 10
0 30 0 1.3 8.8
0 -30 0 0.1 10.2
0 -30 0 1.7 8
0 -30 0 11.8 9
0 -30 0 2.9 10.4
0 30 -1 85.59 16.5
0 30 1 52.19 14.8
0 30 1 38.4 13
0 30 -1 69.49 17.1
0 -30 -1 52.19 16.2
0 -30 1 65.19 15.5
0 -30 1 28.7 14
0 -30 1 27.7 11.2
0 -30 -1 41.9 13.2
0 -30 -1 65.19 16.9
0 -30 -1 54.69 12.5
0 -30 1 50.49 15.8
0 30 2 25.9 12.4
0 30 -2 33.7 9.8
0 30 -2 33.8 11.9
0 30 2 54.99 15.9
0 30 -2 17.9 10.5
0 30 -2 21.4 11.6
0 -30 -2 11.5 10.8
0 -30 -2 34.1 13.4
0 -30 2 27 10
0 -30 -2 20.9 9.3
0 -30 -2 15.5 10.2
0 -30 2 24 12.8
0 30 -3 5.3 8.3
0 30 -3 11.2 10.7
0 30 3 12.8 10.2
0 30 -3 0.4 8.9
0 30 -3 -3.9 6.9
0 30 3 -0.4 8
0 -30 3 6.4 8.1
0 -30 -3 4.1 10.7
0 -30 -3 -3.5 8.6
0 -30 3 -7.9 9.1
0 -30 -3 -6.7 7.4
0 -30 -3 2.4 7.8
0 30 -4 42.7 13.2
0 30 -4 48.7 15
0 30 4 27 11.8
0 30 -4 29.8 13.6
0 30 4 49 14.9
0 30 -4 49.7 11.5
0 -30 -4 44.3 14.6
0 -30 -4 52.79 12.1
0 -30 4 45.7 12.7
0 -30 -4 39.9 15.3
0 -30 4 51.59 15.7
0 -30 -4 69.09 14.6
0 30 5 31.9 12.3
0 30 -5 41.3 11.6
0 30 -5 78.79 18.5
0 30 -5 67.59 17
0 30 -5 58.19 13.9
0 30 5 31.9 13.4
0 -30 -5 33.4 13.6
0 -30 -5 51.69 16.2
0 -30 -5 45.1 20.7
0 -30 5 45.4 12.3
0 -30 5 53.29 16.8
0 -30 -5 42 11.3
0 30 -6 20.4 12
0 30 6 40.2 15
0 30 -6 44 15
0 30 6 56.29 15.6
0 30 -6 48.3 12.8
0 -30 6 34 14.8
0 -30 -6 29.8 10.1
0 -30 6 15 10
0 -30 -6 37.3 14.1
0 30 -7 60.59 16.1
0 30 -7 71.79 15.7
0 30 7 59.89 15.5
0 -30 7 70.79 14.8
0 -30 -7 49.6 11.8
0 -30 -7 49.8 14.8
0 -30 7 48.8 16.2
0 30 -8 6.7 9.5
0 30 -8 14.5 11.2
0 -30 -8 3.4 11.4
0 -30 8 -9.7 8.1
0 -30 -8 -11.2 6.4
0 30 -9 238.38 27.8
0 30 -9 275.97 32.8
0 -30 -9 282.57 26.1
0 -30 -9 228.08 30.8
0 -30 9 297.27 29.8
0 30 -10 79.19 15.6
0 30 -10 82.19 20.4
0 -30 -10 49 16.3
0 -30 -10 68.59 12.8
0 31 0 -12.3 8
0 31 0 -5.8 9
0 -31 0 -0.8 7.9
0 -31 0 0.9 9.8
0 -31 0 9.1 10.8
0 -31 0 -7.1 7.6
0 31 -1 18.8 12.1
0 31 1 29.6 12.4
0 31 1 14.8 10.3
0 31 -1 20.4 10.9
0 -31 -1 30.8 11.8
0 -31 -1 14.4 11.3
0 -31 1 10.2 9.6
0 -31 1 16.1 10.8
0 -31 -1 5 8.6
0 -31 -1 27.8 13.3
0 -31 1 15.1 12.5
0 31 2 261.07 28.9
0 31 -2 269.37 26.7
0 31 2 215.68 29.3
0 31 -2 222.88 27.4
0 31 -2 189.58 28.1
0 -31 -2 297.97 31.7
0 -31 -2 264.97 28.4
0 -31 2 230.38 29.5
0 -31 2 254.57 25.8
0 -31 -2 191.78 24.5
0 -31 -2 306.77 31.9
0 31 -3 101.19 20
0 31 3 86.49 17.6
0 31 3 87.49 18.9
0 31 -3 87.69 15.3
0 31 -3 99.79 20.8
0 31 -3 100.29 18.9
0 -31 3 78.99 15.4
0 -31 3 45.5 15.3
0 -31 -3 74.79 14.6
0 -31 -3 55.29 15.7
0 -31 -3 41.2 15.2
0 -31 -3 95.99 17.3
0 31 -4 107.29 21.1
0 31 -4 110.09 16
0 31 4 51.49 16
0 31 -4 98.19 20.9
0 31 4 75.29 17.5
0 31 -4 63.89 15.7
0 -31 -4 124.29 21.2
0 -31 4 67.39 18.4
0 -31 4 60.79 14.5
0 -31 -4 88.79 15.6
0 -31 -4 93.59 19.4
0 31 5 347.17 36
0 31 -5 399.86 37.6
0 31 -5 388.66 39.1
0 31 -5 298.57 36.2
0 31 5 323.47 36.8
0 31 -5 294.87 33.6
0 -31 5 427.36 40.7
0 -31 5 328.67 33.2
0 -31 -5 374.06 32.9
0 -31 -5 361.06 37.7
0 31 -6 9.9 9.6
0 31 -6 23.9 13.4
0 31 6 20.7 11.7
0 -31 -6 15.4 12.8
0 -31 6 -6.1 11.5
0 -31 -6 8.8 8
0 -31 6 8.7 9.2
0 31 7 7.6 10.2
0 31 -7 -17.8 8.3
0 31 -7 6.6 9.6
0 -31 -7 2.6 7.6
0 -31 -7 3.6 12.3
0 -31 7 8 13.1
0 -31 7 2.1 8.6
0 31 -8 21.4 10.7
0 31 -8 15.7 12.2
0 -31 8 24.7 11.3
0 -31 -8 24.7 9.4
0 -31 -8 5.4 11.5
0 31 -9 12.5 12
0 31 -9 1.1 8.8
0 -31 -9 -6.4 10
0 -31 9 8.8 10.9
0 -31 -9 8.5 7.8
0 31 -10 4.7 10.9
0 31 -10 -1.4 8.6
0 -31 -10 16.1 8.7
0 -31 -10 13.4 12.8
0 32 0 37 13.1
0 32 0 34.6 13.7
0 -32 0 24.1 12.9
0 -32 0 4.4 10.1
0 -32 0 42.2 15.1
0 -32 0 38 12
0 32 -1 0.5 10.3
0 32 -1 10.3 10.6
0 32 1 -11.2 8.4
0 32 1 4.6 9.7
0 -32 1 1.1 10.5
0 -32 -1 -0.3 10.8
0 -32 1 10 12.2
0 -32 1 4 8.9
0 -32 -1 -14.2 8.2
0 -32 -1 -1.9 8.4
0 -32 -1 0.1 8.8
0 32 2 155.38 23.5
0 32 -2 149.59 21.1
0 32 -2 131.09 22
0 32 2 115.19 20.5
0 -32 2 135.59 23.7
0 -32 -2 102.89 17
0 -32 -2 115.19 19.9
0 -32 -2 82.69 19.5
0 -32 -2 128.59 23.4
0 -32 2 93.89 17.9
0 32 -3 139.49 21.5
0 32 -3 104.39 19
0 32 -3 68.99 18.9
0 32 -3 141.99 18
0 32 3 103.99 19.5
0 32 3 113.79 21.9
0 -32 -3 120.09 17.6
0 -32 -3 103.59 21
0 -32 3 85.69 16.7
0 -32 3 124.69 23.7
0 -32 -3 68.79 18.1
0 32 -4 46.4 11.5
0 32 -4 39.5 15.2
0 32 4 13.3 11.7
0 32 4 13.4 11.3
0 32 -4 5.8 10.8
0 32 -4 19.1 12.4
0 -32 -4 21.9 9.2
0 -32 -4 13.4 11.9
0 -32 4 17.4 10
0 -32 4 7.4 12.3
0 32 -5 360.56 34.1
0 32 -5 326.47 37
0 32 5 306.07 34.4
0 32 5 284.77 35.3
0 -32 5 395.96 33.8
0 -32 -5 303.07 35.8
0 -32 -5 297.47 30.6
0 -32 5 341.97 37.5
0 32 -6 15.8 10.6
0 32 -6 16.8 12.2
0 32 6 20.9 11.7
0 -32 6 38.4 12.7
0 -32 -6 27.5 9.7
0 -32 -6 22.4 11.9
0 -32 6 6.7 13.3
0 32 -7 3.5 9.5
0 32 -7 -1.7 10.9
0 -32 -7 8.8 9
0 -32 -7 14.9 11.6
0 -32 7 16.1 9.8
0 32 -8 142.19 24.2
0 32 -8 101.19 19
0 -32 -8 141.79 17.7
0 -32 8 113.39 20.1
0 -32 -8 79.89 19.5
0 32 -9 11.7 10.2
0 32 -9 21.4 12.7
0 -32 -9 10 13
0 -32 -9 33.1 10
0 33 0 -1.8 8.6
0 33 0 5.2 10.2
0 -33 0 -3.7 10.6
0 -33 0 -8.2 7.4
0 -33 0 -14.2 7.4
0 -33 0 7.2 10.9
0 33 1 156.48 25.2
0 33 1 163.68 22.8
0 33 -1 178.78 25.9
0 -33 1 137.79 20
0 -33 -1 171.48 21.7
0 -33 -1 160.88 26.8
0 -33 1 163.28 26.6
0 -33 -1 162.98 26.1
0 33 -2 14.9 10.4
0 33 -2 4.7 10.6
0 33 2 9.4 10.1
0 33 2 7 11.7
0 -33 2 -13.9 7.4
0 -33 -2 -3.6 11.4
0 -33 -2 5.6 8.8
0 -33 2 15.9 13
0 -33 -2 4.2 10.9
0 33 3 53.09 15.6
0 33 -3 53.59 16.3
0 33 -3 67.79 13.8
0 33 -3 50.69 14.5
0 33 3 63.99 16.1
0 -33 -3 49.3 12.2
0 -33 -3 49.5 16
0 -33 3 65.59 14.7
0 -33 3 45.6 17.5
0 33 4 62.49 18.3
0 33 -4 15.1 13.4
0 33 -4 64.69 18.2
0 33 -4 49.3 14.4
0 33 4 66.19 16.6
0 -33 4 25.3 14.3
0 -33 -4 31.6 14.4
0 -33 4 45.1 12.7
0 -33 -4 45.6 11.3
0 33 -5 118.09 19.4
0 33 5 92.09 19.7
0 33 -5 46.2 16.3
0 -33 5 84.89 17.3
0 -33 -5 91.39 16.5
0 -33 5 132.99 24.8
0 -33 -5 114.69 22.7
0 33 6 72.39 17.5
0 33 -6 100.99 18.2
0 33 -6 93.29 20.2
0 -33 6 51.39 14.7
0 -33 -6 62.99 17.1
0 -33 6 69.49 20.8
0 -33 -6 45.2 12.6
0 33 -7 19.8 12.4
0 33 -7 24.2 11
0 -33 -7 21.7 13.2
0 -33 7 11.4 11
0 -33 -7 25.7 9.7
0 33 -8 8.5 11.3
0 33 -8 1.7 10.4
0 -33 -8 15.6 9.2
0 -33 8 17.4 11
0 -33 -8 -6.6 10.8
0 34 0 10.7 11
0 34 0 33.3 14.6
0 -34 0 36.9 12.3
0 -34 0 42.4 15.6
0 -34 0 54.89 17.4
0 34 -1 175.38 26.2
0 34 1 192.68 27
0 34 -1 133.39 24.6
0 34 1 129.79 21.8
0 -34 -1 146.09 25.6
0 -34 1 159.08 21.5
0 -34 -1 166.68 21.3
0 -34 1 197.28 27.8
0 34 2 3.4 10.9
0 34 2 -1.2 9
0 34 -2 6.8 10.7
0 34 -2 -0.2 9.5
0 -34 -2 7.1 11.6
0 -34 -2 -5.2 7.8
0 -34 2 21 11.2
0 -34 2 16.2 13.7
0 34 3 12.5 11.8
0 34 3 13.4 12.8
0 34 -3 -6.8 8.4
0 34 -3 -0.6 10.5
0 -34 -3 8.2 8.7
0 -34 3 20.6 14.1
0 -34 -3 -0.7 9.9
0 -34 3 -11.2 7.3
0 34 -4 263.57 29.8
0 34 -4 221.08 31.8
0 34 4 240.18 29.8
0 -34 4 263.87 27.8
0 -34 4 225.68 31.4
0 -34 -4 217.98 30.5
0 -34 -4 262.07 26.5
0 34 -5 1.4 8.7
0 34 5 -9.7 7.8
0 34 -5 -1.5 10.7
0 -34 -5 -6.1 7.8
0 -34 -5 13 13.1
0 -34 5 15.4 13.4
0 -34 5 -2 8.6
0 34 -6 30.4 12.5
0 34 -6 15.7 12
0 34 6 31.8 13.6
0 -34 -6 24.2 13.3
0 -34 6 23.7 11.4
0 -34 -6 16.9 9.9
0 34 -7 0 9
0 34 -7 -3.2 10.7
0 -34 -7 0.6 11.2
0 -34 7 6.1 9.8
0 -34 -7 -2.2 7.6
0 35 0 15.1 13.2
0 35 0 -5.9 8
0 -35 0 -6.4 10.8
0 -35 0 3.3 8.9
0 35 1 2.1 10
0 35 -1 -10.9 9
0 35 1 9.4 12
0 35 -1 0.9 10.3
0 -35 1 -1.8 11.5
0 -35 -1 -10.5 8.4
0 -35 1 1.6 8.5
0 -35 -1 -0.7 8.4
0 35 -2 29.4 14.1
0 35 2 8.4 11.5
0 35 -2 23.8 12.2
0 35 2 25 12.4
0 -35 -2 41.6 16.1
0 -35 2 14.4 10.2
0 -35 2 43.1 16.9
0 -35 -2 37.7 11.9
0 35 -3 14.1 11.3
0 35 3 30.9 13.3
0 35 -3 7.7 13
0 -35 -3 12.1 13.4
0 -35 -3 5.7 9.5
0 -35 3 -1.3 11.4
0 -35 3 -0.3 8.7
0 35 -4 2.8 9.7
0 35 -4 -5.2 10.1
0 35 4 3.1 9.8
0 -35 4 8 13.6
0 -35 4 -15.8 8
0 -35 -4 -11 10
0 -35 -4 -0.5 8.2
0 35 5 149.59 25.2
0 35 -5 156.68 23.3
0 35 -5 158.38 27.6
0 -35 5 188.18 31
0 -35 5 173.68 22.9
0 -35 -5 176.38 21.9
0 -35 -5 175.88 28
0 35 -6 30.4 12.9
0 35 -6 35.5 16.3
0 -35 -6 37.3 15.6
0 -35 6 40.5 13
0 -35 -6 21.5 11
0 35 -7 12.2 13.2
0 36 0 195.68 26.3
0 36 0 227.38 31.1
0 -36 0 189.88 30.3
0 -36 0 216.08 25.5
0 36 1 -7.9 8.6
0 36 1 10.2 11.3
0 36 -1 -3.5 9.9
0 36 -1 11 11.2
0 -36 -1 1.1 11.9
0 -36 -1 -2.3 8.4
0 -36 1 -6.9 11.5
0 -36 1 6.1 10.1
0 36 -2 34.2 14.4
0 36 2 62.19 22
0 36 -2 55.19 17.9
0 36 2 57.89 16.2
0 -36 -2 37.3 14.9
0 -36 2 63.19 14.9
0 -36 2 65.19 20.2
0 -36 -2 48.8 13.1
0 36 -3 22.4 14.8
0 36 -3 22.1 12.2
0 36 3 28.5 13.2
0 -36 -3 2.2 11.1
0 -36 3 22.2 10.6
0 -36 -3 25.5 11
0 -36 3 9.8 12.5
0 36 -4 30.2 15.2
0 36 4 47.1 15.5
0 36 -4 62.39 16.6
0 -36 -4 57.49 12.8
0 -36 4 56.59 15.4
0 -36 -4 22.3 14.5
0 -36 4 73.49 21.2
0 36 -5 71.19 20.5
0 36 5 109.69 22.7
0 36 -5 125.49 21.3
0 -36 -5 128.79 19.2
0 -36 -5 125.29 24.6
0 37 0 -10.1 8.5
0 37 0 -14.5 9.7
0 -37 0 -1.6 9.9
0 -37 0 -4.3 12.1
0 37 1 12.2 11.1
0 37 1 -1.2 11.1
0 37 -1 -7.7 9.2
0 37 -1 10.5 11.4
0 -37 1 4.5 9.2
0 -37 1 5.2 12.7
0 -37 -1 -4.1 8.4
0 -37 -1 15.1 14.4
0 37 -2 2.3 12.2
0 37 2 -0.4 10.7
0 37 -2 24 12
0 -37 -2 20.2 14.1
0 -37 -2 -3.7 8.8
0 -37 2 5.5 9.9
0 -37 2 9.4 13
0 37 3 18.2 11.9
0 37 -3 15.6 11.2
0 37 -3 3.2 12.8
0 -37 -3 4.7 12.6
0 -37 3 0.7 10.4
0 -37 -3 11.9 9.9
0 -37 3 0.9 13.2
0 37 -4 3.3 12.3
0 37 4 -4.1 11.1
0 37 -4 7.2 10.4
0 -37 4 3 20.8
0 -37 -4 -13.7 9.2
0 -37 4 -2.8 8.1
0 -37 -4 -0.1 8.1
0 38 0 15.7 11.3
0 38 0 21.6 14.6
0 -38 0 41 13.1
0 -38 0 21.3 14.7
0 38 -1 141.69 23.6
0 38 -1 151.28 26.1
0 38 1 134.19 23.8
0 -38 -1 142.69 21
0 -38 -1 137.19 25.7
0 -38 1 107.39 19.8
0 -38 1 161.18 28.3
0 38 -2 2.8 12.2
0 -38 2 15.2 14.6
0 -38 -2 11.9 13.4
1 0 -17 -8.6 7.5
1 0 -16 494.05 42.2
1 0 -16 474.05 42.6
1 0 -15 -3.5 7
1 0 -15 5.8 6.6
-1 0 15 2.1 7
-1 0 15 4.5 7
-1 0 14 215.58 22.4
-1 0 14 187.18 19.9
1 0 -14 217.48 23.3
1 0 -14 240.48 23.4
1 0 -13 -0.4 5.7
1 0 -13 0.5 7.1
-1 0 13 -1.5 4.4
-1 0 13 7.6 6.4
1 0 -12 241.58 23
-1 0 12 184.28 21.6
1 0 -12 234.58 23
-1 0 12 259.37 20.5
1 0 -11 -7.9 5.2
1 0 -11 -8.3 5.4
-1 0 11 1.9 4.4
-1 0 11 -3.7 5.5
1 0 -10 678.63 50.29
-1 0 10 706.63 49.99
1 0 -10 602.74 49.7
-1 0 10 616.74 47.7
-1 0 9 -1.9 3.1
1 0 -9 -4.1 4.9
-1 0 9 -2.6 4.2
1 0 -9 -4.8 3.8
-1 0 8 1.5 3
-1 0 8 1.3 4.3
-1 0 8 2.3 2.9
1 0 -8 7.1 4.8
-1 0 8 -2 4.1
1 0 -8 6.1 4.6
-1 0 7 -7 3.4
-1 0 7 1 4
1 0 -7 0.8 3.9
1 0 -7 2.3 4.4
-1 0 7 3.5 2.4
-1 0 7 4.6 2.5
-1 0 6 44.1 4
-1 0 6 38.5 7.1
-1 0 6 40 4.2
-1 0 6 41.7 7.3
1 0 -6 33.3 7.4
1 0 -6 40.7 7.1
1 0 -5 3.3 3.7
-1 0 5 1.2 3.3
1 0 -5 1.5 3.7
-1 0 5 -1.2 3.2
1 0 -4 1969.3 153.28
-1 0 4 2238.38 153.28
-1 0 4 2328.17 153.48
1 0 -4 2227.78 153.28
-1 0 3 -1.8 2.3
-1 0 3 -1.2 2.7
1 0 -3 0.9 2.9
1 0 -3 -2.5 2.4
-1 0 0 1375.56 84.09
1 0 0 1203.08 83.89
-1 0 0 1024.2 83.79
1 0 1 1.3 1.8
-1 0 -1 -0.9 2
-1 0 -1 3.7 2.7
1 0 1 -2.5 1.9
-1 0 -1 2 2.2
1 0 1 -2.6 2.3
1 0 1 -2 2.5
-1 0 -1 0.7 2.5
1 0 2 320.37 22.9
1 0 2 281.17 22.1
-1 0 -2 315.77 22.3
-1 0 -2 294.47 23.2
1 0 2 276.27 22.1
-1 0 -2 299.47 22.8
-1 0 -2 294.97 22
1 0 2 291.97 23
1 0 3 1.1 3.5
-1 0 -3 -4.8 3
1 0 3 -1.2 4.5
-1 0 -3 2 4.6
-1 0 -3 -3.6 4.1
-1 0 -3 -2.8 3.1
1 0 3 -0.8 4.5
1 0 3 -0.1 3.4
-1 0 -4 784.32 54.19
-1 0 -4 743.63 52.59
-1 0 -4 771.62 54.49
-1 0 -4 714.73 52.69
1 0 4 693.53 53.99
1 0 4 705.93 52.79
1 0 4 724.23 53.79
1 0 5 -2.7 4.4
-1 0 -5 3.4 4.9
1 0 5 -4.7 3.4
-1 0 -5 -4.6 3.2
1 0 5 3.5 4.9
-1 0 -5 -3.9 2.9
-1 0 -5 -8 4.5
-1 0 -6 1523.05 110.79
-1 0 -6 1588.44 108.39
-1 0 -6 1495.95 108.29
1 0 6 1564.34 110.49
1 0 6 1398.86 108.79
-1 0 -6 1626.74 110.69
1 0 6 1557.24 110.69
-1 0 -7 -0.1 2.8
-1 0 -7 -4 3.4
-1 0 -7 1.2 5.4
1 0 7 -7.2 4.9
-1 0 -7 2.7 5.8
1 0 7 -1.8 3.9
1 0 7 -0.3 4
1 0 7 -0.9 5.3
-1 0 -8 19.1 6.9
1 0 8 15.4 5.3
-1 0 -8 10.1 3.9
-1 0 -8 9.2 3.5
-1 0 -8 17.9 7.9
1 0 8 10.4 6.7
1 0 8 18.5 7.4
1 0 8 14.2 5.4
-1 0 -9 -2.3 6.8
-1 0 -9 0 5.3
-1 0 -9 -3.9 2.4
1 0 9 -6.1 4
1 0 9 -10.6 4.7
-1 0 -9 -3.4 2.8
-1 0 -10 568.14 49.6
1 0 10 629.04 49.7
-1 0 -10 588.24 44.3
-1 0 -10 656.43 49.99
1 0 10 641.84 47.7
-1 0 -10 652.23 44.5
-1 0 -11 -15.4 6.3
1 0 11 -7.7 4.7
1 0 11 6.3 7
-1 0 -11 4.2 6.2
1 0 12 189.58 21.2
1 0 12 167.68 18.7
-1 0 -12 185.28 20.9
-1 0 -12 194.58 22
1 0 13 -2.4 5.6
-1 0 -13 -2.1 6.8
1 0 13 5.9 7.4
-1 0 -13 -4.2 6.9
1 0 14 361.76 31.1
-1 0 -14 326.27 33.3
-1 0 -14 356.16 33.4
1 0 14 319.27 32.5
-1 0 -15 -1.9 8.7
-1 0 -15 -11 7.1
-1 0 -16 260.47 28.8
-1 0 -17 -8.9 8.1
1 1 -17 -6.3 7.5
1 -1 -17 2.3 8.4
1 1 -16 12.5 9.6
1 1 -16 15.7 9.7
1 -1 -16 39.2 11.6
1 -1 -16 35.1 11.3
-1 1 15 25.8 8.2
1 1 -15 19.8 9
-1 1 15 20.5 9
1 1 -15 18.3 9.6
1 -1 -15 29.7 9.5
1 -1 -15 34.9 10.6
-1 -1 15 16.5 9.3
-1 -1 15 17.4 10
1 1 -14 -2 7.6
-1 1 14 4 5.6
-1 1 14 -5 6.3
1 1 -14 11 7.2
-1 -1 14 -5.8 5.6
-1 -1 14 9.2 6.2
1 -1 -14 7.7 8.2
1 -1 -14 -8.5 5.1
-1 1 13 62.79 11.8
1 1 -13 88.09 13.6
-1 1 13 65.29 10.3
1 1 -13 72.79 13.4
-1 -1 13 56.79 11.5
1 -1 -13 71.09 12.6
-1 -1 13 74.09 10.6
1 -1 -13 69.49 12.9
1 1 -12 28.4 9.4
-1 1 12 40.9 9.4
-1 1 12 42.8 7.6
1 1 -12 44.5 10.4
-1 -1 12 38.4 7.4
1 -1 -12 35.5 9.3
1 -1 -12 39.9 9.7
-1 -1 12 41.9 9.4
1 1 -11 347.77 29.2
1 1 -11 320.27 28.6
-1 1 11 277.47 27.6
-1 1 11 331.57 26.3
1 -1 -11 344.17 28.9
-1 -1 11 331.87 26.5
-1 -1 11 363.26 28.8
1 -1 -11 322.07 28.9
-1 1 10 400.86 29.1
1 1 -10 368.26 31.7
-1 1 10 336.17 30.7
1 1 -10 379.36 31.5
1 -1 -10 382.46 31.5
-1 -1 10 379.06 29.2
-1 -1 10 382.26 31.1
1 -1 -10 385.56 31.9
1 1 -9 39.3 7.9
-1 1 9 28.3 5
1 1 -9 10.1 6
-1 1 9 18.7 6.1
1 -1 -9 18 7.1
-1 -1 9 24.6 6.4
1 -1 -9 13.1 5.5
-1 -1 9 12.1 4.3
-1 1 8 8.1 4.9
-1 1 8 8.6 3.1
1 1 -8 5.6 5.4
-1 1 8 5.1 3.3
1 1 -8 10.7 5.2
-1 1 8 10.2 4.8
-1 -1 8 13.6 5.1
-1 -1 8 10.1 3.5
1 -1 -8 5.1 4.8
1 -1 -8 7.9 4.8
-1 -1 8 11 3.6
-1 -1 8 5.1 4.8
1 1 -7 12.2 5.3
1 1 -7 0.5 4.4
-1 1 7 5.8 2.5
-1 1 7 8.7 2.8
-1 1 7 8.2 4.5
-1 1 7 6.1 4.1
1 -1 -7 5.5 4.9
-1 -1 7 12.6 3.3
-1 -1 7 9.4 3
-1 -1 7 11.1 5
-1 -1 7 7 4.6
1 -1 -7 11.2 4.5
-1 1 6 270.37 21.5
1 1 -6 255.57 21.6
1 1 -6 258.87 22
-1 1 6 284.97 21.8
1 -1 -6 255.87 21.8
-1 -1 6 274.07 21.6
-1 -1 6 258.27 21.8
-1 -1 6 283.17 19.7
1 -1 -6 263.27 21.5
-1 -1 6 269.07 19.6
-1 1 5 9.7 3.8
-1 1 5 8.2 3.7
1 1 -5 5.8 3.5
1 1 -5 7.8 4.5
-1 -1 5 2.2 3.3
-1 -1 5 3.9 3.7
1 -1 -5 14.1 4.2
1 -1 -5 6.9 3.8
1 1 -4 4.7 3.3
1 1 -4 8.3 3.5
-1 1 4 9.5 3.1
-1 1 4 6.4 3.4
-1 -1 4 7.5 3.2
-1 -1 4 4.4 3.5
1 -1 -4 12.1 3.4
1 -1 -4 2.7 3.2
-1 1 3 13.5 3.1
1 1 -3 13.5 3.2
1 1 -3 12.8 3.7
-1 1 3 13.2 2.9
-1 -1 3 13.3 3
1 -1 -3 20.9 3.9
1 -1 -3 10.7 3
-1 -1 3 15.1 3.6
-1 1 -1 2025.8 138.99
1 1 1 2095.99 139.19
1 1 1 2001.4 138.59
-1 1 -1 1877.71 138.49
1 1 1 2142.49 139.09
1 1 1 1821.92 138.59
-1 1 -1 2115.59 139.19
-1 -1 -1 1683.53 138.79
-1 -1 -1 1990.4 138.59
1 -1 1 1873.41 138.59
-1 -1 -1 2245.48 139.29
1 -1 1 1975.1 139.09
-1 1 -2 651.33 48.8
1 1 2 684.93 47.9
-1 1 -2 674.53 48
-1 1 -2 658.43 48.5
1 1 2 617.94 48.5
1 1 2 702.63 47.9
1 1 2 707.03 48.6
-1 -1 -2 692.73 48.8
1 -1 2 681.03 48.4
1 -1 2 716.73 47.9
-1 -1 -2 702.53 47.9
-1 -1 -2 683.23 47.9
1 -1 2 641.44 47.9
-1 -1 -2 646.54 48.4
1 -1 2 589.34 48.4
-1 1 -3 444.06 33.5
1 1 3 450.15 33.5
-1 1 -3 399.86 33.3
1 1 3 525.35 34.7
-1 1 -3 436.86 34.3
1 1 3 467.55 33.6
1 1 3 458.25 34.7
-1 1 -3 477.15 35
-1 -1 -3 467.65 34.8
-1 -1 -3 470.55 34.5
1 -1 3 463.45 34.8
1 -1 3 463.65 33.6
-1 -1 -3 435.26 33.3
-1 -1 -3 434.76 33.4
1 -1 3 482.75 33.6
1 -1 3 442.86 34.3
-1 1 -4 3831.52 279.17
-1 1 -4 3909.51 279.27
-1 1 -4 4350.66 280.97
-1 1 -4 3705.23 280.27
1 1 4 4060.09 280.37
1 1 4 4104.29 280.67
1 -1 4 4194.08 279.47
-1 -1 -4 3986.6 280.67
1 -1 4 4135.49 280.17
1 -1 4 4160.78 280.47
-1 -1 -4 3912.41 279.17
1 -1 4 3812.52 280.47
-1 -1 -4 4271.37 279.27
-1 -1 -4 3625.54 280.17
-1 1 -5 106.59 10
-1 1 -5 109.79 11.8
-1 1 -5 87.99 12.3
1 1 5 113.99 12.4
1 1 5 101.79 11.6
-1 1 -5 93.59 9.5
1 1 5 84.29 10
-1 -1 -5 98.99 9.8
1 -1 5 112.39 12.4
-1 -1 -5 73.79 11.4
1 -1 5 100.29 11.5
-1 -1 -5 91.09 12.3
-1 -1 -5 100.59 9.4
1 -1 5 96.49 10.3
1 1 6 415.46 34.3
1 1 6 473.75 34.5
-1 1 -6 390.66 34.5
-1 1 -6 416.36 34.1
-1 1 -6 451.85 32.1
1 1 6 442.06 32.8
-1 1 -6 435.56 32.2
-1 -1 -6 400.76 34
1 -1 6 442.56 34.3
1 -1 6 473.35 33.1
1 -1 6 404.46 34.4
-1 -1 -6 423.86 32
-1 -1 -6 409.26 34.6
1 1 7 495.05 40.6
1 1 7 529.75 39
-1 1 -7 493.35 40.9
-1 1 -7 535.05 37.9
1 1 7 550.64 40.7
-1 1 -7 476.35 37.8
1 1 7 549.85 39.1
-1 1 -7 512.85 40.6
-1 -1 -7 508.45 40.9
-1 -1 -7 501.95 37.8
1 -1 7 561.84 39.2
-1 -1 -7 512.85 37.8
1 -1 7 507.85 40.5
-1 -1 -7 507.35 40.5
1 -1 7 476.45 40.5
1 1 8 101.49 11.1
-1 1 -8 78.59 12.1
-1 1 -8 89.69 8.9
1 1 8 73.89 11.8
1 1 8 102.79 13.2
-1 1 -8 69.69 12.7
-1 1 -8 92.19 9.2
1 1 8 102.29 10.9
-1 -1 -8 91.89 8.8
-1 -1 -8 101.09 12.8
1 -1 8 80.99 12.7
1 -1 8 83.79 10.8
-1 -1 -8 84.19 13.4
1 -1 8 99.69 11.2
1 -1 8 103.99 13.2
-1 -1 -8 86.29 9
-1 1 -9 565.14 45.6
-1 1 -9 566.94 41.6
-1 1 -9 507.75 45.5
-1 1 -9 585.74 41.6
1 1 9 594.84 45.6
1 1 9 523.65 43.3
-1 -1 -9 588.84 41.3
-1 -1 -9 580.74 41.3
1 -1 9 583.64 43.8
1 -1 9 553.04 45.4
-1 -1 -9 567.94 46
-1 -1 -9 611.74 45.9
-1 1 -10 73.39 13
1 1 10 79.49 11.2
-1 1 -10 81.29 7.8
-1 1 -10 84.49 14.1
1 1 10 82.19 13.3
-1 1 -10 84.69 8.1
1 -1 10 73.89 11.4
1 -1 10 107.39 14.1
-1 -1 -10 75.89 13.1
-1 -1 -10 86.69 7.4
-1 -1 -10 101.79 14.8
-1 -1 -10 80.59 7.4
1 1 11 29.6 8.1
1 1 11 24.7 8.8
-1 1 -11 17.9 8.6
-1 1 -11 32.2 9.7
1 -1 11 20.1 7.1
-1 -1 -11 21 9.7
-1 -1 -11 21.2 8.4
1 -1 11 36.1 10.3
-1 1 -12 5.5 7.9
1 1 12 7.8 5.9
1 1 12 6.5 7.1
-1 1 -12 8.2 7.5
1 -1 12 -4.6 6.3
1 -1 12 3.7 6.1
-1 -1 -12 5.8 7.2
-1 -1 -12 2.8 8
1 1 13 151.48 17.9
1 1 13 143.69 19.7
-1 1 -13 177.78 21.2
-1 1 -13 132.99 20
-1 -1 -13 178.58 21.3
1 -1 13 174.38 20.6
-1 -1 -13 156.98 20.2
1 -1 13 190.78 19
1 1 14 311.27 29.8
-1 1 -14 266.87 29.4
-1 1 -14 252.87 29.2
1 1 14 312.17 27.8
-1 -1 -14 295.47 30
-1 -1 -14 329.77 30.9
1 -1 14 303.97 30
1 -1 14 263.97 27
-1 1 -15 17.4 11
-1 1 -15 6.7 9.3
-1 -1 -15 16.8 10.4
-1 -1 -15 41.4 12.4
-1 1 -16 31 11.2
-1 -1 -16 25.1 11.1
-1 1 -17 -9.3 8.5
-1 -1 -17 10 10.1
1 2 -17 43.7 12.1
1 -2 -17 11.7 10
1 2 -16 -7.9 7.5
1 2 -16 -5.4 6.8
1 -2 -16 -1.1 7
1 -2 -16 -2.8 8.1
1 2 -15 559.64 49
-1 2 15 605.54 48.9
1 2 -15 597.74 49.9
-1 2 15 593.84 48.9
1 -2 -15 568.24 48.9
-1 -2 15 660.53 49.7
1 -2 -15 599.34 49.6
-1 2 14 174.28 20.1
-1 2 14 195.38 18.6
1 2 -14 197.28 21.2
1 2 -14 153.98 20.8
1 -2 -14 183.28 20.7
-1 -2 14 199.38 19.1
1 -2 -14 179.88 21
-1 -2 14 182.88 20.6
1 2 -13 96.59 15.2
-1 2 13 99.09 14.3
-1 2 13 113.29 12.4
1 2 -13 104.09 14.7
-1 -2 13 91.79 14.2
1 -2 -13 105.19 15.5
-1 -2 13 96.49 12.6
1 -2 -13 79.49 13.8
-1 2 12 47.9 8.1
1 2 -12 36.6 9.8
-1 2 12 46.4 9.9
1 2 -12 56.89 10.7
1 -2 -12 40.1 10.5
-1 -2 12 28.8 8.5
-1 -2 12 48.3 8.5
1 -2 -12 34.7 9.4
-1 2 11 154.68 16.7
1 2 -11 148.09 17
-1 2 11 161.08 14.6
1 2 -11 143.39 17.3
-1 -2 11 148.19 14.7
1 -2 -11 120.99 16
1 -2 -11 158.78 17.6
-1 -2 11 178.58 17
1 2 -10 130.39 15.7
1 2 -10 140.09 16.5
-1 2 10 170.78 15.9
-1 2 10 145.79 13.5
1 -2 -10 122.59 15.3
-1 -2 10 148.69 13.7
1 -2 -10 142.39 16.6
-1 -2 10 170.48 16.1
1 2 -9 806.72 57.09
-1 2 9 709.73 54.39
1 2 -9 754.82 57.09
-1 2 9 766.62 56.49
-1 -2 9 784.32 54.89
-1 -2 9 781.42 56.59
1 -2 -9 731.13 56.79
1 -2 -9 717.63 56.39
-1 2 8 30.8 5.7
-1 2 8 42 5.7
-1 2 8 47.9 8.4
1 2 -8 35.1 7.4
-1 2 8 43.3 8.1
1 2 -8 41.2 7.8
-1 -2 8 32.3 5.9
1 -2 -8 36.1 8.2
1 -2 -8 51.59 8.1
-1 -2 8 49.7 8.5
-1 -2 8 45.5 8.1
-1 -2 8 49.8 6.4
-1 2 7 -2.3 3.9
1 2 -7 0.7 4.3
-1 2 7 -0.7 2.3
-1 2 7 -0.8 2.2
-1 2 7 5.5 4.3
1 2 -7 5.5 5.2
-1 -2 7 -1.4 2.7
1 -2 -7 1.2 4.4
-1 -2 7 -1.2 2.6
1 -2 -7 2.8 3.6
-1 -2 7 1.8 4.1
-1 -2 7 1.4 4.1
-1 2 6 331.37 24.6
1 2 -6 296.97 24.5
-1 2 6 304.67 24.2
1 2 -6 298.67 24.9
1 -2 -6 301.77 24.7
-1 -2 6 304.17 22.8
-1 -2 6 311.37 22.9
-1 -2 6 321.17 24.6
1 -2 -6 315.87 24.3
-1 -2 6 315.57 24.8
-1 2 5 61.99 7.7
1 2 -5 62.29 8
1 2 -5 48 8.1
-1 2 5 81.89 7.9
-1 -2 5 58.59 7.9
-1 -2 5 62.59 5.7
1 -2 -5 57.29 7.5
-1 -2 5 61.69 5.5
1 -2 -5 55.79 8
-1 -2 5 51.49 7.5
-1 2 4 1352.46 91.49
1 2 -4 1166.78 91.69
1 2 -4 1338.37 91.79
-1 2 4 1329.77 91.49
-1 -2 4 1368.06 91.89
-1 -2 4 1363.46 91.69
1 -2 -4 1164.78 91.39
-1 2 3 409.76 29.6
1 2 -3 427.46 30.2
1 2 -3 404.06 30
-1 2 3 397.86 29.6
1 -2 -3 396.76 29.7
-1 -2 3 429.66 30
1 -2 -3 410.26 29.6
1 2 -1 648.14 51.69
1 2 -1 805.12 51.89
-1 2 1 806.62 51.69
1 -2 -1 747.83 51.59
-1 -2 1 768.52 51.29
-1 -2 1 626.74 51.69
1 -2 -1 735.03 51.69
1 2 0 739.03 50.89
1 2 0 707.63 50.39
-1 2 0 613.24 50.19
1 2 0 694.63 50.49
-1 2 0 704.53 50.49
1 2 0 761.82 50.89
-1 2 0 702.33 50.69
1 -2 0 739.33 50.69
1 -2 0 717.53 50.49
-1 -2 0 722.73 50.79
-1 -2 0 768.32 50.99
-1 -2 0 705.23 50.49
1 -2 0 762.02 50.29
1 -2 0 708.33 50.79
-1 -2 0 715.73 50.39
-1 2 -1 19.9 3.7
1 2 1 27.5 4.5
1 2 1 20.3 3.4
-1 2 -1 25 4.7
-1 2 -1 27.4 4
-1 2 -1 21.5 4.4
1 2 1 23.3 4
1 2 1 30.4 4.9
-1 -2 -1 16.2 3.9
1 -2 1 29.2 4.3
1 -2 1 24.3 4.4
-1 -2 -1 19.3 3.6
1 -2 1 28.4 5.4
1 -2 1 23.5 3.5
-1 -2 -1 17.9 3.5
-1 -2 -1 25 4.7
1 2 2 3472.15 227.68
1 2 2 3078.99 228.28
1 2 2 3385.86 228.18
1 2 2 3211.18 227.58
-1 -2 -2 3332.87 228.38
1 -2 2 3102.19 228.18
1 -2 2 3136.09 228.38
-1 -2 -2 3392.36 228.28
-1 2 -3 1845.52 119.99
1 2 3 1620.74 120.59
-1 2 -3 1763.92 120.99
1 2 3 1676.93 119.79
-1 2 -3 1673.93 119.69
-1 2 -3 1490.45 120.39
1 2 3 1720.63 119.79
1 2 3 1693.43 120.59
1 -2 3 1583.34 120.69
-1 -2 -3 1710.23 119.79
1 -2 3 1919.41 119.99
-1 -2 -3 1590.64 119.59
1 -2 3 1835.72 120.19
1 -2 3 1637.94 120.59
-1 -2 -3 1666.63 120.49
-1 -2 -3 1842.02 121.09
-1 2 -4 696.73 54.19
1 2 4 824.32 54.49
1 2 4 729.63 55.49
1 2 4 763.92 55.39
-1 2 -4 748.53 54.29
-1 2 -4 798.22 55.69
-1 2 -4 752.32 55.89
-1 -2 -4 713.53 53.99
-1 -2 -4 803.92 55.59
-1 -2 -4 688.63 53.99
-1 -2 -4 763.22 55.79
1 -2 4 698.83 54.49
1 -2 4 786.12 54.49
1 -2 4 733.13 55.69
1 -2 4 836.92 55.79
-1 2 -5 1125.79 80.19
1 2 5 1068.19 78.39
-1 2 -5 1081.99 78.19
1 2 5 1109.99 79.59
-1 2 -5 1118.49 79.79
-1 2 -5 1143.49 78.19
1 2 5 1130.39 79.89
-1 -2 -5 1121.09 80.09
1 -2 5 1093.19 79.99
-1 -2 -5 1033.6 77.99
1 -2 5 1130.39 78.59
1 -2 5 1114.29 79.69
-1 -2 -5 1150.98 79.89
-1 -2 -5 972.9 77.89
1 2 6 412.46 29.8
1 2 6 420.76 31.4
-1 2 -6 384.96 29.2
1 2 6 314.07 30.7
-1 2 -6 418.06 29.3
-1 2 -6 374.06 31.2
-1 2 -6 375.36 31.6
1 -2 6 388.96 29.8
1 -2 6 362.66 31
-1 -2 -6 392.36 31.2
1 -2 6 394.36 31.7
-1 -2 -6 394.36 31.8
-1 -2 -6 383.96 28.8
-1 -2 -6 372.36 28.9
1 2 7 273.07 24.1
1 2 7 261.37 22.6
-1 2 -7 278.87 25.1
-1 2 -7 284.37 24.6
-1 2 -7 277.57 21.7
-1 2 -7 280.47 21.9
1 2 7 263.37 24.3
1 2 7 294.27 22.9
1 -2 7 270.47 22.8
-1 -2 -7 284.47 21.5
1 -2 7 293.47 24.6
-1 -2 -7 258.77 21.5
-1 -2 -7 287.37 24.6
1 -2 7 297.87 25.1
-1 -2 -7 271.47 25
-1 2 -8 75.29 12.4
1 2 8 88.69 10.8
-1 2 -8 68.49 8.6
1 2 8 68.19 11.8
-1 2 -8 81.29 11.7
-1 2 -8 80.69 8.4
1 2 8 77.89 12.3
1 2 8 84.69 10.2
1 -2 8 77.99 10.2
-1 -2 -8 104.39 12.2
-1 -2 -8 63.59 12.4
1 -2 8 87.69 12.2
1 -2 8 64.19 12
-1 -2 -8 90.09 8.5
-1 -2 -8 75.59 7.9
1 2 9 283.97 26.2
-1 2 -9 319.07 27
-1 2 -9 251.97 26.4
-1 2 -9 266.97 22.2
-1 2 -9 283.37 22.4
1 2 9 344.77 25
-1 -2 -9 265.57 26.7
-1 -2 -9 286.17 21.9
1 -2 9 322.27 24.9
1 -2 9 272.67 26.2
-1 -2 -9 296.47 26.5
-1 -2 -9 304.87 22
-1 2 -10 7 3
-1 2 -10 2.3 3.2
-1 2 -10 2.4 6.5
1 2 10 -0.1 4.7
1 2 10 -1.1 5.7
-1 2 -10 7.8 6.7
1 -2 10 -3.9 4.9
-1 -2 -10 9.4 6.7
-1 -2 -10 4.1 2.3
-1 -2 -10 10.6 2.5
1 -2 10 1 6
-1 -2 -10 6.5 6.9
1 2 11 58.69 10
-1 2 -11 38.9 10.9
-1 2 -11 60.59 13.1
1 2 11 57.49 11.8
-1 2 -11 54.59 5.3
-1 2 -11 52.99 5.5
-1 -2 -11 56.79 12.5
-1 -2 -11 33.5 11.5
1 -2 11 54.89 11.6
1 -2 11 51.59 10.2
-1 2 -12 4.1 6.8
-1 2 -12 0.6 8
1 2 12 11.6 7.4
1 2 12 8 5.9
-1 -2 -12 1.1 6.5
-1 -2 -12 7.2 8.3
1 -2 12 11.3 6.4
1 -2 12 7.8 7.9
-1 2 -13 198.58 24.1
1 2 13 223.28 22.1
-1 2 -13 212.28 24.9
1 2 13 247.48 24.7
-1 -2 -13 228.18 24.9
-1 -2 -13 208.58 24
1 -2 13 251.97 25.1
1 -2 13 220.88 22.3
-1 2 -14 229.88 26.7
1 2 14 210.98 25.8
-1 2 -14 225.38 26.7
1 2 14 256.57 24.5
-1 -2 -14 231.88 26.7
1 -2 14 278.67 27.2
1 -2 14 273.97 25.1
-1 -2 -14 270.97 27.5
-1 2 -15 129.39 19.8
-1 2 -15 112.09 19.6
-1 -2 -15 121.99 19.1
-1 -2 -15 109.79 18.9
-1 2 -16 0.8 9
-1 -2 -16 2 8.9
-1 2 -17 95.99 19.1
-1 -2 -17 110.29 19.5
1 3 -17 3.2 8.4
1 -3 -17 2.2 8.4
1 3 -16 8.8 9.2
1 3 -16 7.4 8.9
1 -3 -16 13.2 9.1
-1 3 15 17.6 8.4
1 3 -15 4.5 9
-1 3 15 32.8 10.6
1 3 -15 12.1 8.6
1 -3 -15 20.6 9.8
-1 -3 15 13.8 8.5
1 3 -14 2 6.6
-1 3 14 7.8 7.4
-1 3 14 15.3 6.2
1 3 -14 -2.7 7.3
1 -3 -14 -0.9 6.5
-1 -3 14 6.9 6.3
-1 -3 14 13.6 7.9
1 -3 -14 1.8 7.6
1 3 -13 116.69 17
-1 3 13 107.19 13.3
1 3 -13 109.09 16.2
-1 3 13 123.39 15.9
-1 -3 13 147.29 14.6
-1 -3 13 125.99 15.9
1 -3 -13 100.29 15.3
1 -3 -13 142.09 17.4
-1 3 12 138.89 16.2
1 3 -12 167.38 17.6
-1 3 12 135.49 14.1
1 3 -12 126.59 17.3
-1 -3 12 127.39 16.4
1 -3 -12 149.69 16.9
1 -3 -12 150.58 17.7
-1 -3 12 136.79 14.7
1 3 -11 291.07 27
-1 3 11 337.57 26.7
1 3 -11 294.47 26.8
-1 3 11 262.47 23.9
1 -3 -11 292.57 26.4
1 -3 -11 331.97 27.4
-1 -3 11 294.07 24.6
-1 -3 11 289.47 26.3
-1 3 10 353.46 27.1
1 3 -10 352.76 30.1
1 3 -10 359.86 29.8
-1 3 10 382.76 29.5
1 -3 -10 337.77 29.8
-1 -3 10 331.87 27.6
1 -3 -10 335.97 29.2
-1 -3 10 346.37 29.4
-1 3 9 4.7 3.5
1 3 -9 1.2 4.6
-1 3 9 -8.7 3.9
1 3 -9 4 5.5
-1 -3 9 4.2 5
1 -3 -9 -5.3 4
1 -3 -9 1.4 5.2
-1 -3 9 10.9 4.1
-1 3 8 -0.2 4.3
-1 3 8 4.9 3.2
1 3 -8 15.3 5.2
-1 3 8 1.1 3.2
1 3 -8 7.1 5.7
-1 3 8 7.8 4.9
-1 -3 8 0.6 4.4
1 -3 -8 9.5 4.6
-1 -3 8 5.8 4.9
-1 -3 8 9 3.8
1 -3 -8 4.5 5.1
-1 -3 8 2.9 3.5
-1 3 7 12.7 5.3
1 3 -7 16.7 6.1
-1 3 7 12.8 3.2
-1 3 7 14.2 5.3
1 3 -7 11.7 4.8
-1 3 7 7.6 3
1 -3 -7 9.8 5.1
-1 -3 7 16.7 5.9
-1 -3 7 15.8 4
-1 -3 7 11.4 5.3
-1 -3 7 11.5 3.9
-1 3 6 65.59 5.4
-1 3 6 56.39 8.1
1 3 -6 60.49 9.3
1 3 -6 61.29 8.6
-1 3 6 65.39 5.5
-1 3 6 57.19 8.1
-1 -3 6 58.09 6.6
-1 -3 6 56.19 6.6
1 -3 -6 47.9 7.8
-1 -3 6 41.3 8
1 -3 -6 53.89 8.6
1 3 -5 537.15 43.4
-1 3 5 609.44 43.1
1 3 -5 569.24 43.3
-1 3 5 654.73 43.2
1 -3 -5 575.24 42.9
1 -3 -5 547.35 43.1
-1 -3 5 591.14 43.2
-1 -3 5 607.94 42.1
-1 -3 5 593.64 42
1 3 -4 737.93 56.09
-1 3 4 820.32 55.69
1 3 -4 778.62 56.09
-1 3 4 785.62 55.69
-1 -3 4 838.82 56.09
1 -3 -4 748.23 55.59
1 -3 -4 683.33 55.59
-1 -3 4 844.62 54.99
-1 -3 4 763.32 54.79
-1 3 3 7.1 3.1
-1 3 3 7.8 3.1
-1 -3 3 6.3 2.7
1 -3 -3 3.1 3.2
1 -3 -3 7.5 3
1 3 -2 203.88 14.8
1 3 -2 204.38 14.9
-1 3 2 197.58 15.4
1 3 -2 211.18 16
1 3 -2 210.38 16
-1 -3 2 204.28 15.2
-1 -3 2 193.38 14.9
-1 -3 2 237.48 16.1
1 -3 -2 202.58 15.5
1 -3 -2 180.28 15.4
-1 3 1 1309.77 92.29
1 3 0 1622.74 118.19
1 3 0 1556.64 118.59
-1 3 0 1531.95 117.99
-1 3 0 1867.11 118.89
1 3 0 1710.73 118.39
-1 3 0 1767.12 118.39
1 3 0 1739.63 118.69
1 -3 0 1713.83 118.39
-1 -3 0 1629.04 118.19
1 -3 0 1858.11 118.69
1 -3 0 1629.64 118.69
1 -3 0 1717.33 118.09
-1 -3 0 1672.53 118.69
-1 -3 0 1723.93 118.69
-1 -3 0 1651.93 118.39
-1 -3 -1 3345.37 210.88
-1 -3 -1 2700.23 210.78
-1 3 -2 426.96 33.8
-1 3 -2 460.05 33
1 3 2 444.76 33.1
1 3 2 480.85 33.2
-1 3 -2 457.05 33.3
-1 3 -2 495.65 34.5
1 3 2 473.55 33.9
1 3 2 431.16 33.8
1 -3 2 421.66 32.9
-1 -3 -2 455.85 33.8
1 -3 2 479.95 34.4
1 -3 2 451.55 33.4
-1 -3 -2 474.45 34.3
-1 -3 -2 384.96 33
1 -3 2 471.05 33.9
-1 -3 -2 446.66 33.1
1 3 3 1507.45 109.79
1 3 3 1655.03 109.79
-1 3 -3 1657.53 110.29
1 3 3 1495.35 108.79
-1 3 -3 1472.05 109.69
1 3 3 1612.04 108.89
-1 3 -3 1593.64 109.09
-1 3 -3 1437.66 108.69
-1 -3 -3 1679.03 109.89
1 -3 3 1542.55 109.79
-1 -3 -3 1461.65 109.79
1 -3 3 1368.16 109.69
-1 -3 -3 1418.56 108.69
1 -3 3 1634.64 108.99
1 -3 3 1564.94 109.09
-1 -3 -3 1620.14 108.89
1 3 4 283.67 23.5
-1 3 -4 264.97 23.4
1 3 4 290.57 23.4
-1 3 -4 257.67 21.9
1 3 4 297.67 22.2
-1 3 -4 277.57 23.8
1 -3 4 305.17 24
1 -3 4 310.07 22.3
-1 -3 -4 260.17 23.5
-1 -3 -4 273.57 21.9
-1 -3 -4 299.87 23.4
1 -3 4 295.37 23.5
-1 -3 -4 265.57 21.8
1 -3 4 287.87 22.5
1 3 5 2458.05 182.28
-1 3 -5 2519.95 182.18
1 3 5 2542.55 183.48
-1 3 -5 2476.55 182.08
-1 3 -5 2546.35 183.88
1 3 5 2687.23 183.78
-1 3 -5 2587.34 183.68
-1 -3 -5 2559.64 183.78
1 -3 5 2733.03 184.18
-1 -3 -5 2614.74 181.98
1 -3 5 2702.73 182.68
1 -3 5 2723.33 183.78
1 -3 5 2548.25 182.38
-1 -3 -5 2635.24 181.98
-1 -3 -5 2631.14 183.48
1 3 6 4.8 5.3
-1 3 -6 1.3 6.2
1 3 6 10.8 4.6
-1 3 -6 6.8 3.9
1 3 6 8.4 6.2
-1 3 -6 2.7 5.6
-1 3 -6 5 3.6
-1 -3 -6 4 6.1
-1 -3 -6 5.2 5.1
-1 -3 -6 8.3 3.7
-1 -3 -6 3.9 3.8
1 -3 6 5.7 6
1 -3 6 4.4 5.7
1 -3 6 -1.5 4
-1 3 -7 544.85 41.3
1 3 7 544.85 39.3
1 3 7 512.05 39.3
1 3 7 528.05 40.9
-1 3 -7 487.05 38.4
-1 3 -7 513.95 41.4
-1 3 -7 515.85 38.5
1 3 7 504.75 40.9
1 -3 7 519.75 41
1 -3 7 560.94 41.6
-1 -3 -7 533.35 38.2
-1 -3 -7 505.05 41.2
-1 -3 -7 495.45 38
-1 -3 -7 510.65 40.7
1 -3 7 522.35 39.3
-1 3 -8 82.59 12.6
1 3 8 95.19 12.9
1 3 8 101.79 11.1
1 3 8 77.89 18.4
-1 3 -8 91.09 9.3
-1 3 -8 77.59 13.4
-1 3 -8 90.49 9.6
1 -3 8 91.49 11
-1 -3 -8 96.29 9.1
-1 -3 -8 86.89 8.7
1 -3 8 80.39 14.4
-1 -3 -8 77.79 12.8
1 -3 8 104.59 13.6
-1 -3 -8 94.59 12.5
1 3 9 182.38 17
-1 3 -9 202.48 15.3
-1 3 -9 181.88 19.1
-1 3 -9 179.58 14.9
1 3 9 187.18 19
-1 3 -9 176.68 19.4
-1 -3 -9 132.29 18.7
-1 -3 -9 175.68 14.1
-1 -3 -9 181.48 18.8
-1 -3 -9 162.38 14.1
1 -3 9 194.28 19.3
1 -3 9 166.08 16.9
-1 3 -10 5.3 3.1
-1 3 -10 4.2 6.3
-1 3 -10 3 3.2
1 3 10 6.7 5.4
-1 3 -10 -7.7 6.1
1 3 10 0.5 6.1
-1 -3 -10 4.5 6.5
-1 -3 -10 0.6 1.9
1 -3 10 1.7 4.9
1 -3 10 -0.4 5.7
-1 -3 -10 -2 5.3
-1 -3 -10 4.3 2.2
-1 3 -11 110.79 17.3
1 3 11 113.19 16.5
1 3 11 127.29 14.6
-1 3 -11 133.49 10.6
-1 3 -11 129.59 10.7
-1 3 -11 122.29 17
-1 -3 -11 137.09 17
1 -3 11 96.69 15.9
1 -3 11 139.09 15.1
-1 -3 -11 113.19 17.6
-1 3 -12 -3.3 7.1
1 3 12 -0.7 5.2
1 3 12 7.2 7.4
-1 3 -12 -4.1 6.4
1 -3 12 0.5 7.2
1 -3 12 9 6.4
-1 -3 -12 -7.9 7
-1 -3 -12 1.5 6.2
1 3 13 144.39 19.9
-1 3 -13 154.78 21.2
-1 3 -13 182.48 21.5
1 3 13 184.48 19
-1 -3 -13 177.28 21.3
-1 -3 -13 149.49 20
1 -3 13 192.48 19.1
1 -3 13 154.68 20.5
-1 3 -14 46.1 12.9
-1 3 -14 39.3 12.6
1 3 14 39.5 11.2
1 3 14 17.1 8.4
1 -3 14 47.7 10.4
-1 -3 -14 35.8 11.8
1 -3 14 33.5 11.4
-1 -3 -14 30.9 12
-1 3 -15 -0.6 7.9
-1 3 -15 1.5 8.7
-1 -3 -15 6.1 9.3
-1 -3 -15 -11 7.2
-1 3 -16 -0.8 9.3
-1 -3 -16 11.6 10.1
-1 3 -17 4.8 9.9
-1 -3 -17 -0.9 9.1
1 4 -17 19 10.1
1 -4 -17 19.7 10.3
1 4 -16 268.37 28.7
1 4 -16 279.67 30
1 -4 -16 314.07 29.4
1 -4 -16 290.97 28.9
-1 4 15 62.49 12.6
1 4 -15 56.69 13.1
1 4 -15 47.6 12.2
1 -4 -15 58.89 13.1
1 -4 -15 51.89 12.2
-1 -4 15 55.39 12.3
-1 4 14 39.5 10.6
1 4 -14 37.5 11.1
-1 4 14 58.59 10.1
1 4 -14 48.8 11.8
1 -4 -14 30.7 9.5
-1 -4 14 50.59 9.8
1 -4 -14 34.9 10.6
-1 -4 14 41.6 10.6
1 4 -13 197.78 20.5
-1 4 13 175.68 16.9
1 4 -13 152.98 19.7
-1 4 13 169.28 18.7
-1 -4 13 163.58 18.9
1 -4 -13 174.88 19.1
-1 -4 13 149.19 17.1
1 -4 -13 181.18 19.8
1 4 -12 108.19 15.3
1 4 -12 83.69 13.9
-1 4 12 89.49 13.2
-1 4 12 82.49 10.8
-1 -4 12 87.09 11.7
-1 -4 12 96.89 13.8
1 -4 -12 96.59 14.6
-1 4 11 206.78 19.6
1 4 -11 263.57 23.2
-1 4 11 218.98 21.7
1 4 -11 269.47 23.5
-1 -4 11 226.58 20.4
-1 -4 11 226.68 22.1
1 -4 -11 245.28 22.9
1 4 -10 728.23 61.69
1 4 -10 903.11 62.59
-1 4 10 787.82 61.19
1 -4 -10 776.62 61.29
-1 -4 10 859.61 60.09
1 -4 -10 822.62 61.99
-1 -4 10 844.02 61.69
-1 4 9 99.19 9.7
1 4 -9 114.59 12.8
1 4 -9 104.99 13.1
-1 4 9 88.09 11.6
-1 -4 9 90.19 11.8
1 -4 -9 74.79 12.1
1 -4 -9 86.69 11.6
-1 -4 9 97.79 10.4
-1 4 8 813.62 56.59
1 4 -8 775.12 59.09
-1 4 8 779.32 58.39
-1 4 8 747.93 59.89
-1 4 8 780.02 56.59
1 4 -8 788.82 59.09
1 -4 -8 753.52 58.69
-1 -4 8 871.31 57.39
-1 -4 8 754.32 58.39
-1 -4 8 795.12 57.09
1 -4 -8 798.82 58.39
1 4 -7 516.05 38.8
-1 4 7 503.45 36
1 4 -7 534.15 38.6
-1 4 7 524.55 36.1
-1 4 7 499.45 37.8
-1 4 7 532.05 38.1
1 -4 -7 439.06 37.5
-1 -4 7 501.35 36.8
1 -4 -7 477.95 38.2
-1 -4 7 460.35 37.9
-1 -4 7 488.85 36.7
-1 4 6 140.79 13.2
-1 4 6 140.89 13.1
1 4 -6 129.09 13.6
1 4 -6 144.99 14.3
-1 4 6 150.78 11.2
-1 4 6 147.29 11
-1 -4 6 131.39 11.8
1 -4 -6 121.99 13.4
-1 -4 6 130.49 12
1 -4 -6 135.49 13
-1 -4 6 143.59 13.6
-1 4 5 718.73 47.5
-1 4 5 701.23 49.2
1 4 -5 654.13 49.5
1 4 -5 593.44 49.5
-1 4 5 682.03 49.1
-1 4 5 652.83 47.4
-1 -4 5 719.63 49.7
1 -4 -5 674.03 49.1
1 -4 -5 642.44 49.3
-1 -4 5 688.33 48.4
-1 -4 5 675.43 48.2
-1 4 4 318.87 24.3
-1 4 4 332.17 24.3
1 4 -4 269.17 24.6
1 4 -4 323.67 24.8
-1 -4 4 324.27 23.5
1 -4 -4 273.97 24.3
1 -4 -4 329.97 24.3
-1 -4 4 345.57 24.8
-1 -4 4 349.07 23.9
1 4 -3 43.1 6.9
-1 4 3 31.6 6.1
1 4 -3 37 4.9
-1 4 3 41.2 4.3
1 4 -3 46 4.7
1 4 -3 45.8 7.2
-1 -4 3 55.89 5.4
1 -4 -3 40 6.2
1 -4 -3 47 6.5
-1 -4 3 41.8 6.8
-1 -4 3 36.9 6.6
-1 -4 3 38.6 5.7
1 4 -2 2.1 3.9
-1 4 2 5 3.3
1 4 -2 -0.5 3.5
-1 4 2 1.6 2.2
1 4 -2 4.1 3
-1 4 2 4.4 2.6
1 4 -2 3.9 2.5
-1 -4 2 0 3.7
-1 -4 2 1.9 2.6
1 -4 -2 3.3 3.2
1 -4 -2 3.7 3.3
-1 -4 2 6 3.7
1 4 -1 4069.79 283.67
1 4 0 1713.93 129.79
-1 4 0 1912.01 129.89
1 4 0 1665.53 129.59
-1 4 0 1826.72 129.49
1 4 0 1828.52 130.29
-1 4 0 1698.03 129.99
1 4 0 2012 130.39
-1 4 0 1801.32 130.19
1 -4 0 1951.2 130.39
1 -4 0 1902.91 129.89
1 -4 0 1923.11 129.59
1 -4 0 1989.5 130.29
-1 -4 0 1890.01 129.69
-1 -4 0 1853.91 129.99
-1 4 -1 3066.99 235.28
1 4 1 3357.06 234.88
-1 4 -1 3632.54 235.78
-1 -4 -1 3649.83 235.78
-1 -4 -1 3150.38 235.28
1 4 2 297.37 22.4
-1 4 -2 317.07 22.6
1 4 2 274.97 23
-1 4 -2 311.07 23.4
-1 4 -2 275.97 21.8
-1 4 -2 283.47 23.6
1 4 2 318.77 22.2
1 4 2 292.47 23.1
-1 -4 -2 296.27 22.2
1 -4 2 266.67 22.5
1 -4 2 285.27 23.1
1 -4 2 256.67 23.5
-1 -4 -2 312.77 23.6
-1 -4 -2 262.07 22.6
-1 -4 -2 281.37 22.2
1 -4 2 284.67 21.8
-1 4 -3 142.49 14.2
1 4 3 144.59 12.7
1 4 3 127.99 13.9
-1 4 -3 133.29 13.1
1 4 3 150.08 14.1
-1 4 -3 131.29 12.6
-1 4 -3 177.18 15.6
-1 -4 -3 142.89 14
1 -4 3 145.59 14.7
1 -4 3 161.48 12.8
1 -4 3 154.38 14.3
-1 -4 -3 174.78 15
-1 -4 -3 152.48 13
1 -4 3 148.29 13.4
-1 -4 -3 108.59 12.6
1 4 4 1612.04 120.39
-1 4 -4 1825.92 120.59
-1 4 -4 1757.32 121.79
1 4 4 1765.12 121.49
1 4 4 1683.33 120.59
-1 4 -4 1705.73 121.99
-1 4 -4 1608.84 120.49
1 4 4 1777.72 121.79
-1 -4 -4 1729.73 121.49
1 -4 4 1693.73 121.59
1 -4 4 1608.94 120.39
1 -4 4 1646.84 121.89
1 -4 4 1665.33 120.69
-1 -4 -4 1640.54 120.29
-1 -4 -4 1738.13 121.89
-1 -4 -4 1861.51 120.49
-1 4 -5 66.09 8.2
1 4 5 77.19 10.6
1 4 5 62.09 8.4
-1 4 -5 47.9 9.8
-1 4 -5 61.59 8.5
-1 4 -5 52.79 10.1
1 4 5 60.49 10
1 -4 5 82.49 10.7
-1 -4 -5 57.99 8.2
1 -4 5 59.89 9.1
-1 -4 -5 70.49 8
1 -4 5 72.59 10.9
1 -4 5 75.69 8.9
-1 -4 -5 82.29 11.1
-1 4 -6 274.87 23
1 4 6 280.47 22.7
-1 4 -6 238.58 20.5
-1 4 -6 238.48 20.4
-1 4 -6 230.18 22.9
1 4 6 234.88 20.8
1 4 6 236.28 22.4
1 -4 6 273.27 21.2
-1 -4 -6 268.07 20.2
1 -4 6 320.97 21.9
-1 -4 -6 236.28 22.9
-1 -4 -6 235.48 20.1
1 -4 6 233.78 22.4
1 -4 6 260.67 23.3
-1 -4 -6 258.77 22.4
-1 4 -7 149.29 12.3
-1 4 -7 129.09 14.8
-1 4 -7 117.19 12.2
1 4 7 125.69 13.1
1 4 7 126.79 13.4
-1 4 -7 104.29 14.9
1 4 7 129.59 14.8
1 4 7 142.79 15.2
-1 -4 -7 140.29 14.9
1 -4 7 126.79 15.5
-1 -4 -7 132.49 11.6
-1 -4 -7 117.99 15.2
1 -4 7 137.29 15
-1 -4 -7 116.29 11.6
1 -4 7 144.59 13.4
1 4 8 335.37 29.1
1 4 8 351.76 27.4
-1 4 -8 329.97 29.9
-1 4 -8 334.77 26.2
-1 4 -8 328.87 26.2
-1 4 -8 343.77 29.5
-1 -4 -8 353.26 25.7
-1 -4 -8 347.87 29.2
-1 -4 -8 345.57 25.6
1 -4 8 326.97 27.3
-1 -4 -8 309.37 29.1
1 -4 8 336.77 29.3
-1 4 -9 3.4 5.5
1 4 9 -7.7 4.1
-1 4 -9 -0.2 3.2
-1 4 -9 3.7 6.9
1 4 9 -9 5.2
-1 4 -9 3.8 3.8
1 -4 9 0.2 5.3
1 -4 9 3.5 4.6
-1 -4 -9 -7 5.6
-1 -4 -9 -0.6 2.5
-1 -4 -9 1.2 5.3
-1 -4 -9 -3.1 2.6
1 4 10 8.8 5.8
-1 4 -10 12.3 3.9
-1 4 -10 0.7 6.8
-1 4 -10 16.4 4.4
1 4 10 9.6 7.1
-1 4 -10 15.8 8
-1 -4 -10 16.9 7.5
-1 -4 -10 15.6 3
-1 -4 -10 13.5 2.7
-1 -4 -10 9.9 7.5
1 -4 10 10.8 6
1 -4 10 12.3 7.2
1 4 11 169.48 17.6
-1 4 -11 176.08 20.3
1 4 11 143.49 19.3
-1 4 -11 181.48 20.3
-1 4 -11 187.88 14.2
-1 -4 -11 149.69 19.3
1 -4 11 178.28 20
1 -4 11 145.79 17.3
-1 -4 -11 179.58 20.9
1 4 12 204.58 21.8
-1 4 -12 217.28 23
1 4 12 172.28 19.3
-1 4 -12 165.48 21.2
-1 -4 -12 184.38 21.5
-1 -4 -12 181.78 22.1
1 -4 12 208.88 22.3
1 -4 12 221.68 20.4
-1 4 -13 78.19 15.4
1 4 13 75.89 14.4
1 4 13 67.49 12.2
-1 4 -13 76.89 15
-1 -4 -13 72.69 14.1
1 -4 13 29.7 11.1
-1 -4 -13 60.59 14
1 -4 13 67.59 12.3
-1 4 -14 342.67 32.6
-1 4 -14 304.27 31.5
1 4 14 287.67 28.7
1 4 14 281.77 30.5
-1 -4 -14 349.87 32.3
1 -4 14 365.36 30.2
-1 -4 -14 332.27 32.2
1 -4 14 297.57 31.1
-1 4 -15 616.44 51.89
-1 4 -15 630.74 51.09
-1 -4 -15 560.44 50.09
-1 -4 -15 554.24 50.39
-1 4 -16 111.69 19.5
-1 -4 -16 109.39 19.5
-1 4 -17 21 12
-1 -4 -17 14.7 10.7
1 5 -17 64.59 14.3
1 -5 -17 56.99 14.1
1 5 -16 67.99 14.7
1 -5 -16 84.19 16.4
1 -5 -16 99.19 15.9
1 5 -15 31.6 10.7
-1 5 15 45.8 11.2
1 5 -15 41.7 11.8
-1 -5 15 52.49 12.1
1 -5 -15 34.4 10
1 -5 -15 40.8 11.4
1 5 -14 47 11.4
1 5 -14 25.1 10.2
-1 5 14 35.4 10
-1 5 14 38.1 8.4
1 -5 -14 24.6 10.2
1 -5 -14 38.8 10.1
-1 -5 14 25.2 8.2
-1 -5 14 28.3 9.4
1 5 -13 -3.1 7
-1 5 13 0.4 6
-1 5 13 5.8 5.2
1 5 -13 2.8 6.9
-1 -5 13 -3 5.3
-1 -5 13 8 6.7
1 -5 -13 2.8 6.8
1 -5 -13 -0.8 5.7
-1 5 12 12.4 5.3
-1 5 12 13.8 7
1 5 -12 13.9 7.5
1 5 -12 19.5 8.4
-1 -5 12 5.7 6.3
1 -5 -12 12.6 7.7
-1 -5 12 5.5 5.1
1 -5 -12 0.3 5.7
-1 5 11 124.09 14.9
1 5 -11 122.79 16.1
1 5 -11 113.89 15.2
1 -5 -11 140.79 15.1
-1 -5 11 136.79 15.3
1 -5 -11 111.49 15.4
-1 -5 11 107.59 13
-1 5 10 11.1 6.5
1 5 -10 -3.7 5
-1 5 10 -0.3 3.9
1 5 -10 10 6.9
1 -5 -10 1.5 5
-1 -5 10 3.3 5.6
-1 -5 10 1.6 4.5
1 -5 -10 0.2 6.1
-1 5 9 599.44 47
1 5 -9 611.84 48
1 5 -9 675.43 48.4
-1 5 9 624.54 45.3
1 -5 -9 591.94 47
-1 -5 9 637.14 47.5
-1 -5 9 584.74 45.7
1 -5 -9 618.84 47.7
-1 5 8 412.56 30.5
-1 5 8 450.65 32.7
-1 5 8 422.66 30.6
1 5 -8 386.26 33.1
1 5 -8 399.36 32.9
-1 -5 8 400.66 31.1
1 -5 -8 380.76 32.6
-1 -5 8 417.56 32.7
1 -5 -8 401.76 32.3
-1 -5 8 408.06 31.4
-1 5 7 516.25 37.1
1 5 -7 454.65 37.6
-1 5 7 492.95 35.2
-1 5 7 459.15 35.1
-1 5 7 458.85 36.8
1 5 -7 468.75 37.5
-1 -5 7 491.25 36
1 -5 -7 485.25 37.3
1 -5 -7 524.85 37.2
-1 -5 7 500.15 35.8
-1 -5 7 443.16 37
-1 5 6 10.4 3.1
1 5 -6 8.9 5.6
1 5 -6 -0.1 4.2
-1 5 6 -0.3 2.9
-1 5 6 4.4 4.2
-1 5 6 0.4 4
-1 -5 6 2 4.6
1 -5 -6 10.5 5.3
1 -5 -6 4.1 4.1
-1 -5 6 2.3 3.7
-1 -5 6 6.8 3.5
1 5 -5 14.2 2.7
1 5 -5 10.5 5.2
1 5 -5 12.2 2.7
1 5 -5 7.6 5.6
-1 5 5 12.2 3
-1 5 5 11.6 4.1
-1 5 5 14.8 3.2
-1 5 5 11.4 4.7
-1 -5 5 15.2 5.4
-1 -5 5 6.7 4.5
-1 -5 5 10.3 3.7
1 -5 -5 5.9 4.1
-1 -5 5 12.6 4
1 -5 -5 7.6 4.8
1 5 -4 79.99 9.5
-1 5 4 73.69 8.5
-1 5 4 72.39 6.8
1 5 -4 69.19 7
1 5 -4 75.79 9.1
-1 5 4 73.89 6.9
1 5 -4 72.89 6.9
-1 -5 4 79.29 9.7
-1 -5 4 72.59 8
-1 -5 4 84.19 7.6
-1 -5 4 59.99 9
1 -5 -4 73.69 8.5
1 -5 -4 67.09 8.7
-1 5 3 339.07 24.9
1 5 -3 351.16 26.5
-1 5 3 352.76 24.9
1 5 -3 342.77 26.6
1 5 -3 345.97 25.1
-1 5 3 326.97 25.9
1 5 -3 327.77 25.3
-1 -5 3 339.87 25.2
-1 -5 3 352.66 26.4
1 -5 -3 360.16 26
-1 -5 3 308.07 26.4
1 -5 -3 359.36 26.2
-1 5 2 122.59 9.4
1 5 -2 110.19 11.2
1 5 -2 119.09 10.3
-1 5 2 94.19 10.3
1 5 -2 110.79 11.3
1 5 -2 105.69 9.6
-1 5 2 111.99 9.7
-1 5 2 128.99 10.6
-1 -5 2 115.69 10.3
1 -5 -2 96.69 10.7
1 -5 -2 103.99 9.2
1 -5 -2 105.09 9.3
-1 -5 2 111.49 11.1
1 -5 -2 117.89 10.7
-1 -5 2 116.69 11.3
-1 -5 2 113.99 9.8
-1 5 1 463.35 31.8
-1 5 1 408.76 30.7
1 5 -1 460.55 31.9
-1 5 1 436.46 31.6
1 5 -1 377.16 30.7
-1 5 1 414.06 31.1
1 5 -1 438.66 31.8
1 5 -1 438.46 31.4
1 -5 -1 412.96 31
-1 -5 1 440.76 31.5
1 -5 -1 455.05 31.7
-1 -5 1 491.85 32.2
1 -5 -1 375.16 30.6
-1 -5 1 404.96 30.9
1 -5 -1 428.76 31.7
-1 -5 1 383.86 31.7
-1 5 0 444.26 34.6
1 5 0 520.15 34.9
1 5 0 485.25 34.5
1 5 0 477.05 34
1 5 0 486.05 34.9
-1 5 0 519.25 34.5
-1 5 0 384.86 34.5
-1 5 0 471.35 33.8
1 -5 0 377.16 34.5
-1 -5 0 492.55 34.9
1 -5 0 517.95 34.9
1 -5 0 449.86 34.2
-1 -5 0 451.45 34.3
-1 -5 0 478.35 34.1
-1 -5 0 431.96 34.6
1 -5 0 504.05 33.9
1 5 1 2667.33 185.98
1 5 1 2631.74 185.48
1 5 1 2778.52 185.98
-1 5 -1 2645.34 185.08
-1 5 -1 2623.64 186.08
1 5 1 2612.64 185.08
-1 5 -1 2477.55 185.38
-1 -5 -1 2825.22 186.18
1 -5 1 2277.07 185.28
1 -5 1 2714.73 185.98
1 -5 1 2543.75 185.98
-1 -5 -1 2752.22 185.58
-1 -5 -1 2850.91 185.28
1 -5 1 2691.03 185.08
-1 5 -2 706.63 58.69
-1 5 -2 792.92 58.09
-1 5 -2 860.01 58.69
1 5 2 818.52 58.29
1 5 2 733.43 58.89
1 5 2 910.51 58.69
-1 5 -2 788.82 59.29
1 5 2 893.51 59.29
-1 -5 -2 949.9 59.79
1 -5 2 739.43 59.19
-1 -5 -2 729.03 58.79
-1 -5 -2 788.52 58.19
-1 -5 -2 882.11 58.59
1 -5 2 842.72 58.79
1 -5 2 817.42 59.09
1 -5 2 771.22 58.09
1 5 3 1465.25 108.99
-1 5 -3 1467.25 107.99
-1 5 -3 1623.64 108.49
1 5 3 1478.55 108.09
-1 5 -3 1589.64 109.69
-1 5 -3 1635.24 109.49
1 5 3 1576.24 109.09
-1 -5 -3 1535.65 109.29
-1 -5 -3 1523.25 108.09
-1 -5 -3 1461.25 108.89
1 -5 3 1562.54 108.59
1 -5 3 1571.04 108.09
-1 -5 -3 1445.96 108.09
1 -5 3 1662.63 109.29
1 -5 3 1367.96 109.19
-1 5 -4 2193.18 159.38
1 5 4 2140.39 158.88
-1 5 -4 2120.19 158.98
1 5 4 2311.67 157.98
-1 5 -4 2308.27 158.18
1 5 4 2441.26 158.28
-1 5 -4 2283.87 157.78
1 -5 4 2250.37 159.08
-1 -5 -4 2190.98 159.08
1 -5 4 2273.97 158.28
-1 -5 -4 2306.77 157.78
-1 -5 -4 2182.08 157.58
1 -5 4 2192.98 159.38
-1 -5 -4 2166.68 158.88
1 -5 4 2295.17 157.98
-1 5 -5 1436.46 93.39
1 5 5 1231.88 92.29
-1 5 -5 1325.77 93.39
1 5 5 1170.48 92.39
1 5 5 1254.57 91.29
-1 5 -5 1252.77 91.19
-1 5 -5 1082.19 90.99
-1 -5 -5 1170.28 90.79
1 -5 5 1332.17 91.79
1 -5 5 1406.96 91.59
1 -5 5 1243.28 92.59
-1 -5 -5 1389.56 92.79
-1 -5 -5 1322.67 90.99
-1 -5 -5 1331.07 93.09
1 -5 5 1290.47 93.19
-1 5 -6 1063.09 76.19
1 5 6 1117.79 76.19
1 5 6 1089.79 76.09
-1 5 -6 1018.8 74.19
1 5 6 1052.09 74.39
-1 5 -6 1069.39 76.59
-1 5 -6 1044.4 74.19
-1 -5 -6 1101.89 75.99
-1 -5 -6 895.71 73.39
-1 -5 -6 1018.5 76.09
1 -5 6 945.91 75.69
1 -5 6 997.5 76.29
1 -5 6 1077.69 74.69
-1 -5 -6 1012.1 73.69
1 -5 6 982.9 74.59
1 5 7 70.09 11.5
-1 5 -7 84.59 12.2
-1 5 -7 64.49 12.6
-1 5 -7 66.69 9.2
-1 5 -7 78.49 9.1
1 5 7 83.49 9.9
1 5 7 96.49 12
-1 -5 -7 75.59 8.5
1 -5 7 87.99 10.3
-1 -5 -7 65.49 11.9
-1 -5 -7 73.59 8.7
1 -5 7 71.89 12.3
-1 -5 -7 85.39 11.3
1 -5 7 87.59 12.1
1 -5 7 76.59 10.2
-1 5 -8 118.49 11.4
1 5 8 105.59 12.2
-1 5 -8 109.69 13.8
1 5 8 111.79 14.2
-1 5 -8 117.09 11
-1 5 -8 111.29 14.8
-1 -5 -8 90.29 10
1 -5 8 112.39 12.4
1 -5 8 140.09 14.7
-1 -5 -8 106.79 14.6
-1 -5 -8 97.69 10.3
-1 5 -9 77.09 9
-1 5 -9 63.19 12.3
1 5 9 79.19 10.7
-1 5 -9 56.29 11.8
1 5 9 98.69 13
-1 5 -9 66.99 8.5
-1 -5 -9 73.79 13.2
1 -5 9 69.89 12.3
1 -5 9 59.89 10.1
-1 -5 -9 61.49 7.2
-1 -5 -9 83.49 7.9
-1 5 -10 -1.7 3.3
-1 5 -10 1.3 7.5
1 5 10 16.4 6
1 5 10 3.9 6.8
-1 5 -10 -5.7 5.1
-1 5 -10 5.2 4.1
1 -5 10 15.9 6.1
-1 -5 -10 0.2 6.7
1 -5 10 13 7.6
-1 -5 -10 9.7 2.7
-1 -5 -10 7.1 2.4
-1 5 -11 97.79 9.5
-1 5 -11 95.49 14.9
1 5 11 72.29 14.3
-1 5 -11 93.89 9.2
-1 5 -11 84.59 15
1 5 11 62.69 11.7
-1 -5 -11 102.29 16
1 -5 11 125.99 13.5
1 -5 11 98.09 15.1
-1 5 -12 228.88 24.4
-1 5 -12 225.98 17.4
1 5 12 233.78 24.1
1 5 12 247.78 22.3
-1 5 -12 228.68 17.5
-1 5 -12 191.28 23.8
1 -5 12 249.08 22.5
-1 -5 -12 215.08 24.6
1 -5 12 235.28 24.5
-1 5 -13 -3.9 7.1
1 5 13 -2.3 5.6
1 5 13 -2.9 6.6
-1 5 -13 1.9 8.2
1 -5 13 8.6 6.7
-1 -5 -13 -0.2 7.6
1 -5 13 4.5 7.7
1 5 14 261.37 27.3
-1 5 -14 249.28 27.9
-1 5 -14 286.27 29.1
1 5 14 229.18 24.7
-1 -5 -14 263.77 28
1 -5 14 228.38 27
1 -5 14 295.07 26.2
-1 5 -15 5.8 10
-1 5 -15 17 11.5
-1 -5 -15 16.5 10.4
-1 -5 -15 13.3 9.3
-1 5 -16 -6.7 8.1
-1 -5 -16 11.3 9.9
-1 5 -17 33 13.6
-1 -5 -17 39.2 13.3
1 6 -17 53.59 13.6
1 -6 -17 74.49 14.9
1 6 -16 -1.5 8.3
1 -6 -16 -4.7 7.7
1 -6 -16 -8 6.5
-1 6 15 147.29 18.3
1 6 -15 107.79 17.9
1 6 -15 101.29 17.6
-1 -6 15 119.69 20.5
1 -6 -15 125.99 18.3
1 -6 -15 150.08 18.2
1 6 -14 499.05 41.3
1 6 -14 479.25 40.8
-1 6 14 458.55 37.9
-1 6 14 475.25 39.8
-1 -6 14 448.06 38.2
1 -6 -14 475.15 40
-1 -6 14 465.75 40
1 -6 -14 451.05 40.1
-1 6 13 14.6 6.2
1 6 -13 8 7.6
1 6 -13 22.3 9.1
-1 6 13 14.3 7.9
1 -6 -13 33.8 9.2
-1 -6 13 25.1 7.2
1 -6 -13 30.8 9
-1 -6 13 13.2 8.1
1 6 -12 20.1 8.4
1 6 -12 9.4 6.7
-1 6 12 4.2 6.4
-1 6 12 11.6 5.5
-1 -6 12 1.9 6.4
1 -6 -12 8.1 6.6
-1 -6 12 12.6 6
1 -6 -12 0.2 6.6
1 6 -11 99.39 16.2
-1 6 11 147.19 13.8
-1 6 11 126.89 15.5
1 6 -11 145.99 16.7
1 -6 -11 110.69 14.8
-1 -6 11 123.19 15.8
1 -6 -11 142.39 16.5
-1 -6 11 140.99 14.1
1 6 -10 1192.18 90.99
-1 6 10 1247.88 90.19
-1 6 10 1257.97 88.39
1 6 -10 1129.49 90.59
-1 -6 10 1288.37 88.89
-1 -6 10 1207.78 90.29
1 -6 -10 1234.48 90.29
1 -6 -10 1263.47 90.69
1 6 -9 -1 5.3
-1 6 9 5.7 5.2
1 6 -9 10.7 6
-1 6 9 1.7 3.6
-1 -6 9 9.5 4.8
-1 -6 9 5.5 5.3
1 -6 -9 1.7 5.4
1 -6 -9 2.5 4.9
1 6 -8 198.58 21.2
-1 6 8 237.38 20.8
-1 6 8 245.38 18.8
1 6 -8 247.58 21.7
-1 6 8 247.18 18.8
-1 -6 8 230.68 21
1 -6 -8 243.18 20.5
-1 -6 8 222.48 19.2
1 -6 -8 213.28 21
1 6 -7 1229.38 90.19
-1 6 7 1257.27 87.89
-1 6 7 1289.07 87.99
-1 6 7 1322.17 89.69
-1 6 7 1224.98 89.39
1 6 -7 1207.78 90.19
-1 -6 7 1369.96 90.39
-1 -6 7 1205.28 88.39
1 -6 -7 1176.28 89.29
-1 -6 7 1283.17 88.79
-1 -6 7 1101.29 89.89
1 -6 -7 1215.28 89.79
-1 6 6 1220.58 83.49
1 6 -6 1192.08 85.69
-1 6 6 1221.38 83.59
1 6 -6 1158.58 82.89
1 6 -6 1156.08 85.69
-1 6 6 1304.57 86.69
1 6 -6 1223.78 82.99
-1 -6 6 1131.29 84.19
1 -6 -6 1163.58 84.99
1 -6 -6 1148.19 85.19
-1 -6 6 1075.59 85.49
-1 -6 6 1179.08 83.99
-1 -6 6 1174.28 85.39
1 6 -5 331.27 25.9
1 6 -5 293.17 27.4
-1 6 5 375.76 27.6
-1 6 5 349.57 26
-1 6 5 363.26 26
1 6 -5 347.17 28.3
1 6 -5 352.56 25.8
1 -6 -5 343.27 27.7
-1 -6 5 336.87 27.7
1 -6 -5 345.07 27.3
-1 -6 5 368.16 26.9
-1 -6 5 360.66 28.5
-1 -6 5 391.46 26.6
1 6 -4 503.95 38.2
-1 6 4 570.74 38
-1 6 4 521.05 39.1
1 6 -4 515.25 39.6
1 6 -4 528.65 39.9
1 6 -4 509.35 37.9
-1 6 4 568.74 38.1
-1 -6 4 520.55 39.8
-1 -6 4 539.95 38.3
-1 -6 4 555.44 39.7
1 -6 -4 503.95 39
1 -6 -4 466.35 39
-1 6 3 748.23 53.19
1 6 -3 785.72 53.19
1 6 -3 790.12 54.59
-1 6 3 781.12 53.09
-1 6 3 702.43 53.89
1 6 -3 760.22 53.59
1 6 -3 766.42 54.69
-1 6 3 737.73 53.99
1 -6 -3 799.22 54.39
-1 -6 3 751.72 54.49
-1 -6 3 775.42 54.79
1 -6 -3 627.14 53.79
1 -6 -3 718.33 52.69
-1 -6 3 702.73 53.29
1 -6 -3 757.52 52.79
-1 6 2 1110.99 76.99
1 6 -2 927.11 76.49
1 6 -2 1158.48 77.59
1 6 -2 986.1 76.19
-1 6 2 1075.69 76.39
-1 6 2 1149.19 77.09
1 6 -2 1074.99 77.29
-1 -6 2 1090.29 77.59
1 -6 -2 1112.39 77.09
-1 -6 2 1176.68 77.49
1 -6 -2 1124.09 77.19
1 -6 -2 1008.4 75.99
1 -6 -2 964.6 76.09
-1 -6 2 1135.69 76.99
-1 -6 2 1125.39 76.39
-1 6 1 50.59 6.3
1 6 -1 39.7 6.4
-1 6 1 38.7 7.6
1 6 -1 43 7.4
1 6 -1 36.1 6.9
-1 6 1 54.19 7.3
-1 6 1 51.89 8.1
1 6 -1 45.7 7.6
-1 -6 1 61.49 8
1 -6 -1 53.69 8.2
1 -6 -1 44.8 6.6
1 -6 -1 45.2 7.2
-1 -6 1 53.39 8.8
-1 -6 1 62.39 6.8
-1 -6 1 46.2 8.7
1 -6 -1 39.9 7.9
1 6 0 279.27 21.1
-1 6 0 233.98 19.6
-1 6 0 243.88 20.8
1 6 0 235.98 19.8
-1 6 0 229.18 20.4
1 6 0 251.67 20.3
1 6 0 296.47 21.3
-1 6 0 254.67 20.3
1 -6 0 257.37 20.4
-1 -6 0 257.57 20
1 -6 0 303.87 21.7
1 -6 0 254.07 21
-1 -6 0 245.38 20.3
-1 -6 0 235.08 20.9
-1 -6 0 253.77 20.8
1 -6 0 279.77 19.8
-1 6 -1 623.44 43.4
1 6 1 617.14 43
-1 6 -1 606.44 42.5
-1 6 -1 524.25 41.5
1 6 1 602.14 42.5
1 6 1 548.95 41.8
-1 6 -1 556.44 42.7
1 -6 1 538.05 42.6
1 -6 1 508.05 42.8
1 -6 1 625.94 41.9
-1 -6 -1 503.65 42.7
1 -6 1 582.74 42.5
-1 -6 -1 611.94 42.5
-1 -6 -1 622.84 43
-1 -6 -1 584.44 42
1 6 2 12.4 4.6
1 6 2 6.3 4.4
1 6 2 9.1 5.9
-1 6 -2 9.3 5.9
-1 6 -2 17 4.4
-1 6 -2 11.7 5.9
-1 6 -2 25.2 6.4
1 6 2 16.1 6
1 -6 2 16.6 6.7
-1 -6 -2 23.7 5.5
-1 -6 -2 13.6 5
-1 -6 -2 9.7 5.8
1 -6 2 13.5 5.8
1 -6 2 17.6 5.5
-1 -6 -2 17.2 5.9
1 -6 2 16.7 5.1
-1 6 -3 -7.3 5.6
1 6 3 2.4 3.9
-1 6 -3 -1.9 3.8
-1 6 -3 1.6 4
1 6 3 -0.5 4.4
1 6 3 -4.3 3.5
1 6 3 1.9 5
-1 6 -3 0.6 5.1
-1 -6 -3 2.5 4.1
1 -6 3 2.8 5.7
1 -6 3 4.8 5.2
-1 -6 -3 10.4 5.6
-1 -6 -3 4 5.5
-1 -6 -3 -2.9 4
1 -6 3 0.4 4.3
1 -6 3 5.8 4.3
1 6 4 59.29 8.2
1 6 4 51.59 9.2
1 6 4 50.69 7.8
1 6 4 60.19 9.2
-1 6 -4 61.79 10.7
-1 6 -4 51.19 8.5
-1 6 -4 56.39 7.3
-1 6 -4 50.29 9.3
-1 -6 -4 45.1 7.6
1 -6 4 44.8 8.5
-1 -6 -4 47.6 7.5
-1 -6 -4 69.09 9.5
1 -6 4 46.8 9.2
-1 -6 -4 44.2 9.7
1 -6 4 34.8 7.6
1 -6 4 53.79 7.9
1 6 5 275.37 23.3
-1 6 -5 282.07 22
-1 6 -5 284.87 23.6
-1 6 -5 257.37 23.8
1 6 5 281.97 23.2
1 6 5 256.17 21.6
1 6 5 284.67 22.1
-1 6 -5 278.37 21.6
-1 -6 -5 241.68 22.7
-1 -6 -5 263.27 21.3
-1 -6 -5 228.78 21
1 -6 5 267.87 23.3
1 -6 5 259.57 22.2
1 -6 5 280.17 24
-1 -6 -5 251.37 23.6
1 -6 5 275.97 21.8
-1 6 -6 131.19 14.7
-1 6 -6 138.39 12.3
-1 6 -6 90.99 14.8
1 6 6 145.29 14.4
-1 6 -6 125.09 12.5
1 6 6 110.99 14
1 -6 6 132.19 14.7
1 -6 6 121.89 12.4
-1 -6 -6 120.99 14.9
-1 -6 -6 113.89 11.8
1 -6 6 99.59 12.9
-1 -6 -6 144.29 14.4
-1 -6 -6 122.29 11.7
1 -6 6 110.39 14.7
1 6 7 348.77 26.4
-1 6 -7 325.77 25.7
1 6 7 299.87 27.7
-1 6 -7 308.37 28.5
-1 6 -7 320.77 28.1
1 6 7 300.37 27.7
-1 6 -7 341.67 26
1 -6 7 363.96 27.2
-1 -6 -7 304.97 25
-1 -6 -7 260.87 27.5
1 -6 7 364.56 28.6
1 -6 7 331.97 28.7
-1 -6 -7 337.37 25.3
-1 -6 -7 341.77 27.9
1 -6 7 322.37 26.5
1 6 8 667.13 48.1
-1 6 -8 627.64 45.2
-1 6 -8 576.84 48.3
-1 6 -8 560.04 47.9
1 6 8 661.53 46.2
-1 6 -8 572.74 45.1
1 -6 8 652.63 46.5
-1 -6 -8 594.34 44.3
-1 -6 -8 622.24 47.6
1 -6 8 614.24 47.9
-1 -6 -8 561.94 47.8
-1 -6 -8 580.44 44.3
-1 6 -9 22 5.3
1 6 9 25.9 8.5
-1 6 -9 39.3 9.6
1 6 9 24.6 6.6
-1 6 -9 21.7 8.2
-1 6 -9 25.2 5.9
1 -6 9 11.4 6.1
-1 -6 -9 19.1 4.5
1 -6 9 15 7.7
-1 -6 -9 15.5 4.1
-1 -6 -9 21.1 7.6
-1 -6 -9 18.1 8.2
1 6 10 255.97 20.9
-1 6 -10 222.38 18.2
-1 6 -10 219.98 18.3
-1 6 -10 196.88 22.2
-1 6 -10 182.98 22.3
1 6 10 186.98 21.7
-1 -6 -10 253.77 16.7
1 -6 10 200.18 20
-1 -6 -10 191.98 21.6
-1 -6 -10 218.28 16.4
1 -6 10 195.48 21.9
-1 -6 -10 189.18 22.4
1 6 11 21.8 8.7
1 6 11 22.2 7.4
-1 6 -11 13.7 7.9
-1 6 -11 12.5 8.7
-1 6 -11 12.6 4.6
-1 6 -11 20.9 4.9
-1 -6 -11 23.7 9.1
-1 -6 -11 13.2 7.7
1 -6 11 4.3 6
1 -6 11 20.5 8.9
-1 6 -12 11.5 3.8
-1 6 -12 11.8 3.7
1 6 12 9.2 6.8
-1 6 -12 -3.5 7.1
1 6 12 17.4 8.5
-1 6 -12 17.4 9.1
1 -6 12 18.5 8.7
-1 -6 -12 17.9 8.3
1 -6 12 6.3 6.7
-1 -6 -12 12.9 8.4
1 6 13 160.18 19
1 6 13 202.68 21.9
-1 6 -13 188.78 22.4
-1 6 -13 179.78 22.4
1 -6 13 200.08 19.9
-1 -6 -13 176.58 21.2
-1 -6 -13 182.08 22.3
1 -6 13 148.19 21.2
1 6 14 414.66 37.3
1 6 14 418.16 35.3
-1 6 -14 394.96 37.6
-1 6 -14 465.85 39.3
1 -6 14 404.56 37.5
-1 -6 -14 382.16 36.7
1 -6 14 433.66 35.6
-1 -6 -14 316.07 35.9
-1 6 -15 101.49 18.8
-1 -6 -15 107.29 18.5
-1 -6 -15 88.89 17.3
-1 6 -16 22.8 11.4
-1 -6 -16 34.9 12.5
-1 6 -17 18.4 10.9
-1 -6 -17 13.8 10.6
1 7 -17 39.5 12.3
1 -7 -17 14.2 10.1
1 7 -16 231.48 25
1 -7 -16 202.18 23.5
1 -7 -16 193.28 23.7
1 7 -15 4 8.8
1 7 -15 0.9 8.4
-1 7 15 7.7 8.1
1 -7 -15 3.9 7.2
1 -7 -15 7.8 8.3
1 7 -14 108.89 16.4
-1 7 14 67.79 13.7
1 7 -14 78.99 15
-1 7 14 69.39 11.8
-1 -7 14 72.39 12.6
-1 -7 14 72.69 14.1
1 -7 -14 82.99 13.8
1 -7 -14 78.39 15
-1 7 13 138.69 14.9
-1 7 13 132.79 16.9
1 7 -13 125.89 17.6
1 7 -13 105.29 17.4
1 -7 -13 158.88 18.5
-1 -7 13 115.69 15
1 -7 -13 147.39 17.1
-1 -7 13 137.49 17.5
1 7 -12 8.2 7.4
1 7 -12 4.5 7.1
-1 7 12 0.2 6
1 -7 -12 3.8 5.7
1 -7 -12 10.1 7.7
-1 -7 12 7.6 5.6
-1 -7 12 12.5 7.3
1 7 -11 10.4 7.6
-1 7 11 9.8 6.3
1 7 -11 1.7 6.4
-1 7 11 4.5 4.6
1 -7 -11 3.6 5.2
-1 -7 11 4.7 4.9
1 -7 -11 1.6 6.6
-1 -7 11 3.7 6.2
1 7 -10 887.71 71.79
1 7 -10 917.71 72.19
-1 7 10 929.11 71.09
-1 7 10 983.3 69.69
1 -7 -10 916.11 71.59
1 -7 -10 946.31 71.29
-1 -7 10 1016.5 71.99
-1 -7 10 1034.1 70.29
-1 7 9 351.46 25.9
1 7 -9 312.97 28.4
-1 7 9 340.47 27.6
1 7 -9 267.47 27.6
1 -7 -9 339.57 27.5
-1 -7 9 325.97 28.1
-1 -7 9 310.17 26
1 -7 -9 339.67 28.2
1 7 -8 165.08 17.3
1 7 -8 178.48 17.9
-1 7 8 194.28 15.3
-1 7 8 166.88 16.8
-1 -7 8 180.98 15.7
1 -7 -8 156.98 16.4
1 -7 -8 179.28 17.4
-1 -7 8 153.98 17
-1 7 7 1031.6 69.19
-1 7 7 899.91 70.39
1 7 -7 1010 71.59
1 7 -7 1000.6 68.19
1 7 -7 921.91 71.29
1 7 -7 933.51 68.09
-1 7 7 1019.3 69.29
-1 -7 7 952.1 71.49
-1 -7 7 847.42 69.49
-1 -7 7 1012.7 69.59
1 -7 -7 937.61 70.49
-1 -7 7 1014.1 71.29
1 -7 -7 951.8 70.89
1 7 -6 266.77 19.8
-1 7 6 264.07 21.7
1 7 -6 240.18 22.1
1 7 -6 232.58 19.5
-1 7 6 291.67 20.3
-1 7 6 249.78 20.1
1 7 -6 244.88 22.6
-1 -7 6 253.37 20.5
1 -7 -6 266.17 22.2
-1 -7 6 244.28 22
1 -7 -6 258.27 21.5
-1 -7 6 245.68 22.6
-1 -7 6 276.97 21.2
1 7 -5 29.8 4.8
-1 7 5 34.1 5.7
-1 7 5 25.1 5.9
1 7 -5 28.8 7.5
1 7 -5 26 6.9
-1 7 5 35.4 5.7
1 7 -5 38.9 6
1 -7 -5 35.5 6.7
-1 -7 5 29.1 7.4
-1 -7 5 30.1 7
1 -7 -5 23.2 6.3
-1 -7 5 27.2 5.3
-1 7 4 109.29 9.8
1 7 -4 106.99 11.6
1 7 -4 106.39 9.6
1 7 -4 105.69 12.4
-1 7 4 109.89 11.1
-1 7 4 97.89 10.7
-1 7 4 107.79 9.7
1 7 -4 89.79 10
1 -7 -4 103.99 10.8
1 -7 -4 96.69 11.2
-1 -7 4 97.59 9.9
1 -7 -4 107.69 8.7
-1 -7 4 95.09 11.7
-1 -7 4 106.19 12
1 -7 -4 104.59 8.7
1 7 -3 418.76 32.4
-1 7 3 402.06 31.8
-1 7 3 451.05 31
-1 7 3 386.66 30.9
-1 7 3 454.85 32.1
1 7 -3 346.87 32.1
1 7 -3 409.96 30.9
1 -7 -3 442.46 32.1
-1 -7 3 458.45 32.7
1 -7 -3 391.16 30.5
-1 -7 3 427.06 31.2
1 -7 -3 404.46 32
1 -7 -3 419.46 30.7
-1 -7 3 420.76 32.6
-1 -7 3 470.25 32
-1 7 2 341.27 30.5
-1 7 2 399.76 30.9
-1 7 2 439.26 29.9
1 7 -2 393.86 30.6
-1 7 2 394.96 30.2
1 7 -2 443.56 31.7
1 7 -2 424.66 30
1 7 -2 393.16 31.1
1 -7 -2 420.26 30.1
-1 -7 2 423.26 31.4
-1 -7 2 408.86 31.4
1 -7 -2 374.66 30.9
1 -7 -2 463.35 31.3
1 -7 -2 386.76 29.7
-1 -7 2 401.06 30.1
-1 -7 2 366.86 30.6
1 7 -1 3673.93 251.47
1 7 -1 3322.87 252.17
-1 7 1 3941.31 252.57
-1 7 1 3630.04 251.77
-1 -7 1 3478.95 252.37
-1 -7 1 3984.5 251.67
1 -7 -1 3820.82 251.77
-1 -7 1 3504.45 251.97
-1 -7 1 3392.06 252.37
1 -7 -1 3880.61 252.57
1 -7 -1 3010.5 251.87
1 7 0 155.48 15.3
1 7 0 194.48 15.5
-1 7 0 170.18 14.3
1 7 0 154.78 14.1
1 7 0 195.08 16.2
-1 7 0 174.28 15.3
-1 7 0 187.08 16.2
-1 7 0 162.78 15.2
1 -7 0 163.38 14.8
1 -7 0 161.78 16
-1 -7 0 181.68 15.1
1 -7 0 164.38 14.4
-1 -7 0 184.98 14.6
-1 -7 0 153.28 15.4
-1 -7 0 186.48 16.2
1 -7 0 136.79 15.3
-1 7 -1 130.59 11.3
1 7 1 70.89 10.5
-1 7 -1 77.39 9.1
1 7 1 99.19 11.3
-1 7 -1 97.59 11.4
-1 7 -1 92.39 10.8
1 7 1 110.89 10.8
1 7 1 78.39 9.6
1 -7 1 94.79 11.5
-1 -7 -1 102.29 11.4
1 -7 1 79.39 9.7
1 -7 1 111.89 11.2
-1 -7 -1 82.09 11.2
-1 -7 -1 90.99 10.1
1 -7 1 108.49 11.8
-1 -7 -1 98.89 10.8
1 7 2 327.37 26.2
-1 7 -2 350.36 27.2
1 7 2 335.57 27.5
-1 7 -2 405.06 28.7
1 7 2 350.06 27.7
1 7 2 402.66 27.3
-1 7 -2 308.97 26.1
-1 7 -2 338.27 27.8
1 -7 2 312.17 26.7
-1 -7 -2 305.57 26.6
1 -7 2 351.16 26.5
1 -7 2 335.77 28.1
-1 -7 -2 335.97 27.5
1 -7 2 369.96 28.1
-1 -7 -2 363.16 28.1
-1 -7 -2 350.06 26.5
1 7 3 32.2 6.3
-1 7 -3 35.6 5.9
-1 7 -3 52.59 9.5
-1 7 -3 42.5 7.9
1 7 3 27.3 6.9
-1 7 -3 41 8.4
1 7 3 38.3 7.1
1 7 3 38.4 7.7
1 -7 3 38.2 7.1
-1 -7 -3 43.3 8.2
-1 -7 -3 42.6 7.3
1 -7 3 30.2 7.6
-1 -7 -3 33.9 6.7
-1 -7 -3 43.6 8
1 -7 3 38.9 8.3
1 -7 3 27.5 6.1
-1 7 -4 1092.49 73.59
-1 7 -4 933.51 72.79
-1 7 -4 1012.6 74.89
1 7 4 897.41 72.99
1 7 4 1093.19 74.49
-1 7 -4 1051.09 74.69
1 7 4 1036.1 74.39
1 7 4 971.1 72.89
-1 -7 -4 951.9 72.79
-1 -7 -4 1039.6 73.09
1 -7 4 955.8 73.39
1 -7 4 1125.29 73.19
1 -7 4 1007.7 74.39
1 -7 4 1067.59 75.19
-1 -7 -4 1066.59 74.39
-1 -7 -4 964.2 74.49
-1 7 -5 331.07 26.4
1 7 5 357.86 26.3
1 7 5 361.56 26.6
-1 7 -5 321.67 25.9
-1 7 -5 307.47 28.3
-1 7 -5 345.97 28
1 7 5 340.57 27.6
1 7 5 320.77 27.5
1 -7 5 333.57 28.5
1 -7 5 349.67 28.1
1 -7 5 320.27 26.6
-1 -7 -5 313.17 25.7
-1 -7 -5 333.77 27.4
-1 -7 -5 309.27 28.1
1 -7 5 317.47 26.1
-1 -7 -5 304.17 25.7
1 7 6 569.04 42
-1 7 -6 575.34 41.4
-1 7 -6 652.73 44.3
1 7 6 564.34 43.2
1 7 6 522.35 42.7
-1 7 -6 486.05 41.3
1 7 6 530.75 43
-1 7 -6 561.74 44.1
1 -7 6 524.75 42.1
-1 -7 -6 521.75 40.9
-1 -7 -6 530.35 40.9
1 -7 6 573.04 41.8
1 -7 6 599.94 43.6
-1 -7 -6 576.14 43.2
1 -7 6 509.25 43.5
-1 -7 -6 556.74 43.7
-1 7 -7 10.9 7
-1 7 -7 20 5.2
-1 7 -7 6.4 6
1 7 7 3.3 6.3
1 7 7 15.4 6.8
-1 7 -7 15.5 5.6
-1 -7 -7 11.3 4.6
1 -7 7 8.3 6.7
1 -7 7 8 5.7
-1 -7 -7 10.9 6.6
1 -7 7 25 6.4
-1 -7 -7 17.5 4.7
-1 -7 -7 8.3 7.3
1 -7 7 19.5 7.8
1 7 8 334.97 30.6
-1 7 -8 440.46 32.2
1 7 8 355.26 28.9
-1 7 -8 354.56 28.1
-1 7 -8 304.57 30.9
-1 7 -8 373.96 28.4
1 -7 8 337.57 28.8
1 -7 8 362.66 31
-1 -7 -8 358.16 27.3
-1 -7 -8 371.16 31.3
-1 -7 -8 384.96 30.9
-1 -7 -8 326.87 27.1
-1 7 -9 350.46 26.5
1 7 9 383.36 28
-1 7 -9 336.37 30.1
-1 7 -9 303.37 30.1
1 7 9 342.77 29.6
-1 7 -9 300.47 26.2
-1 -7 -9 329.57 25.2
1 -7 9 328.57 29.8
-1 -7 -9 297.37 29.6
-1 -7 -9 317.47 29.2
1 -7 9 356.76 28.1
-1 -7 -9 321.27 25.1
1 7 10 191.38 19.2
-1 7 -10 200.58 17.3
-1 7 -10 210.48 17.6
-1 7 -10 187.68 21.9
1 7 10 199.68 20.9
-1 7 -10 228.78 22.2
-1 -7 -10 187.08 20.8
1 -7 10 225.18 19.8
-1 -7 -10 196.28 15.5
-1 -7 -10 197.28 15.6
-1 -7 -10 210.68 22.2
1 -7 10 143.39 20.2
-1 7 -11 24.5 8.9
1 7 11 29.1 9.5
1 7 11 10.7 6.4
-1 7 -11 28.5 10.3
-1 7 -11 16.5 5.2
-1 7 -11 17.5 5
1 -7 11 14.6 7.3
-1 -7 -11 9.9 6.8
-1 -7 -11 13.6 8.2
1 -7 11 10.9 7.7
-1 7 -12 6.4 4.2
-1 7 -12 3.5 7.6
1 7 12 27.4 8.2
-1 7 -12 0.4 8.1
1 7 12 15.4 8.3
-1 7 -12 13.7 4.2
-1 -7 -12 19.4 8.9
-1 -7 -12 7.2 7.7
1 -7 12 35 10.1
1 -7 12 18.2 7.9
1 7 13 1.5 7.3
-1 7 -13 3.8 7.9
-1 7 -13 -1.4 7.4
1 7 13 0.3 6.3
-1 7 -13 7.4 2.9
-1 -7 -13 0.3 7.8
-1 -7 -13 6 7.2
1 -7 13 3.6 7.9
1 -7 13 -1 6.1
-1 7 -14 3.8 9
-1 7 -14 15.1 10.5
1 7 14 11.7 7.6
1 7 14 13.2 8.8
1 -7 14 2 8.6
-1 -7 -14 17 8.8
1 -7 14 3.1 7.6
-1 -7 -14 9.6 9.3
-1 7 -15 2.8 8.6
-1 -7 -15 -6.3 7.9
-1 -7 -15 -1.8 8
-1 7 -16 62.39 14.9
-1 -7 -16 62.79 15.2
1 8 -16 196.48 24.3
1 -8 -16 218.88 24.5
-1 8 15 47.2 12.3
1 8 -15 40.1 11.4
1 8 -15 48 12.4
1 -8 -15 40.4 10.9
1 -8 -15 35.5 11
1 8 -14 30.2 10.6
-1 8 14 21.9 7.5
-1 8 14 30.8 9.7
1 8 -14 21.4 9.7
1 -8 -14 5.5 7.2
1 -8 -14 19.3 9.8
-1 -8 14 22.4 8.5
-1 -8 14 9.2 8.2
-1 8 13 292.07 28.5
1 8 -13 280.27 29.7
1 8 -13 338.07 30.1
-1 8 13 353.46 27.2
-1 -8 13 294.77 29.1
1 -8 -13 315.37 29.6
-1 -8 13 299.97 27.4
1 -8 -13 308.37 28.5
-1 8 12 13.2 7.4
-1 8 12 29.3 7.4
1 8 -12 8.1 7.6
1 8 -12 11.4 8.1
1 -8 -12 10.8 6.7
1 -8 -12 14.4 7.6
-1 -8 12 19.2 6.9
-1 -8 12 12 7.7
1 8 -11 70.69 13.5
-1 8 11 75.39 10.1
-1 8 11 70.79 11.7
1 8 -11 78.39 13.2
-1 -8 11 72.49 12.8
1 -8 -11 60.69 11.5
1 -8 -11 91.99 13.5
-1 -8 11 65.99 10.6
1 8 -10 20.4 8.3
1 8 -10 8.1 6.1
-1 8 10 8.6 6.4
-1 8 10 4.4 4.7
-1 -8 10 5.7 4.8
1 -8 -10 5.7 5.5
1 -8 -10 6.5 7.2
-1 -8 10 5.2 6.2
-1 8 9 830.62 57.59
1 8 -9 795.42 60.09
-1 8 9 774.22 59.09
1 8 -9 789.32 60.19
-1 -8 9 742.53 57.59
1 -8 -9 779.02 59.09
1 -8 -9 798.02 59.59
-1 -8 9 747.43 59.49
1 8 -8 110.69 14.1
1 8 -8 97.79 13.3
-1 8 8 119.59 13.2
1 8 -8 127.89 9.7
-1 8 8 96.19 10.9
1 8 -8 101.99 9.3
-1 -8 8 109.09 11.6
1 -8 -8 99.49 13.5
-1 -8 8 108.79 13.8
1 -8 -8 116.19 12.9
-1 8 7 6.3 3.9
1 8 -7 5.7 3.2
-1 8 7 12 4.1
1 8 -7 6 3
1 8 -7 2 5.6
-1 8 7 2 5
1 8 -7 5.6 5.1
-1 -8 7 10.3 4.6
-1 -8 7 2.3 6
-1 -8 7 8.8 4.2
-1 -8 7 7.6 5.5
1 -8 -7 7.5 4.8
1 -8 -7 6.2 5.5
1 8 -6 465.55 35.1
-1 8 6 482.15 35.4
1 8 -6 455.95 37.4
1 8 -6 462.95 35.3
1 8 -6 450.45 37.7
-1 8 6 493.15 35.6
-1 8 6 432.56 36.7
1 -8 -6 456.15 37.1
-1 -8 6 521.15 36
-1 -8 6 504.05 38.2
1 -8 -6 510.05 37.1
-1 -8 6 486.85 37.5
1 8 -5 965.4 73.49
-1 8 5 1058.69 71.79
1 8 -5 993.9 73.79
-1 8 5 914.51 72.69
1 8 -5 1024.8 71.99
1 8 -5 1048.7 71.69
-1 8 5 937.91 72.69
-1 8 5 1001.8 71.79
-1 -8 5 1010.3 73.89
1 -8 -5 1006.7 73.29
1 -8 -5 1068.99 73.19
-1 -8 5 1021.6 73.49
1 -8 -5 975.5 70.49
1 -8 -5 967.3 70.39
-1 -8 5 1073.89 72.09
1 8 -4 937.91 69.69
-1 8 4 997.3 68.39
-1 8 4 969.6 67.99
1 8 -4 889.31 69.69
-1 8 4 963.2 69.29
-1 8 4 1055.29 69.39
1 8 -4 963.9 68.59
1 8 -4 987.6 68.09
1 -8 -4 906.91 67.49
-1 -8 4 1045.6 69.19
1 -8 -4 899.51 67.49
-1 -8 4 951 68.39
1 -8 -4 1001.4 69.39
-1 -8 4 884.91 69.69
-1 -8 4 962.3 69.69
1 -8 -4 848.12 69.09
1 8 -3 18.5 6.2
-1 8 3 30.8 6.3
1 8 -3 39.9 7.9
1 8 -3 36.3 7
-1 8 3 36.5 6.8
-1 8 3 34.4 6
1 8 -3 32 5.5
1 -8 -3 31.9 5.9
1 -8 -3 32.5 5.6
-1 -8 3 28.6 6.6
-1 -8 3 32 6
1 -8 -3 40.4 7.5
-1 -8 3 39.2 6.8
1 -8 -3 25.6 5.9
-1 -8 3 27.6 7.1
-1 8 2 693.03 47.8
-1 8 2 604.74 48.6
-1 8 2 641.84 48.1
1 8 -2 636.74 49.2
1 8 -2 719.33 48.7
1 8 -2 624.04 47.7
-1 8 2 585.14 48.4
1 8 -2 571.14 48.8
-1 -8 2 714.63 48.9
1 -8 -2 646.94 48
-1 -8 2 718.13 48.1
1 -8 -2 682.83 49.1
-1 -8 2 689.13 49.4
1 -8 -2 750.12 49.2
-1 -8 2 690.53 49.4
1 -8 -2 619.94 47.5
1 8 -1 23.2 6.2
-1 8 1 11.4 5.3
-1 8 1 12.3 4.7
1 8 -1 22.2 6
-1 8 1 21.5 4.6
-1 8 1 27.1 6.6
1 8 -1 18.4 4.8
1 8 -1 16.8 6.9
-1 -8 1 21.1 6.3
-1 -8 1 16.1 5
1 -8 -1 20.5 6.2
1 -8 -1 25.8 5.9
1 -8 -1 19.8 4.9
-1 -8 1 12.2 6.2
-1 -8 1 15 5.4
1 -8 -1 24 6.6
-1 8 0 346.37 29
1 8 0 440.86 30.5
-1 8 0 342.67 28.4
1 8 0 345.97 28.6
-1 8 0 379.86 29.9
1 8 0 402.16 30.3
-1 8 0 371.76 30.1
1 8 0 376.86 29.4
-1 -8 0 403.86 29.7
1 -8 0 320.87 29.6
1 -8 0 385.36 29.2
1 -8 0 422.56 30.4
1 -8 0 378.56 28.7
-1 -8 0 389.06 29
-1 -8 0 422.86 30.5
-1 8 -1 0.8 5.2
1 8 1 6.2 4.9
-1 8 -1 -2.8 4.6
1 8 1 6.4 5.5
1 8 1 4.4 3.7
1 8 1 6.2 4.9
-1 8 -1 8.1 4.1
-1 8 -1 1.5 4.9
-1 -8 -1 1.2 4.9
1 -8 1 1 3.8
1 -8 1 6.4 4.4
1 -8 1 -5 5.3
1 -8 1 3.8 5.9
-1 -8 -1 -2.4 5.2
-1 -8 -1 4 5.2
-1 -8 -1 -3.5 4.2
-1 8 -2 728.73 52.09
1 8 2 637.14 51.59
1 8 2 624.94 51.59
1 8 2 742.63 51.39
1 8 2 696.93 50.79
-1 8 -2 718.13 52.49
-1 8 -2 667.23 50.49
-1 8 -2 747.53 51.59
-1 -8 -2 657.63 51.89
-1 -8 -2 649.34 51.69
1 -8 2 701.83 50.59
1 -8 2 799.02 52.49
1 -8 2 750.92 51.59
-1 -8 -2 746.13 51.39
1 -8 2 575.04 51.79
-1 -8 -2 710.73 50.79
-1 8 -3 31.8 7
-1 8 -3 40.4 9.1
1 8 3 36.1 6.7
-1 8 -3 35.7 8.5
1 8 3 33.9 7.7
1 8 3 36.5 7
-1 8 -3 49.4 7.1
1 8 3 58.59 9.1
1 -8 3 31.9 7.7
1 -8 3 40.3 7.7
1 -8 3 51.49 9.6
-1 -8 -3 44 8
-1 -8 -3 52.59 9.8
-1 -8 -3 36.7 6.7
-1 -8 -3 32.3 7.3
1 -8 3 38.3 6.8
1 8 4 211.88 18.7
-1 8 -4 221.28 17
1 8 4 172.78 18.1
1 8 4 210.28 17.2
-1 8 -4 196.38 17.6
-1 8 -4 166.08 17.8
1 8 4 199.48 17.5
-1 8 -4 190.88 19.2
1 -8 4 178.28 19.2
-1 -8 -4 212.38 17.1
1 -8 4 179.48 18.8
-1 -8 -4 198.98 17.1
-1 -8 -4 178.38 18.1
1 -8 4 217.78 17.2
1 -8 4 180.78 17.6
-1 -8 -4 185.18 18.9
1 8 5 615.44 44.4
1 8 5 572.54 45.3
-1 8 -5 608.24 44.3
1 8 5 582.14 43.9
1 8 5 576.44 45.3
-1 8 -5 618.04 43.8
-1 8 -5 616.34 45.9
-1 8 -5 607.04 46.3
-1 -8 -5 636.84 45.6
1 -8 5 660.93 46.1
-1 -8 -5 517.95 45.4
1 -8 5 560.84 43.7
-1 -8 -5 537.05 43.4
1 -8 5 610.94 46.4
1 -8 5 559.44 44.4
-1 -8 -5 534.15 43.5
-1 8 -6 187.48 16.7
1 8 6 188.08 16.8
1 8 6 186.58 18.2
-1 8 -6 201.28 19.7
-1 8 -6 166.68 17.9
-1 8 -6 202.28 16.4
1 8 6 173.88 16.4
1 -8 6 158.08 18.2
-1 -8 -6 170.98 18.8
-1 -8 -6 175.88 15.8
-1 -8 -6 153.08 17.4
-1 -8 -6 154.08 15.7
1 -8 6 174.78 18.9
1 -8 6 193.88 16.7
1 -8 6 198.48 17.4
-1 8 -7 846.22 64.59
-1 8 -7 865.51 64.49
1 8 7 982.8 66.89
-1 8 -7 936.71 67.39
-1 8 -7 766.62 66.69
1 8 7 861.41 65.19
1 8 7 861.71 66.39
-1 -8 -7 903.21 63.99
-1 -8 -7 904.21 63.99
-1 -8 -7 851.11 66.79
1 -8 7 852.01 66.99
-1 -8 -7 900.01 66.59
1 -8 7 910.81 65.59
1 -8 7 877.81 66.69
1 -8 7 906.61 64.99
1 8 8 327.77 28.4
-1 8 -8 316.47 25.9
-1 8 -8 299.97 28.7
-1 8 -8 334.97 26.3
-1 8 -8 307.27 29.3
1 -8 8 301.77 26.4
-1 -8 -8 323.17 25
-1 -8 -8 301.47 28.6
-1 -8 -8 335.57 25.2
-1 -8 -8 301.07 28.2
1 -8 8 358.76 29.1
-1 8 -9 180.38 19.8
-1 8 -9 166.28 15.3
1 8 9 158.98 16.1
1 8 9 146.99 17.9
-1 8 -9 180.38 19.1
-1 8 -9 158.58 15.1
-1 -8 -9 154.18 13.7
-1 -8 -9 154.18 13.9
1 -8 9 121.59 17.5
-1 -8 -9 174.88 19.3
1 -8 9 154.88 16
-1 -8 -9 163.88 18.2
-1 8 -10 360.96 28
1 8 10 331.47 31.3
-1 8 -10 307.57 31.9
-1 8 -10 360.36 27.9
-1 8 -10 337.97 32.1
1 8 10 370.76 29.7
-1 -8 -10 363.06 26.2
-1 -8 -10 348.87 32
1 -8 10 354.36 29.6
1 -8 10 328.27 31.4
-1 -8 -10 343.37 26
-1 -8 -10 353.76 31.5
-1 8 -11 228.08 22.1
-1 8 -11 151.88 15.3
1 8 11 141.69 17.4
-1 8 -11 185.78 21.2
-1 8 -11 157.18 15.3
1 8 11 149.99 19.5
-1 -8 -11 171.18 19.7
1 -8 11 194.88 18.7
-1 -8 -11 177.18 21
1 -8 11 193.98 20.5
1 8 12 126.29 17.3
-1 8 -12 95.49 17.7
-1 8 -12 119.19 11.9
-1 8 -12 105.19 17.5
1 8 12 170.58 16.5
-1 8 -12 130.89 11.8
-1 -8 -12 115.59 16.8
1 -8 12 98.39 16.5
1 -8 12 115.29 15.7
-1 -8 -12 102.49 17.4
-1 8 -13 -5.6 6.9
1 8 13 -2.4 7
1 8 13 3.5 6.4
-1 8 -13 0.6 8.1
-1 8 -13 4.2 3.3
-1 8 -13 -1.4 2.9
1 -8 13 7.4 7.1
1 -8 13 2.5 7.7
-1 -8 -13 -5.4 5.9
-1 -8 -13 -2.2 7.9
-1 8 -14 -1.4 8.3
1 8 14 -1.5 6.1
-1 8 -14 2.4 8.2
1 8 14 6.8 8.4
-1 -8 -14 7.2 9.4
-1 -8 -14 2 7.4
1 -8 14 8.7 9.2
1 -8 14 -8.4 6.6
-1 8 -15 159.88 22
-1 -8 -15 135.99 21.2
-1 8 -16 10.2 10.3
-1 -8 -16 12 10.3
1 9 -16 26.5 11.4
1 -9 -16 37.8 12.4
1 9 -15 17.9 10.9
1 9 -15 31 10.4
1 -9 -15 11.8 8
1 -9 -15 17.7 9.7
1 9 -14 6.7 7.7
-1 9 14 12.7 6.6
-1 9 14 11.3 8
1 9 -14 6 8.7
1 -9 -14 15.3 9.3
-1 -9 14 18.2 8
-1 -9 14 5 8.4
1 -9 -14 -1.8 6.2
1 9 -13 226.28 23.9
-1 9 13 199.88 22.4
1 9 -13 221.48 23.4
-1 -9 13 218.08 23
-1 -9 13 205.48 20.9
1 -9 -13 196.28 22
1 -9 -13 225.48 23.4
1 9 -12 176.58 20.4
-1 9 12 174.58 19.2
-1 9 12 163.68 17
1 9 -12 154.08 19.8
1 -9 -12 164.08 18.5
1 -9 -12 190.88 20
-1 -9 12 166.88 19.7
-1 -9 12 170.08 17.4
1 9 -11 7.1 6.8
-1 9 11 -1 5.8
-1 9 11 -0.6 4.4
1 9 -11 6.4 6.7
-1 -9 11 -1.1 5.1
1 -9 -11 6.5 5.8
1 -9 -11 11.4 7.4
-1 -9 11 7.4 6.7
-1 9 10 17.5 5.7
1 9 -10 9.5 7.1
-1 9 10 12 6.6
1 9 -10 3.9 6.2
-1 -9 10 17.6 7.4
1 -9 -10 25 7.6
1 -9 -10 12.1 7
-1 -9 10 19.2 6.2
-1 9 9 15.8 5.5
1 9 -9 15.8 3.3
1 9 -9 12.3 7.1
1 9 -9 14 7.2
-1 9 9 10 6.1
1 9 -9 11.9 3
-1 -9 9 9.8 7.1
1 -9 -9 13.1 6.8
1 -9 -9 17.4 6.2
-1 -9 9 23.5 6.3
1 9 -8 2078.89 141.79
1 9 -8 1918.01 145.19
1 9 -8 2080.69 141.89
-1 9 8 2037.1 142.99
1 9 -8 1876.81 144.89
-1 -9 8 2123.79 145.19
-1 -9 8 2027.2 143.29
1 -9 -8 2083.79 144.89
1 -9 -8 1913.41 144.09
1 9 -7 0.7 2.9
1 9 -7 4.5 3.7
-1 9 7 11.3 4.6
1 9 -7 -1.9 4.8
-1 9 7 2.7 3.9
1 9 -7 7.3 5.7
-1 9 7 5.7 5.1
-1 -9 7 -4.6 4.8
-1 -9 7 -6.8 5.4
1 -9 -7 7.6 5.9
1 -9 -7 7.4 5.1
-1 -9 7 10.1 4.6
1 9 -6 333.97 27.9
1 9 -6 337.97 25.5
1 9 -6 330.47 27.5
1 9 -6 331.97 25.2
-1 9 6 325.07 26.8
-1 9 6 325.87 25.3
-1 9 6 363.56 25.8
-1 9 6 291.67 26.4
-1 -9 6 305.87 27.8
-1 -9 6 307.87 27.4
1 -9 -6 305.87 27
-1 -9 6 348.77 25.9
1 -9 -6 312.37 26.6
-1 9 5 0.6 4.3
-1 9 5 2.5 4.5
1 9 -5 0.7 5.9
1 9 -5 0.9 3.9
-1 9 5 5.1 3.9
1 9 -5 2.5 3.4
1 9 -5 -0.7 4.3
-1 9 5 -0.7 3.5
1 -9 -5 0.6 2.6
-1 -9 5 2 4.2
-1 -9 5 7 5.5
-1 -9 5 5.2 5.5
1 -9 -5 5.9 5.4
-1 -9 5 5.3 5
1 -9 -5 6.1 4.5
1 -9 -5 0.5 2.9
1 9 -4 825.32 56.69
-1 9 4 785.82 54.79
1 9 -4 642.84 54.59
1 9 -4 733.53 54.29
-1 9 4 801.32 55.69
1 9 -4 838.32 56.49
-1 9 4 799.82 55.69
1 -9 -4 717.33 53.89
-1 -9 4 732.53 56.39
1 -9 -4 750.62 55.69
-1 -9 4 709.73 54.49
1 -9 -4 750.32 55.79
-1 -9 4 737.73 56.09
1 -9 -4 730.03 53.89
-1 9 3 448.76 32.1
1 9 -3 431.56 31.7
1 9 -3 426.06 30.8
-1 9 3 405.56 31.2
-1 9 3 411.76 30.7
1 9 -3 413.56 32.6
1 9 -3 384.56 32.1
-1 9 3 370.86 31.6
1 -9 -3 408.46 30.8
1 -9 -3 382.96 32
1 -9 -3 354.16 30.3
-1 -9 3 417.16 31.7
-1 -9 3 406.76 31
1 -9 -3 460.25 32.4
-1 -9 3 376.06 32.4
-1 -9 3 456.45 32.7
1 9 -2 849.02 60.69
-1 9 2 825.12 59.59
1 9 -2 815.22 59.09
1 9 -2 880.61 60.99
-1 9 2 817.02 60.19
1 9 -2 697.03 59.39
-1 9 2 815.72 58.99
-1 9 2 813.52 59.99
-1 -9 2 760.92 60.39
-1 -9 2 816.42 59.99
-1 -9 2 791.72 60.29
1 -9 -2 892.21 59.09
1 -9 -2 814.62 59.29
1 -9 -2 821.02 60.49
1 -9 -2 867.61 60.39
-1 -9 2 837.82 59.19
-1 9 1 4.1 4.7
1 9 -1 13.1 4.9
-1 9 1 15.9 6.6
-1 9 1 8.3 3.8
1 9 -1 8.2 5.4
-1 9 1 15.4 5.5
1 9 -1 7 5.7
1 9 -1 14.4 5.9
-1 -9 1 3.4 5.3
1 -9 -1 10 5.9
1 -9 -1 4.9 5.5
-1 -9 1 15 6.9
-1 -9 1 11.6 5.4
-1 -9 1 9.6 4.8
1 -9 -1 15 4.5
1 -9 -1 10.7 4.7
-1 9 0 855.51 60.49
1 9 0 800.32 59.09
-1 9 0 808.92 58.99
1 9 0 803.02 59.79
-1 9 0 836.22 60.29
1 9 0 710.73 59.99
-1 9 0 805.22 59.69
1 9 0 888.41 60.69
1 -9 0 773.82 59.59
-1 -9 0 821.02 60.49
1 -9 0 859.31 60.59
-1 -9 0 826.32 60.59
1 -9 0 733.93 59.89
1 -9 0 866.01 59.19
-1 -9 0 846.92 59.29
-1 -9 0 852.21 59.99
-1 9 -1 810.62 55.89
-1 9 -1 681.43 53.79
-1 9 -1 801.62 54.99
1 9 1 763.32 54.19
-1 9 -1 619.74 54.79
1 9 1 832.32 55.79
1 9 1 680.43 55.09
1 9 1 672.53 54.49
1 -9 1 884.21 56.09
1 -9 1 718.53 55.59
-1 -9 -1 753.62 55.39
-1 -9 -1 833.02 55.99
-1 -9 -1 735.33 54.19
-1 -9 -1 741.23 54.79
1 -9 1 754.22 53.99
1 -9 1 667.93 54.39
1 9 2 74.99 11.1
-1 9 -2 79.89 11.4
-1 9 -2 75.59 10.5
-1 9 -2 82.59 9.6
1 9 2 75.99 10.3
-1 9 -2 102.39 12.8
1 9 2 89.59 9.8
1 9 2 84.39 10.8
-1 -9 -2 85.39 11.4
1 -9 2 87.79 10
-1 -9 -2 93.69 10
-1 -9 -2 61.89 9.9
-1 -9 -2 86.19 11.4
1 -9 2 71.89 11.4
1 -9 2 87.89 10.9
1 -9 2 76.39 11.9
-1 9 -3 413.76 36.8
1 9 3 466.55 37.3
-1 9 -3 489.85 35.8
1 9 3 480.65 35.9
1 9 3 483.25 37.3
-1 9 -3 506.45 36.7
1 9 3 441.76 36.3
-1 9 -3 484.85 37.9
1 -9 3 513.55 36
-1 -9 -3 438.76 36.1
1 -9 3 458.15 36.5
1 -9 3 552.24 38.1
1 -9 3 441.26 37.6
-1 -9 -3 463.75 37.2
-1 -9 -3 513.05 37.9
-1 -9 -3 453.75 35.8
-1 9 -4 56.59 8.2
-1 9 -4 64.49 10.5
1 9 4 63.29 9.5
1 9 4 48.3 10
1 9 4 63.19 8.9
1 9 4 57.49 10.4
-1 9 -4 59.69 11.9
-1 9 -4 76.09 10
1 -9 4 57.49 10.2
1 -9 4 55.79 11
-1 -9 -4 58.59 10
1 -9 4 61.79 8.7
-1 -9 -4 46.1 10.2
1 -9 4 50.39 9.4
-1 -9 -4 63.89 9
-1 -9 -4 56.89 8.8
1 9 5 218.68 20.1
-1 9 -5 213.48 20.9
-1 9 -5 210.58 18.1
-1 9 -5 208.58 18.8
-1 9 -5 197.28 20
1 9 5 196.18 18.3
1 9 5 189.78 19.6
1 9 5 214.48 19
-1 -9 -5 209.48 18.2
1 -9 5 228.18 20.4
1 -9 5 207.48 18.2
-1 -9 -5 196.48 18
1 -9 5 229.88 21.6
-1 -9 -5 196.48 19.6
1 -9 5 224.38 19.3
-1 -9 -5 198.68 20.3
-1 9 -6 600.14 48.3
1 9 6 649.64 46.2
1 9 6 627.44 46.4
-1 9 -6 560.74 45.9
1 9 6 573.64 47.2
-1 9 -6 616.24 45.9
-1 9 -6 562.34 47.7
1 9 6 575.44 47.3
1 -9 6 637.34 48.8
-1 -9 -6 633.04 45.7
-1 -9 -6 704.03 48.2
1 -9 6 599.44 45.9
1 -9 6 565.34 47.5
1 -9 6 627.64 46.8
-1 -9 -6 625.94 48.3
-1 -9 -6 616.84 45.4
1 9 7 75.49 12.6
-1 9 -7 83.89 11.3
-1 9 -7 104.09 11
-1 9 -7 101.79 13.4
1 9 7 93.89 13.1
-1 9 -7 85.39 13.9
1 9 7 77.79 11.4
-1 -9 -7 106.89 10.7
1 -9 7 99.79 11.8
1 -9 7 103.39 13.7
1 -9 7 107.99 14.6
-1 -9 -7 74.09 13.4
-1 -9 -7 85.09 10.2
1 -9 7 86.19 12
-1 -9 -7 119.19 13.4
-1 9 -8 147.59 17.9
1 9 8 162.88 15.7
-1 9 -8 134.19 14.3
1 9 8 135.59 16.4
-1 9 -8 122.19 13.8
-1 9 -8 161.98 17.7
-1 -9 -8 126.19 16.1
-1 -9 -8 137.29 13.1
-1 -9 -8 150.68 17.5
1 -9 8 134.99 17
-1 -9 -8 142.29 13.6
1 -9 8 159.28 15.3
1 9 9 905.71 69.39
1 9 9 963.7 67.69
-1 9 -9 913.61 66.59
-1 9 -9 882.61 69.99
-1 9 -9 914.41 66.59
-1 9 -9 1053.69 71.19
-1 -9 -9 787.92 68.49
-1 -9 -9 886.41 69.59
-1 -9 -9 902.21 65.29
1 -9 9 855.01 67.29
1 -9 9 909.71 69.49
-1 -9 -9 911.51 65.29
1 9 10 190.68 20.2
-1 9 -10 165.48 20.6
1 9 10 204.48 18.5
-1 9 -10 187.98 16.7
-1 9 -10 174.88 20.6
-1 9 -10 162.28 16.3
-1 -9 -10 144.69 20.1
1 -9 10 149.19 17.6
-1 -9 -10 169.98 14.5
-1 -9 -10 185.78 14.8
1 -9 10 164.48 20.2
-1 -9 -10 191.68 19.9
-1 9 -11 36.5 7.2
1 9 11 52.19 10.2
-1 9 -11 65.39 13.4
1 9 11 40.6 11
-1 9 -11 41.4 7.6
-1 9 -11 41.8 11.9
-1 -9 -11 39 4.5
-1 -9 -11 36 10.7
1 -9 11 36.5 8.7
-1 -9 -11 41.2 10.4
-1 -9 -11 49.8 4.9
1 -9 11 37.4 11.1
-1 9 -12 7.6 8
1 9 12 4.2 7.8
-1 9 -12 3.9 4.6
-1 9 -12 0.8 3.5
-1 9 -12 10.1 8.7
1 9 12 14.1 7.2
-1 -9 -12 -4.2 6.6
1 -9 12 -0.1 7.4
-1 -9 -12 3.2 7.7
1 -9 12 8.3 6.9
1 9 13 3.8 8
-1 9 -13 -0.6 7.1
-1 9 -13 4.9 3.7
-1 9 -13 10.3 9.5
1 9 13 9.4 7.6
-1 9 -13 7 3.9
-1 -9 -13 4.7 7.8
1 -9 13 5.5 7
1 -9 13 -0.4 8
-1 -9 -13 4.8 8.3
-1 9 -14 0.4 2.2
1 9 14 1 7.5
-1 9 -14 1 8.5
-1 9 -14 1.5 8.4
1 9 14 7.2 8.6
-1 -9 -14 10.2 9.2
1 -9 14 1.2 7.5
-1 -9 -14 13.5 8.5
1 -9 14 3.3 8.2
-1 9 -15 35.9 12.6
-1 -9 -15 49.2 13.6
-1 9 -16 -1.2 9.1
-1 -9 -16 4.5 9.7
1 10 -16 50.79 13.4
1 -10 -16 35.8 12.1
1 10 -15 -4.8 7.8
1 -10 -15 2.4 7.2
1 -10 -15 0.1 8.2
1 10 -14 75.29 15.8
-1 10 14 79.39 12.6
1 10 -14 58.39 14.3
-1 10 14 82.89 14.8
-1 -10 14 69.19 13.2
1 -10 -14 101.79 16.2
1 -10 -14 92.89 14.7
-1 -10 14 74.99 15
-1 10 13 7.4 7
1 10 -13 -2.5 6.8
1 10 -13 10 8.4
-1 10 13 18.6 6.9
1 -10 -13 8 7.9
-1 -10 13 7.5 6.5
1 -10 -13 -1.4 6.4
-1 -10 13 2.5 7
1 10 -12 18.5 8.9
-1 10 12 23 8.6
1 10 -12 14.9 8.3
-1 10 12 25.1 7.1
-1 -10 12 17.7 6.8
1 -10 -12 18.1 7.7
1 -10 -12 8.6 8.1
-1 -10 12 9.1 7.2
-1 10 11 8.8 6.8
1 10 -11 12.6 7.4
1 10 -11 -2.1 6.5
-1 10 11 5.2 5.2
-1 -10 11 -0.3 4.9
1 -10 -11 0.6 5.5
1 -10 -11 -1.2 6.4
-1 -10 11 -0.9 6.8
-1 10 10 363.86 34.4
1 10 -10 458.25 36.5
-1 10 10 406.76 33
1 10 -10 423.06 30
1 10 -10 405.86 35.7
1 -10 -10 398.96 34.6
-1 -10 10 464.15 36.1
-1 -10 10 424.46 33.4
1 -10 -10 402.96 35.2
1 10 -9 149.88 12.7
1 10 -9 152.28 16.9
-1 10 9 168.18 16.7
1 10 -9 133.49 12.4
-1 10 9 137.59 14.2
1 10 -9 138.79 16.9
1 -10 -9 125.29 16.5
-1 -10 9 150.68 15
1 -10 -9 148.49 15.8
-1 -10 9 152.98 17.1
1 10 -8 70.39 8.4
-1 10 8 93.09 11.7
1 10 -8 76.19 12.5
1 10 -8 64.79 11.5
1 10 -8 65.39 8.5
-1 10 8 84.89 10
-1 -10 8 75.49 10.1
1 -10 -8 67.29 11
1 -10 -8 92.59 12.5
-1 -10 8 58.79 11.1
1 10 -7 1040.3 77.99
-1 10 7 1081.69 78.59
1 10 -7 1068.79 80.59
-1 10 7 1113.59 80.09
1 10 -7 1027 80.59
1 10 -7 1093.29 77.89
1 -10 -7 1059.19 80.09
1 -10 -7 1094.49 79.89
-1 -10 7 1139.29 78.79
-1 -10 7 1156.48 80.79
-1 10 6 454.95 35.2
1 10 -6 417.06 35.8
1 10 -6 482.95 36.1
-1 10 6 463.65 33.6
-1 10 6 431.96 34.8
1 10 -6 443.16 33.3
1 10 -6 463.55 33.9
-1 10 6 434.86 33.9
-1 -10 6 442.46 34.6
-1 -10 6 422.96 33.8
1 -10 -6 460.85 35.6
-1 -10 6 432.66 36.1
-1 -10 6 428.86 35.7
1 -10 -6 464.15 35.2
1 -10 -6 420.56 31.9
1 -10 -6 427.66 32
-1 10 5 676.33 50.29
-1 10 5 744.53 51.59
1 10 -5 706.83 49.9
-1 10 5 623.14 50.79
-1 10 5 720.73 49.99
1 10 -5 700.33 51.99
1 10 -5 618.94 51.79
1 10 -5 696.03 50.49
1 -10 -5 653.83 51.49
-1 -10 5 761.72 52.29
1 -10 -5 622.84 48.9
1 -10 -5 623.24 50.99
-1 -10 5 750.92 50.49
-1 -10 5 703.63 52.29
1 -10 -5 637.24 49
-1 -10 5 686.43 50.89
1 10 -4 411.26 33.8
1 10 -4 422.56 35
-1 10 4 426.96 34.4
1 10 -4 411.56 35.2
1 10 -4 447.26 33.2
-1 10 4 454.95 33.7
-1 10 4 441.06 34.6
-1 -10 4 466.35 35.4
-1 -10 4 445.06 34.4
1 -10 -4 460.15 33
1 -10 -4 438.46 32.8
-1 -10 4 423.66 33.4
1 -10 -4 491.55 35
-1 -10 4 438.36 35.5
1 -10 -4 416.36 34.7
-1 10 3 50.99 9.3
1 10 -3 59.99 10.1
-1 10 3 56.59 9.5
1 10 -3 50.29 7.8
1 10 -3 65.89 10.2
1 10 -3 66.49 9.4
-1 10 3 72.89 8.4
-1 10 3 66.49 8.9
-1 -10 3 64.69 8.7
-1 -10 3 60.89 10.1
-1 -10 3 55.69 9.2
1 -10 -3 70.29 8.4
1 -10 -3 58.99 8.1
1 -10 -3 72.19 10.1
1 -10 -3 65.49 10.3
-1 -10 3 71.99 11
1 10 -2 151.38 15.6
-1 10 2 152.48 13.1
1 10 -2 134.79 12.9
-1 10 2 178.98 15.2
-1 10 2 144.19 14
1 10 -2 116.99 14.6
-1 10 2 136.49 14.5
-1 -10 2 135.39 13.3
-1 -10 2 169.88 15.8
1 -10 -2 143.39 13
1 -10 -2 142.69 13.7
1 -10 -2 137.79 14.7
-1 -10 2 138.39 14.5
1 -10 -2 117.49 14.4
-1 -10 2 144.39 15.4
-1 10 1 1082.39 76.59
-1 10 1 960.1 75.49
1 10 -1 1133.19 76.99
-1 10 1 1046.1 74.99
1 10 -1 1078.89 75.19
-1 10 1 865.21 75.59
1 10 -1 1092.09 76.79
1 -10 -1 986.4 75.49
1 -10 -1 1083.09 75.09
-1 -10 1 1049.7 76.69
1 -10 -1 1080.89 76.69
-1 -10 1 1129.99 76.99
-1 -10 1 1029.7 75.99
-1 -10 1 1078.49 75.39
1 -10 -1 1031.1 76.29
-1 10 0 1.1 4.7
-1 10 0 8.5 5.1
1 10 0 -6.6 4.2
1 10 0 0.3 5.2
1 10 0 -1.2 4.6
1 10 0 -3.2 4.5
-1 10 0 7.9 5.6
-1 10 0 -0.3 3.9
-1 -10 0 6.9 6.3
-1 -10 0 9.2 5
1 -10 0 -1.8 5
1 -10 0 -0.4 3.9
-1 -10 0 4.2 5.3
1 -10 0 6.9 5
1 -10 0 -1.5 5.3
-1 -10 0 -0.5 5.8
1 10 1 384.46 33.8
-1 10 -1 462.05 36
-1 10 -1 429.66 35.2
-1 10 -1 506.95 35.3
1 10 1 479.35 35.8
-1 10 -1 418.86 33.9
1 10 1 483.45 35.2
1 10 1 434.76 35.3
1 -10 1 403.76 34.6
-1 -10 -1 443.86 35.6
-1 -10 -1 506.45 34.5
1 -10 1 450.15 35.7
1 -10 1 459.95 36.2
-1 -10 -1 446.26 35.5
1 -10 1 444.16 34
-1 -10 -1 470.55 35.1
1 10 2 1967.9 132.79
-1 10 -2 1980.3 132.89
1 10 2 1761.22 131.89
-1 10 -2 1862.61 131.89
-1 10 -2 1971.6 134.09
1 10 2 1760.32 133.19
-1 10 -2 1923.51 133.59
1 10 2 2034.6 133.59
-1 -10 -2 1713.83 133.19
-1 -10 -2 1742.73 132.39
-1 -10 -2 1641.34 132.79
-1 -10 -2 1735.83 131.79
1 -10 2 1885.91 132.79
1 -10 2 1872.91 131.99
1 -10 2 2021.8 133.79
1 -10 2 1995.7 134.09
-1 10 -3 84.39 11.4
1 10 3 84.89 10.5
1 10 3 94.29 12.4
-1 10 -3 88.89 12.5
-1 10 -3 78.89 10.2
1 10 3 98.39 11.6
-1 10 -3 88.39 12.7
1 10 3 92.19 12.4
1 -10 3 107.39 12.8
-1 -10 -3 80.39 12.7
1 -10 3 89.79 10.6
1 -10 3 95.19 11.4
1 -10 3 118.99 14
-1 -10 -3 84.19 10.8
-1 -10 -3 96.09 11.1
-1 -10 -3 99.49 12.4
1 10 4 242.68 22.7
1 10 4 277.07 22.9
-1 10 -4 258.87 24
-1 10 -4 263.27 21.1
-1 10 -4 274.97 23.4
-1 10 -4 271.27 22.3
1 10 4 252.77 22
1 10 4 251.87 21.3
-1 -10 -4 259.57 21.7
1 -10 4 233.18 21.3
1 -10 4 233.38 22.9
-1 -10 -4 250.67 23.6
1 -10 4 240.38 23.4
-1 -10 -4 267.17 22.9
-1 -10 -4 248.98 21.2
1 -10 4 243.38 22.2
-1 10 -5 978.3 73.59
1 10 5 1017.7 73.09
-1 10 -5 984.5 75.29
1 10 5 1098.59 75.09
1 10 5 1091.49 74.99
-1 10 -5 954.8 74.89
-1 10 -5 1076.09 73.29
1 10 5 890.21 73.29
1 -10 5 1059.29 75.29
1 -10 5 1064.29 75.89
1 -10 5 933.61 73.69
-1 -10 -5 894.31 74.69
-1 -10 -5 907.91 72.89
-1 -10 -5 999.6 72.79
-1 -10 -5 1110.99 75.09
1 -10 5 1046.8 73.39
-1 10 -6 585.64 43.9
1 10 6 630.14 45
1 10 6 554.64 45.5
-1 10 -6 571.34 44.4
-1 10 -6 531.35 45.9
1 10 6 517.75 43.8
1 10 6 605.64 46.1
-1 10 -6 615.34 47
1 -10 6 580.04 45
1 -10 6 580.24 46.7
-1 -10 -6 581.94 43.7
-1 -10 -6 595.64 46.5
-1 -10 -6 562.74 43.8
1 -10 6 612.54 46.6
-1 -10 -6 592.34 45.9
1 -10 6 621.04 44.4
-1 10 -7 337.97 28.9
1 10 7 352.76 31.2
-1 10 -7 330.87 31.3
-1 10 -7 358.76 32.3
-1 10 -7 321.97 29.1
1 10 7 397.26 30.1
-1 -10 -7 377.16 32
-1 -10 -7 395.76 31.6
-1 -10 -7 396.26 28.9
-1 -10 -7 325.87 28.4
1 -10 7 382.56 32.4
1 -10 7 370.96 31.8
1 -10 7 385.06 29.6
-1 10 -8 95.79 11.8
-1 10 -8 100.89 11.5
-1 10 -8 94.69 15
1 10 8 107.89 14.2
1 10 8 113.19 12.9
-1 10 -8 83.69 13.9
1 -10 8 82.29 14.3
-1 -10 -8 92.99 10.4
1 -10 8 114.59 12.8
-1 -10 -8 83.29 14.2
-1 -10 -8 92.79 13.6
-1 -10 -8 82.19 10.6
-1 10 -9 25.8 10
-1 10 -9 14.5 8.9
-1 10 -9 29.2 7.1
1 10 9 32.1 9.5
-1 10 -9 18.4 6.2
-1 -10 -9 31.1 5.7
-1 -10 -9 32.6 5.9
-1 -10 -9 29.7 8.9
1 -10 9 35.9 10.1
-1 -10 -9 27.1 9.7
1 -10 9 9.1 6.5
-1 10 -10 1.4 6.9
-1 10 -10 2.5 4.9
1 10 10 2.8 7
-1 10 -10 -0.1 4.2
-1 10 -10 -8.8 6.7
1 10 10 -1.8 5.2
1 -10 10 -1.3 5.9
-1 -10 -10 -2 5.9
-1 -10 -10 7.6 7.8
-1 -10 -10 -3.3 3.1
-1 -10 -10 0.6 3.7
1 -10 10 -1.2 6.8
-1 10 -11 51.99 12.8
-1 10 -11 53.39 8.8
-1 10 -11 63.79 9.4
1 10 11 48.7 10.3
1 10 11 59.79 13.1
-1 10 -11 56.39 12.5
-1 -10 -11 49.6 6
1 -10 11 49.9 10.5
-1 -10 -11 68.89 6.4
-1 -10 -11 63.59 12.9
1 -10 11 45.5 11.6
-1 -10 -11 55.99 12.9
-1 10 -12 -0.2 4.2
-1 10 -12 -8.6 8
1 10 12 -3 7
-1 10 -12 -3 3.5
-1 10 -12 7.8 8
1 10 12 1.5 6.3
-1 -10 -12 -1 7
-1 -10 -12 -5.8 7.4
1 -10 12 0.6 7.3
1 -10 12 11.3 7.3
-1 10 -13 15.4 9.2
-1 10 -13 7.8 4.6
1 10 13 14.4 9
-1 10 -13 18.4 9.6
-1 10 -13 6.5 4
1 10 13 19.7 8.3
-1 -10 -13 15.1 8.9
1 -10 13 -2 9
1 -10 13 5.8 7.4
-1 -10 -13 2 8.5
-1 10 -14 3.2 3
-1 10 -14 2 3.1
-1 10 -14 -5.4 8.3
-1 10 -14 -6.2 7.1
1 10 14 -2.1 7.8
-1 -10 -14 9.3 8.6
-1 -10 -14 -7.3 7.5
-1 10 -15 -13.2 7.8
-1 -10 -15 13.4 10
-1 10 -16 8.1 9.5
-1 -10 -16 2 9.9
1 11 -16 -1.4 8.6
1 -11 -16 -4 8
1 11 -15 6.1 8.2
1 -11 -15 -7.7 7.2
1 -11 -15 -7.4 6
1 11 -14 5.3 8.7
-1 11 14 -0.4 7.3
1 11 -14 -4.2 7.3
1 -11 -14 -4.5 7.2
-1 -11 14 -5.9 6.8
1 -11 -14 -0.5 6.3
-1 11 13 3.2 6.3
1 11 -13 5.6 8.2
1 11 -13 12.7 8.7
-1 11 13 11.7 7.7
1 -11 -13 12.2 7.7
-1 -11 13 5.3 6.3
-1 -11 13 0.9 7.5
1 -11 -13 10.2 8.1
-1 11 12 0.2 5.1
1 11 -12 -3.8 6.2
-1 11 12 -2.6 6
1 11 -12 -8.7 6.4
1 -11 -12 -3.9 5
1 -11 -12 6.1 7.5
-1 -11 12 0.3 6.6
-1 -11 12 2.3 5.7
1 11 -11 490.05 39.7
1 11 -11 489.55 39.1
-1 11 11 452.55 35.9
-1 11 11 446.86 37.7
1 -11 -11 450.75 37.5
-1 -11 11 392.56 37.6
1 -11 -11 390.46 37.4
-1 -11 11 462.55 36.4
1 11 -10 64.69 12.8
-1 11 10 63.29 12
1 11 -10 71.09 7.7
1 11 -10 72.49 7.5
1 11 -10 86.29 13.9
-1 11 10 56.39 10
-1 -11 10 71.09 10.9
-1 -11 10 56.79 11.8
1 -11 -10 72.79 13.6
1 -11 -10 63.99 11.8
1 11 -9 81.09 8.9
-1 11 9 66.39 10.4
1 11 -9 88.19 13.3
1 11 -9 105.19 14.4
1 11 -9 75.49 9
1 -11 -9 86.19 13.5
-1 -11 9 70.89 10.7
1 -11 -9 91.89 12.4
-1 -11 9 85.49 13.5
-1 11 8 165.48 16.1
1 11 -8 190.98 15.5
1 11 -8 166.38 18.9
1 11 -8 200.28 19.1
1 11 -8 148.39 14.7
-1 11 8 169.28 17.6
1 -11 -8 153.58 17.8
1 -11 -8 142.69 16.8
-1 -11 8 191.88 19
-1 -11 8 182.88 16.5
1 11 -7 423.46 33.3
1 11 -7 401.56 30.7
1 11 -7 390.16 30.3
-1 11 7 429.16 32.7
-1 11 7 417.26 31.2
1 11 -7 348.57 32.8
-1 -11 7 386.16 31
1 -11 -7 367.06 28.1
-1 -11 7 351.26 32.7
1 -11 -7 388.16 32.7
1 -11 -7 412.46 32.5
1 -11 -7 406.26 28.3
1 11 -6 721.63 49.6
-1 11 6 716.83 50.19
1 11 -6 677.63 51.99
1 11 -6 641.84 51.89
-1 11 6 670.23 51.19
-1 11 6 737.23 51.19
1 11 -6 643.54 49.8
-1 11 6 714.53 49.6
-1 -11 6 724.03 50.89
-1 -11 6 651.03 49.8
1 -11 -6 616.24 51.19
1 -11 -6 660.23 48.3
-1 -11 6 600.34 51.49
1 -11 -6 676.03 51.09
1 -11 -6 635.94 48.3
-1 -11 6 645.74 52.09
-1 11 5 42.5 8.4
-1 11 5 19.2 5.9
1 11 -5 15.8 6.4
1 11 -5 26.3 7.8
1 11 -5 23.1 6.1
1 11 -5 23.6 5.1
-1 11 5 23.1 6.8
1 -11 -5 13.9 6.4
1 -11 -5 22.5 4.7
1 -11 -5 20.3 4.9
1 -11 -5 17 6.1
-1 -11 5 29.4 6.2
-1 -11 5 23.8 6.5
-1 -11 5 21.6 7.4
-1 -11 5 24 7.3
-1 11 4 49 8.1
1 11 -4 57.99 9.3
-1 11 4 52.99 9.3
1 11 -4 42.7 7.6
1 11 -4 55.89 10.7
1 11 -4 43.1 9.1
-1 11 4 46.2 9.3
-1 11 4 44.2 7.4
1 -11 -4 45.3 9.2
1 -11 -4 40.3 7.3
1 -11 -4 54.39 7.6
-1 -11 4 48.2 8.6
-1 -11 4 56.79 10.4
-1 -11 4 52.59 10.7
-1 -11 4 53.89 8.3
1 -11 -4 51.89 9.4
-1 11 3 1165.18 93.69
1 11 -3 1384.86 93.09
1 11 -3 1188.18 93.49
-1 11 3 1281.47 94.29
1 11 -3 1509.15 95.49
1 11 -3 1260.17 94.59
-1 11 3 1232.08 93.29
-1 11 3 1309.67 92.89
-1 -11 3 1386.06 93.39
1 -11 -3 1250.47 94.39
1 -11 -3 1163.68 92.49
1 -11 -3 1440.66 94.79
-1 -11 3 1264.27 94.59
-1 -11 3 1366.66 94.19
-1 -11 3 1306.67 94.99
1 -11 -3 1354.56 93.29
-1 11 2 195.08 18.1
-1 11 2 216.38 19.8
-1 11 2 226.58 19.2
1 11 -2 258.37 20.9
1 11 -2 235.98 18.6
1 11 -2 200.98 19.2
-1 11 2 220.08 19.6
1 11 -2 246.88 21.2
1 -11 -2 222.28 20.2
-1 -11 2 193.68 19.8
1 -11 -2 229.98 18.4
-1 -11 2 218.98 18.6
-1 -11 2 193.38 19.2
-1 -11 2 217.68 20.6
1 -11 -2 199.08 19.5
1 -11 -2 219.98 18.9
-1 11 1 1239.68 86.19
1 11 -1 1141.09 84.79
-1 11 1 1158.28 84.69
1 11 -1 1171.08 86.39
-1 11 1 1208.38 85.59
-1 11 1 1147.19 86.19
1 11 -1 1231.68 85.79
1 11 -1 1118.49 86.09
1 -11 -1 1205.58 86.49
-1 -11 1 1109.39 86.29
1 -11 -1 1042 85.69
1 -11 -1 1211.58 84.89
1 -11 -1 1288.77 85.69
-1 -11 1 1225.78 86.79
-1 -11 1 1272.37 85.29
1 11 0 437.36 35.5
1 11 0 454.05 37
-1 11 0 449.36 36.6
-1 11 0 497.35 35.6
-1 11 0 467.05 37.1
-1 11 0 469.35 36.3
1 11 0 440.46 36.8
1 11 0 518.35 36.9
1 -11 0 481.05 36.4
1 -11 0 519.45 37.6
-1 -11 0 476.25 36.7
-1 -11 0 452.55 35.7
-1 -11 0 503.85 37.7
1 -11 0 474.05 37.5
1 -11 0 446.96 35.4
-1 -11 0 424.66 36.9
1 11 1 -2 3.8
1 11 1 7.9 5.6
1 11 1 1 5
-1 11 -1 -9.3 4.2
-1 11 -1 3.8 5.5
1 11 1 0.6 5.4
-1 11 -1 5.5 4.4
-1 11 -1 0 5.3
1 -11 1 6.3 5.9
1 -11 1 6.2 4.7
-1 -11 -1 8 6.5
-1 -11 -1 -2.5 4.7
1 -11 1 -2.4 5.7
-1 -11 -1 8.4 6
-1 -11 -1 -6.5 4.3
1 -11 1 -0.1 5.3
1 11 2 -0.4 5.5
-1 11 -2 4.1 6.1
-1 11 -2 -2.2 5.1
1 11 2 3.8 5.3
1 11 2 4.5 4.4
1 11 2 7.2 5.9
-1 11 -2 2 5.2
-1 11 -2 -4.7 3.3
-1 -11 -2 -3.5 4.4
1 -11 2 8.6 6.7
1 -11 2 2.4 4.4
-1 -11 -2 6.7 5.4
1 -11 2 1.4 6
-1 -11 -2 12.5 5.8
-1 -11 -2 6.5 6.2
1 -11 2 0.8 5.4
-1 11 -3 7.3 4.5
1 11 3 4.2 4.8
-1 11 -3 8.1 5.9
-1 11 -3 13.6 7.1
1 11 3 7.6 5.8
-1 11 -3 6.1 5.8
1 11 3 -0.6 5.5
1 11 3 0.9 4.9
1 -11 3 14.7 6.4
1 -11 3 6 6.6
-1 -11 -3 1.9 6
-1 -11 -3 7.4 5
1 -11 3 12.5 6.9
1 -11 3 -2.5 4.6
-1 -11 -3 3.7 5
-1 -11 -3 0.9 5.1
1 11 4 37.6 8.9
1 11 4 48.8 9.3
-1 11 -4 25.5 8.7
1 11 4 39.1 7.3
-1 11 -4 37.5 8.7
1 11 4 37 8.9
-1 11 -4 42.6 7.4
-1 11 -4 29.8 7.8
-1 -11 -4 36.6 6.9
1 -11 4 21.8 7
-1 -11 -4 49.8 9.8
1 -11 4 31.7 8.7
1 -11 4 21.2 8.6
-1 -11 -4 37.7 7.9
-1 -11 -4 33.8 9.2
1 -11 4 24.7 6.5
-1 11 -5 139.59 15.9
1 11 5 74.99 12.1
1 11 5 87.99 13.1
-1 11 -5 99.19 12.3
1 11 5 122.09 12.6
-1 11 -5 68.99 12.5
1 11 5 79.19 11.2
-1 11 -5 76.69 10.6
1 -11 5 104.69 11.8
-1 -11 -5 98.39 11.4
1 -11 5 101.09 12.4
1 -11 5 109.89 14.2
-1 -11 -5 104.79 11.5
-1 -11 -5 110.49 13.3
1 -11 5 84.89 12.9
-1 -11 -5 92.09 13.8
-1 11 -6 211.18 21
1 11 6 188.28 18.1
-1 11 -6 151.58 19.8
1 11 6 217.28 20.3
1 11 6 180.38 20.1
-1 11 -6 226.18 18.5
-1 11 -6 182.88 18.7
1 11 6 211.08 19.1
-1 -11 -6 199.28 20.7
-1 -11 -6 203.08 18.1
1 -11 6 265.97 22.7
-1 -11 -6 190.48 17.9
-1 -11 -6 220.58 20.3
1 -11 6 216.88 21
1 -11 6 183.28 18.2
1 -11 6 204.58 19.5
1 11 7 43.7 8.8
-1 11 -7 62.09 10.9
1 11 7 26.6 8.4
-1 11 -7 46.2 11.3
-1 11 -7 38.3 7.7
-1 11 -7 45.5 8.6
1 -11 7 37.4 8
-1 -11 -7 29.6 6.8
1 -11 7 28.1 9.5
-1 -11 -7 54.09 8.5
-1 -11 -7 23.4 9.1
-1 -11 -7 37.7 9
1 -11 7 35.2 10.2
-1 11 -8 438.36 35.8
-1 11 -8 409.16 32.2
1 11 8 396.16 33.1
-1 11 -8 408.66 35.5
-1 11 -8 388.56 32.3
1 -11 8 363.86 34.7
1 -11 8 399.06 32.8
-1 -11 -8 387.26 31.3
-1 -11 -8 403.86 35.1
-1 -11 -8 406.56 31.4
-1 -11 -8 421.56 34.8
-1 11 -9 1334.57 91.19
1 11 9 1282.27 93.89
-1 11 -9 1315.97 94.99
-1 11 -9 1214.78 94.39
-1 11 -9 1113.09 90.59
1 11 9 1364.76 92.69
-1 -11 -9 1203.38 89.69
1 -11 9 1272.67 94.19
-1 -11 -9 1169.58 89.59
1 -11 9 1282.87 91.79
-1 -11 -9 1314.77 93.99
-1 -11 -9 1210.58 93.89
1 11 10 573.44 45.9
-1 11 -10 541.65 42.2
-1 11 -10 484.05 45.7
-1 11 -10 502.95 46
-1 11 -10 558.74 42.4
-1 -11 -10 583.34 45.8
1 -11 10 571.04 46.3
-1 -11 -10 526.55 45.7
-1 -11 -10 556.24 40.6
1 -11 10 534.05 43.6
-1 -11 -10 565.04 40.7
1 11 11 86.09 12.4
-1 11 -11 75.29 10.2
1 11 11 78.49 14.5
-1 11 -11 55.09 13
-1 11 -11 74.79 15.3
-1 11 -11 49.8 9
-1 -11 -11 53.69 12.7
1 -11 11 68.39 12.1
-1 -11 -11 52.09 12.2
1 -11 11 68.29 14.3
-1 -11 -11 57.59 7
-1 -11 -11 68.29 7.5
-1 11 -12 -1.3 7.4
-1 11 -12 5.1 5
1 11 12 2.4 7.6
1 11 12 -0.2 6.3
-1 11 -12 1.3 4
-1 11 -12 1.8 8
1 -11 12 -5.2 6
1 -11 12 4.5 7.9
-1 -11 -12 7.6 8
-1 -11 -12 -8.4 6.9
-1 11 -13 57.59 14.8
1 11 13 51.59 11.7
-1 11 -13 57.39 8.2
-1 11 -13 57.39 8.7
-1 11 -13 46.5 13.7
1 11 13 33.1 12.1
-1 -11 -13 56.69 13.7
1 -11 13 39.7 10.9
1 -11 13 62.69 15
-1 -11 -13 61.09 13.6
-1 11 -14 93.89 9.7
-1 11 -14 76.49 16.6
-1 11 -14 89.39 9.8
-1 11 -14 99.19 28.4
-1 -11 -14 104.19 18.5
-1 -11 -14 119.69 18
-1 11 -15 30.7 12.1
-1 -11 -15 24.2 11.2
-1 11 -16 46.2 14.1
-1 -11 -16 5.1 9.6
1 12 -16 2.4 8.4
1 -12 -16 -14.9 6.8
1 12 -15 0 7.8
1 -12 -15 6.8 7.5
1 -12 -15 0.4 8.1
1 12 -14 7.4 8.3
1 12 -14 -6.3 7.1
-1 12 14 6.3 7.6
1 -12 -14 1.7 7.7
1 -12 -14 3.4 7.1
-1 12 13 -13 5.5
1 12 -13 -6.6 6.5
1 12 -13 6.1 8.1
-1 12 13 -1.8 5.5
-1 -12 13 3.6 6.5
1 -12 -13 -2.9 5.9
1 -12 -13 0.7 7.8
-1 -12 13 18.9 9.5
1 12 -12 13.8 9.2
-1 12 12 2.3 7.2
1 12 -12 3.9 8.2
-1 12 12 3.1 5.7
1 -12 -12 6.1 7
-1 -12 12 4.2 6.5
1 -12 -12 6.4 7.6
-1 -12 12 6 7.7
-1 12 11 17.5 6.7
1 12 -11 5.5 3
1 12 -11 7.3 3.6
1 12 -11 6.1 7.5
1 12 -11 -6.2 6.1
-1 12 11 -2.5 6
-1 -12 11 -2.7 6.7
1 -12 -11 7.4 7.2
1 -12 -11 6.1 7.7
-1 -12 11 10.2 6.3
1 12 -10 30.4 5.6
1 12 -10 12.2 8
1 12 -10 26 5.5
-1 12 10 44 9.8
-1 12 10 37 7.8
1 12 -10 19.1 8.7
-1 -12 10 31.3 7.8
1 -12 -10 21.7 9
-1 -12 10 25.2 8.8
1 -12 -10 26.9 8.1
1 12 -9 518.15 38.8
1 12 -9 509.95 39
1 12 -9 584.54 43.8
-1 12 9 476.75 41.5
1 12 -9 494.35 42.7
-1 12 9 506.95 40.3
1 -12 -9 553.04 42.2
1 -12 -9 500.05 42.2
-1 -12 9 491.75 42.5
-1 -12 9 551.34 40.7
-1 12 8 81.69 11
-1 12 8 86.49 12.6
1 12 -8 102.39 13.5
1 12 -8 82.59 10.1
1 12 -8 70.09 9.4
1 12 -8 70.89 13.3
1 -12 -8 101.69 12.8
-1 -12 8 96.19 14
1 -12 -8 73.39 13
-1 -12 8 82.39 10.9
-1 12 7 15.8 5.7
1 12 -7 3 5.1
1 12 -7 27.2 8.3
-1 12 7 21.9 7
1 12 -7 16 4.5
1 12 -7 9.7 6.8
1 -12 -7 13.9 6.2
-1 -12 7 27.7 6.4
1 -12 -7 12.2 3.4
1 -12 -7 20.4 6.9
-1 -12 7 11.4 6.8
1 -12 -7 10.8 3.6
-1 12 6 70.39 10.3
-1 12 6 51.59 9.2
-1 12 6 65.89 10.8
1 12 -6 62.99 11.2
1 12 -6 56.99 11.5
1 12 -6 71.09 9.9
1 12 -6 69.89 8.8
1 -12 -6 51.99 10.7
1 -12 -6 57.09 7.5
-1 -12 6 55.19 11.2
-1 -12 6 72.19 9.6
-1 -12 6 78.79 12.2
1 -12 -6 57.09 10.1
-1 -12 6 74.59 10.5
1 -12 -6 64.19 7.9
-1 12 5 5.8 5.1
1 12 -5 5.4 6.5
-1 12 5 10.1 6.5
-1 12 5 7.4 5.7
1 12 -5 6.9 6.1
1 12 -5 13 4.4
1 12 -5 8.8 5.2
1 -12 -5 12.4 4.1
1 -12 -5 6.1 4.3
1 -12 -5 1.7 4.8
-1 -12 5 8.5 7.2
1 -12 -5 0.5 5.3
-1 -12 5 12.5 7.2
-1 -12 5 13.1 5.2
-1 -12 5 7.4 5.6
-1 12 4 1419.46 99.79
1 12 -4 1464.45 99.99
-1 12 4 1379.06 101.29
-1 12 4 1409.56 101.19
1 12 -4 1513.55 100.89
1 12 -4 1408.66 101.89
-1 12 4 1326.47 100.29
1 12 -4 1535.75 102.59
1 -12 -4 1414.06 101.59
1 -12 -4 1291.77 101.19
1 -12 -4 1456.65 99.99
-1 -12 4 1464.15 100.29
1 -12 -4 1317.97 99.29
-1 -12 4 1252.27 101.69
-1 -12 4 1253.57 101.39
-1 -12 4 1453.75 101.19
1 12 -3 9.5 5.6
1 12 -3 8 5.7
-1 12 3 10.3 4.7
1 12 -3 7.1 4.1
1 12 -3 12.7 7
-1 12 3 14.8 6.1
-1 12 3 14.4 5.8
-1 12 3 20.9 6.6
1 -12 -3 10.5 5.1
-1 -12 3 1.2 4.8
-1 -12 3 10.8 6.2
-1 -12 3 12.8 6.8
-1 -12 3 8.4 6.4
-1 12 2 133.19 13.5
1 12 -2 151.18 15.1
-1 12 2 138.79 14.4
1 12 -2 141.09 13.6
-1 12 2 158.78 15.6
1 12 -2 149.39 15.8
1 12 -2 151.18 15.9
-1 12 2 123.79 14.6
-1 -12 2 118.69 15.7
-1 -12 2 130.39 15.4
-1 -12 2 154.68 14.2
-1 -12 2 149.79 15.4
1 -12 -2 144.19 14.1
1 -12 -2 139.79 15.1
1 -12 -2 156.98 13.8
1 -12 -2 111.79 15.1
1 12 -1 968.9 66.59
1 12 -1 908.91 64.29
1 12 -1 758.22 65.29
-1 12 1 919.11 64.39
-1 12 1 851.71 65.69
-1 12 1 820.92 64.79
1 12 -1 863.71 65.19
-1 12 1 999.6 66.19
-1 -12 1 824.32 64.39
1 -12 -1 864.91 64.89
1 -12 -1 903.11 64.29
1 -12 -1 914.51 65.99
1 -12 -1 825.62 65.69
-1 -12 1 877.41 66.19
-1 -12 1 964.4 65.69
1 12 0 1691.63 110.39
-1 12 0 1483.95 108.09
-1 12 0 1490.85 109.59
-1 12 0 1540.75 109.89
1 12 0 1409.66 108.29
1 12 0 1667.53 109.49
1 12 0 1418.66 109.49
-1 -12 0 1275.57 109.29
1 -12 0 1583.94 108.39
1 -12 0 1441.56 109.79
1 -12 0 1551.74 109.89
-1 -12 0 1542.25 110.09
-1 -12 0 1601.84 108.59
-1 -12 0 1527.85 109.39
1 -12 0 1567.64 109.19
-1 12 -1 142.39 16.2
-1 12 -1 138.59 14.6
-1 12 -1 146.09 15.7
1 12 1 94.69 14.2
1 12 1 130.09 15.1
1 12 1 130.39 13.8
1 12 1 153.08 15.8
-1 12 -1 120.89 13.4
1 -12 1 170.68 17
-1 -12 -1 137.19 15.7
1 -12 1 146.69 13.9
-1 -12 -1 140.59 15.6
1 -12 1 174.98 16.9
1 -12 1 144.19 15
-1 -12 -1 154.88 15.1
-1 -12 -1 127.19 13.5
-1 12 -2 286.87 23.2
1 12 2 241.18 22.8
-1 12 -2 286.87 22.5
1 12 2 262.87 22.9
1 12 2 271.77 22.2
1 12 2 242.58 20.8
-1 12 -2 272.47 20.9
-1 12 -2 237.78 22.9
1 -12 2 202.18 21.5
-1 -12 -2 246.58 21
1 -12 2 246.08 23
-1 -12 -2 216.88 21.2
-1 -12 -2 216.38 22
1 -12 2 284.77 23.6
1 -12 2 213.08 20.4
-1 -12 -2 225.08 22.5
1 12 3 676.03 47.9
1 12 3 627.94 47.3
-1 12 -3 590.04 47.1
-1 12 -3 633.24 46.5
-1 12 -3 594.74 47.7
1 12 3 617.64 46.4
-1 12 -3 609.94 45.3
1 12 3 615.64 45.5
-1 -12 -3 598.64 47.5
-1 -12 -3 599.24 45.5
1 -12 3 528.45 45.9
-1 -12 -3 634.94 47.1
1 -12 3 635.04 45.7
-1 -12 -3 569.44 45.9
1 -12 3 632.84 48
1 -12 3 516.95 46.7
1 12 4 164.08 17.6
-1 12 -4 151.78 14.9
1 12 4 146.19 17
1 12 4 164.78 16.5
-1 12 -4 154.58 16.9
1 12 4 180.68 15.8
-1 12 -4 195.08 19.4
-1 12 -4 158.48 16.4
1 -12 4 170.08 17
1 -12 4 147.79 15.4
1 -12 4 145.09 18.2
-1 -12 -4 171.48 16
-1 -12 -4 163.18 18.3
-1 -12 -4 149.69 15.5
1 -12 4 156.58 17.5
-1 -12 -4 153.18 17
-1 12 -5 211.98 21.9
-1 12 -5 241.58 24.4
1 12 5 245.58 23.5
-1 12 -5 288.57 21.7
1 12 5 239.28 21.5
-1 12 -5 315.07 24.7
1 12 5 242.78 23.2
1 12 5 254.37 22.4
-1 -12 -5 219.18 23.4
1 -12 5 248.08 22.7
1 -12 5 231.58 23.8
1 -12 5 278.87 24.7
-1 -12 -5 254.37 21.7
-1 -12 -5 266.87 21.5
1 -12 5 262.27 21.8
-1 -12 -5 192.98 22
1 12 6 279.27 24.9
1 12 6 283.27 24.1
-1 12 -6 288.57 26.7
-1 12 -6 296.27 24.8
-1 12 -6 291.37 26.6
1 12 6 261.47 25.4
-1 12 -6 318.47 24.2
1 12 6 294.27 26.4
-1 -12 -6 309.87 23.9
1 -12 6 248.08 26.6
1 -12 6 297.07 24.4
-1 -12 -6 295.77 26.7
1 -12 6 272.07 26.3
1 -12 6 291.07 25.2
-1 -12 -6 258.07 23.6
-1 -12 -6 243.58 25.3
-1 12 -7 359.06 31.5
-1 12 -7 329.57 28.4
-1 12 -7 340.87 27.9
1 12 7 351.66 30.5
1 12 7 334.97 29
-1 12 -7 318.07 30.5
-1 -12 -7 356.86 30.3
1 -12 7 348.37 30.9
1 -12 7 344.67 28.4
-1 -12 -7 323.87 27.5
-1 -12 -7 325.47 30.6
-1 -12 -7 361.26 27.9
1 12 8 1043.4 75.09
1 12 8 1010.1 73.39
-1 12 -8 1099.29 76.19
-1 12 -8 831.72 71.79
-1 12 -8 1025.5 72.89
-1 12 -8 974.8 75.59
1 -12 8 988.5 75.19
1 -12 8 1014.2 72.99
-1 -12 -8 988.7 71.69
-1 -12 -8 899.51 74.29
-1 -12 -8 963.8 75.09
-1 -12 -8 972.7 71.39
1 12 9 52.29 10.8
1 12 9 53.89 11.7
-1 12 -9 46.6 9.5
-1 12 -9 58.09 14
-1 12 -9 49.2 12.2
-1 12 -9 51.79 9.2
1 -12 9 51.59 12.2
1 -12 9 46.4 9.9
-1 -12 -9 36.6 10
-1 -12 -9 49.7 8
-1 -12 -9 44.1 12.1
-1 -12 -9 59.19 9.1
-1 12 -10 67.49 14.4
1 12 10 74.29 13.8
-1 12 -10 80.59 11.1
-1 12 -10 82.39 15.5
-1 12 -10 63.69 10.3
-1 -12 -10 80.09 8.9
-1 -12 -10 76.49 14.6
1 -12 10 71.19 11.6
-1 -12 -10 62.09 8.9
-1 -12 -10 46.9 11.4
1 -12 10 42.2 12
-1 12 -11 495.15 42
-1 12 -11 494.25 36.6
1 12 11 500.75 38.6
-1 12 -11 425.16 36.2
-1 12 -11 423.96 40.7
1 12 11 471.15 40.6
1 -12 11 449.36 38.2
-1 -12 -11 444.36 34.1
-1 -12 -11 452.75 40.5
1 -12 11 474.65 41.2
-1 -12 -11 441.96 34
-1 -12 -11 475.75 40.5
1 12 12 -0.7 7.7
1 12 12 13 7.2
-1 12 -12 6.4 8.5
-1 12 -12 0.9 4.8
-1 12 -12 2.6 4.3
-1 12 -12 1.3 7.8
1 -12 12 -2.3 6.6
1 -12 12 -6.5 7
-1 -12 -12 -12.7 7
-1 -12 -12 9.8 8.3
-1 12 -13 19.5 5.8
1 12 13 17.6 9.8
-1 12 -13 40.3 13.7
1 12 13 18 8.8
-1 12 -13 29.9 11.7
-1 12 -13 16.2 5.9
1 -12 13 18.4 9.3
1 -12 13 9.3 9.7
-1 -12 -13 24.1 9.9
-1 -12 -13 1.2 8.9
-1 12 -14 4.3 9.5
-1 12 -14 2.6 4.3
-1 12 -14 10.9 4.6
-1 -12 -14 9.5 8.6
-1 -12 -14 20.1 10.3
-1 12 -15 2.3 9
-1 12 -15 1.9 2.5
-1 12 -15 -0.1 2.6
-1 -12 -15 16 10.8
-1 12 -16 9.7 10.4
-1 -12 -16 3 9.6
1 13 -16 15.2 10.1
1 -13 -16 0.5 9.4
1 13 -15 31.2 11.2
1 -13 -15 29.2 11.4
1 13 -14 20.4 10.8
-1 13 14 43.1 12
1 13 -14 29.1 10.7
1 -13 -14 49 11.9
1 -13 -14 33.4 11.3
-1 13 13 301.57 29.3
1 13 -13 314.07 31.4
1 13 -13 293.27 29.8
-1 13 13 304.47 27.4
1 -13 -13 287.77 28.9
-1 -13 13 308.87 30.2
1 -13 -13 330.47 29.9
-1 -13 13 249.88 27.1
-1 13 12 320.37 29.4
1 13 -12 304.87 22.4
-1 13 12 289.57 27.3
1 13 -12 362.36 31
1 13 -12 283.07 30.4
-1 -13 12 287.67 29.5
-1 -13 12 335.97 27.9
1 -13 -12 322.67 29.5
1 -13 -12 275.27 29.2
1 13 -11 19 9.1
1 13 -11 13.6 4.3
1 13 -11 12.4 4.1
-1 13 11 23.9 8.4
1 13 -11 20.1 8.7
-1 13 11 12.3 6.3
1 -13 -11 29.8 9.1
1 -13 -11 -0.8 7.5
-1 -13 11 2.5 7.5
-1 -13 11 5.2 5.9
1 13 -10 1.2 4.1
1 13 -10 11 7.8
-1 13 10 7.5 5.4
1 13 -10 -5.3 3.4
1 13 -10 1.6 7.2
-1 -13 10 -1.2 6.3
1 -13 -10 -0.5 5.6
1 -13 -10 -3.5 6.4
-1 -13 10 -11.2 4.5
1 13 -9 314.67 25.6
-1 13 9 316.57 27.1
1 13 -9 319.67 29.8
1 13 -9 321.17 25.9
-1 13 9 281.27 28.1
1 13 -9 323.17 29.9
1 -13 -9 297.77 28.9
-1 -13 9 347.77 27.5
-1 -13 9 329.17 29.7
1 -13 -9 337.77 28.9
1 13 -8 635.14 48.3
-1 13 8 665.23 49.5
1 13 -8 633.34 51.69
-1 13 8 618.04 50.59
1 13 -8 644.84 48.6
1 13 -8 640.74 51.59
1 -13 -8 654.53 51.19
1 -13 -8 593.54 50.29
1 -13 -8 621.04 45.9
-1 -13 8 690.83 49.7
1 -13 -8 691.63 46
-1 -13 8 648.74 51.49
-1 13 7 322.47 27.4
1 13 -7 312.37 29.4
1 13 -7 325.57 29.3
-1 13 7 324.97 28.5
1 13 -7 330.57 27.1
1 13 -7 335.17 26.5
1 -13 -7 325.67 29.1
1 -13 -7 353.96 28.7
1 -13 -7 339.77 25.2
1 -13 -7 320.97 25
-1 -13 7 293.57 27
-1 -13 7 358.36 30.1
1 13 -6 5.8 3.8
1 13 -6 4.6 5.9
-1 13 6 2.4 5.3
-1 13 6 6.7 4.9
1 13 -6 0.6 4.7
1 13 -6 10.6 7
1 -13 -6 9.6 5.5
-1 -13 6 3.3 6.2
1 -13 -6 -2.5 3.2
1 -13 -6 7.4 6.5
1 -13 -6 2.3 3.7
-1 -13 6 4.5 4.7
-1 -13 6 -2.8 5.5
-1 13 5 229.18 18.3
-1 13 5 177.78 19.3
-1 13 5 214.38 18.7
1 13 -5 191.18 18.7
1 13 -5 184.88 19.7
1 13 -5 195.08 17.6
-1 13 5 218.38 19.7
1 13 -5 184.98 20.4
-1 -13 5 195.98 20.5
-1 -13 5 204.38 19.4
-1 -13 5 212.08 20.8
1 -13 -5 216.48 17.7
1 -13 -5 199.68 19.7
1 -13 -5 228.78 20.5
-1 -13 5 212.68 18.5
1 -13 -5 191.98 17.4
-1 13 4 2249.77 159.88
-1 13 4 2264.67 158.38
1 13 -4 2014.3 160.18
-1 13 4 2323.77 159.38
-1 13 4 2488.25 160.58
1 13 -4 2219.58 160.68
1 13 -4 2425.76 158.78
1 13 -4 2096.89 159.18
1 -13 -4 2323.67 160.48
-1 -13 4 2267.27 158.88
-1 -13 4 2352.46 161.18
1 -13 -4 2250.67 158.68
-1 -13 4 2296.47 160.78
1 -13 -4 2090.89 159.98
-1 -13 4 2068.39 159.38
1 -13 -4 2129.89 158.08
-1 13 3 77.79 11.3
-1 13 3 78.79 10.7
1 13 -3 60.29 11
-1 13 3 59.79 9.2
1 13 -3 69.39 8.9
-1 13 3 79.29 11.4
1 13 -3 67.49 12.5
1 13 -3 53.59 10
-1 -13 3 61.19 12
1 -13 -3 73.19 11.3
-1 -13 3 59.89 9.3
-1 -13 3 57.79 10.4
1 -13 -3 65.79 11.4
1 -13 -3 65.09 9.2
-1 -13 3 55.49 11.2
-1 13 2 260.67 22.3
1 13 -2 225.58 20.4
-1 13 2 241.18 22
-1 13 2 250.87 21.6
1 13 -2 250.57 23.2
-1 13 2 245.48 20.5
1 13 -2 232.78 21.8
1 13 -2 255.17 22.7
1 -13 -2 264.77 22.4
1 -13 -2 239.78 22.7
1 -13 -2 228.58 20.2
-1 -13 2 241.98 20.6
-1 -13 2 187.18 21.2
1 -13 -2 244.98 21.2
-1 -13 2 271.07 23.3
-1 -13 2 230.88 22.8
1 13 -1 83.59 11.6
-1 13 1 81.99 11.5
1 13 -1 79.19 9.6
-1 13 1 79.29 12.4
1 13 -1 54.99 11.5
-1 13 1 89.99 10
-1 13 1 82.09 11.3
1 13 -1 80.09 11.7
1 -13 -1 77.09 12.4
-1 -13 1 78.69 10.8
1 -13 -1 88.39 11.3
1 -13 -1 81.89 12.9
-1 -13 1 69.69 11.9
1 -13 -1 82.49 10.4
-1 -13 1 61.69 11.3
-1 -13 1 70.19 13
1 13 0 769.52 52.69
-1 13 0 640.14 51.99
1 13 0 683.03 51.19
-1 13 0 738.43 53.39
1 13 0 635.84 52.59
-1 13 0 652.33 50.99
-1 13 0 713.43 52.99
1 13 0 696.43 52.79
-1 -13 0 608.34 51.69
1 -13 0 686.73 52.09
-1 -13 0 758.92 53.49
1 -13 0 735.03 53.69
1 -13 0 698.83 51.29
-1 -13 0 751.22 51.69
1 -13 0 561.74 52.09
-1 -13 0 727.03 53.39
1 13 1 218.68 21.6
-1 13 -1 219.08 21.8
1 13 1 252.07 22.7
1 13 1 228.28 20.7
-1 13 -1 246.38 22.4
-1 13 -1 261.67 20.7
-1 13 -1 257.07 23.4
1 13 1 239.58 22.9
1 -13 1 259.27 22.2
1 -13 1 236.68 20.8
-1 -13 -1 252.97 21.3
-1 -13 -1 273.67 22.3
1 -13 1 252.77 23.4
1 -13 1 228.48 22.8
-1 -13 -1 198.98 21.9
-1 -13 -1 276.57 23.9
1 13 2 82.39 13.2
1 13 2 83.89 10.9
-1 13 -2 71.19 13.3
-1 13 -2 87.79 12.5
-1 13 -2 84.09 10.7
1 13 2 117.29 13
1 13 2 105.89 12.8
-1 13 -2 100.99 13.3
-1 -13 -2 88.49 11.4
1 -13 2 80.29 11.6
-1 -13 -2 109.19 13.6
-1 -13 -2 67.49 12.6
1 -13 2 71.39 12.6
-1 -13 -2 81.99 11.5
1 -13 2 85.39 11.1
1 -13 2 84.59 13
1 13 3 263.57 21.8
1 13 3 275.37 24
-1 13 -3 250.47 23.8
-1 13 -3 246.88 21.5
1 13 3 248.98 23.2
-1 13 -3 277.87 23.3
1 13 3 246.78 22.6
-1 13 -3 285.97 24.7
-1 -13 -3 222.58 23.1
-1 -13 -3 246.88 22.3
1 -13 3 259.67 22
-1 -13 -3 290.17 24.9
-1 -13 -3 265.07 22
1 -13 3 267.37 24.9
1 -13 3 225.48 22.4
1 -13 3 206.18 23.3
1 13 4 113.39 14.6
-1 13 -4 107.29 14.8
-1 13 -4 154.48 17.1
1 13 4 135.79 15.9
-1 13 -4 132.09 14
-1 13 -4 125.09 15.7
1 13 4 119.49 15.7
1 13 4 136.09 14.1
-1 -13 -4 150.68 16.6
1 -13 4 177.58 17.2
1 -13 4 126.09 16.3
-1 -13 -4 134.09 14.1
1 -13 4 165.18 14.7
-1 -13 -4 160.38 16.4
-1 -13 -4 138.49 14.5
1 -13 4 126.09 15.3
1 13 5 137.69 16.2
1 13 5 124.69 15.5
-1 13 -5 135.49 17.1
1 13 5 147.29 14.1
-1 13 -5 138.39 15.7
-1 13 -5 127.59 13.3
-1 13 -5 105.39 14
1 13 5 113.19 14.2
-1 -13 -5 123.09 13.7
1 -13 5 119.69 15.8
-1 -13 -5 128.49 13.6
1 -13 5 126.69 17.4
-1 -13 -5 125.79 16
-1 -13 -5 107.69 14.8
1 -13 5 124.89 14.9
1 -13 5 143.79 14.2
1 13 6 1.2 5.7
1 13 6 -2 5.9
-1 13 -6 -0.8 7.2
1 13 6 -1.6 4.7
-1 13 -6 -4.2 4
-1 13 -6 5.9 5.7
-1 13 -6 11.2 6.2
-1 -13 -6 3 5.9
1 -13 6 10.1 7.6
-1 -13 -6 -1.6 4.5
1 -13 6 1.5 5.5
1 -13 6 -2.9 5.9
1 -13 6 6.5 6.2
-1 -13 -6 2.6 5.3
-1 -13 -6 1.3 6.3
1 13 7 114.29 16.1
1 13 7 110.29 14.5
-1 13 -7 107.79 14
-1 13 -7 125.29 17
-1 13 -7 146.79 13.7
-1 13 -7 150.68 17
-1 -13 -7 134.39 13.4
-1 -13 -7 104.89 15.5
1 -13 7 103.29 13.7
-1 -13 -7 86.89 15.8
1 -13 7 134.89 16.3
-1 -13 -7 117.29 13.1
1 13 8 102.29 15.4
-1 13 -8 142.19 14.5
-1 13 -8 98.39 12.9
1 13 8 110.69 14.2
-1 13 -8 108.89 16.1
-1 13 -8 106.89 17
-1 -13 -8 112.79 15.3
-1 -13 -8 108.69 16.4
-1 -13 -8 113.59 12.4
1 -13 8 116.99 13.8
-1 -13 -8 105.99 12.5
1 -13 8 101.19 16.2
-1 13 -9 318.07 27.4
-1 13 -9 314.57 30.6
-1 13 -9 346.77 27.3
-1 13 -9 309.57 30.6
1 13 9 328.27 28.4
-1 -13 -9 312.67 25.8
1 -13 9 283.97 29.9
1 -13 9 341.57 28.2
-1 -13 -9 280.97 29.8
-1 -13 -9 284.87 25.7
-1 -13 -9 374.66 30.5
1 13 10 299.27 27.3
-1 13 -10 297.27 29.6
1 13 10 293.57 28.8
-1 13 -10 293.17 25.4
-1 13 -10 317.47 25.7
-1 13 -10 296.47 29.7
1 -13 10 325.27 29.7
-1 -13 -10 272.37 23.6
-1 -13 -10 301.07 28.8
1 -13 10 310.97 26.9
-1 -13 -10 236.08 28.2
-1 -13 -10 283.87 23.6
-1 13 -11 30.5 7.5
1 13 11 34.5 10.8
-1 13 -11 39.5 11.2
-1 13 -11 14.4 9.4
-1 13 -11 33.8 8.1
-1 -13 -11 20.8 10.2
-1 -13 -11 25.1 5.5
1 -13 11 38.3 9.9
-1 -13 -11 59.59 12.6
1 -13 11 33.3 10.8
-1 -13 -11 22.4 5.1
-1 13 -12 77.49 10.5
-1 13 -12 82.69 16
-1 13 -12 64.09 10.3
1 13 12 34.6 10.3
1 13 12 59.49 13.8
-1 13 -12 40.2 13
-1 -13 -12 47.3 5.6
1 -13 12 44.3 13.1
-1 -13 -12 38.2 11.6
-1 -13 -12 61.19 5.6
1 -13 12 59.89 12
-1 -13 -12 57.89 13.7
-1 13 -13 90.99 17.6
1 13 13 109.69 18
-1 13 -13 87.49 11.6
-1 13 -13 72.49 16.9
-1 13 -13 94.29 11.4
1 13 13 78.69 14.9
-1 -13 -13 83.29 17.1
1 -13 13 113.09 19.2
1 -13 13 95.59 15.8
-1 -13 -13 125.99 18.1
-1 13 -14 30.1 11.9
-1 13 -14 24.4 6.1
-1 13 -14 21.1 5.7
-1 -13 -14 20.9 10.9
-1 13 -15 37 6.1
-1 13 -15 29.5 5.5
-1 13 -15 32.1 12.9
-1 -13 -15 42.7 13.5
-1 13 -16 12 10.9
-1 -13 -16 7.5 10.5
1 14 -16 254.17 27.5
1 -14 -16 214.78 26.3
1 14 -15 6.1 9.3
1 -14 -15 1.7 8.3
1 14 -14 104.09 18.2
1 -14 -14 128.59 17.7
1 -14 -14 105.49 18.3
1 14 -13 88.59 16.1
-1 14 13 59.09 13.5
-1 14 13 98.79 13.6
1 14 -13 60.09 13.8
1 -14 -13 43.1 12.4
-1 -14 13 72.29 13.4
1 -14 -13 73.89 14
-1 -14 13 62.09 14.4
-1 14 12 8.3 7.8
-1 14 12 11.9 7.5
1 14 -12 9.2 8.5
1 14 -12 10.2 8.1
1 14 -12 15 4
1 14 -12 12.4 4.1
1 -14 -12 19 9.3
-1 -14 12 4.2 7.9
-1 -14 12 17.6 7.5
1 -14 -12 16.2 8.2
1 14 -11 -4.5 3.6
1 14 -11 0.3 7.2
-1 14 11 -3.7 5.8
1 14 -11 7.4 7.9
1 14 -11 4.5 3.8
-1 14 11 7.3 6
1 -14 -11 -3.3 5.7
-1 -14 11 3.8 7.6
1 -14 -11 2.6 7.4
-1 -14 11 2.9 5.8
1 14 -10 91.79 15.5
-1 14 10 103.29 15.2
1 14 -10 102.49 11.2
-1 14 10 79.09 12.9
1 14 -10 134.69 17.2
1 14 -10 108.09 11.7
-1 -14 10 104.69 13.7
1 -14 -10 117.09 16.4
-1 -14 10 120.09 16.5
1 -14 -10 92.49 14.7
-1 14 9 8.6 6.7
1 14 -9 6.8 4.5
1 14 -9 20.9 9.4
-1 14 9 13.2 6.5
1 14 -9 9.6 7
1 14 -9 14.7 5.4
1 -14 -9 16.4 7.4
-1 -14 9 25.8 9.1
-1 -14 9 22 6.9
1 -14 -9 8.9 7.6
1 14 -8 239.68 23.4
1 14 -8 202.08 19.8
-1 14 8 248.38 21.2
-1 14 8 197.78 21.7
1 14 -8 211.68 19.4
1 14 -8 232.88 23.6
-1 -14 8 217.08 23.3
1 -14 -8 183.18 21.9
1 -14 -8 261.57 22.6
1 -14 -8 209.08 17.4
-1 -14 8 229.48 20.8
1 -14 -8 245.68 17.8
1 14 -7 138.79 14.3
1 14 -7 138.79 16.2
1 14 -7 96.59 15.6
-1 14 7 143.09 15.8
1 14 -7 120.79 12.9
-1 14 7 128.29 14.2
1 -14 -7 99.09 15.3
1 -14 -7 128.19 15.4
1 -14 -7 122.19 11.8
-1 -14 7 127.49 16.4
-1 -14 7 131.29 14.1
1 -14 -7 123.99 12
1 14 -6 691.53 50.29
1 14 -6 684.13 50.99
1 14 -6 687.43 53.09
-1 14 6 699.93 51.29
-1 14 6 658.53 52.09
1 14 -6 684.83 53.19
1 -14 -6 672.13 52.29
-1 -14 6 621.34 52.69
1 -14 -6 621.14 49.5
1 -14 -6 665.93 52.39
1 -14 -6 681.73 49.5
-1 -14 6 696.73 50.89
-1 14 5 323.57 24.8
1 14 -5 317.17 24.6
-1 14 5 297.57 26
1 14 -5 257.67 26.4
-1 14 5 288.27 25.3
-1 14 5 262.27 25.9
1 14 -5 295.57 26.8
1 14 -5 316.87 25.8
-1 -14 5 305.67 27.5
1 -14 -5 286.97 24.2
-1 -14 5 285.37 24.9
1 -14 -5 291.97 26.7
1 -14 -5 301.37 26.5
-1 -14 5 330.17 26.4
1 -14 -5 301.87 24.1
-1 -14 5 294.17 26.8
-1 14 4 -0.9 4.7
-1 14 4 1.8 4.5
1 14 -4 2.5 6.2
-1 14 4 -0.6 5.6
1 14 -4 6.6 5.6
-1 14 4 9 6.2
1 14 -4 3 4.1
1 14 -4 2.4 5.3
1 -14 -4 4.4 5.7
1 -14 -4 3.7 4.6
1 -14 -4 7.1 5.1
-1 -14 4 -3.3 5.9
1 -14 -4 0.6 4.8
-1 -14 4 -3.3 5.4
-1 -14 4 0.7 5.9
-1 -14 4 7.5 4.8
-1 14 3 1492.25 111.59
-1 14 3 1581.04 110.89
1 14 -3 1307.77 112.09
-1 14 3 1772.32 112.99
1 14 -3 1340.57 111.39
-1 14 3 1585.24 112.69
1 14 -3 1704.83 113.79
1 14 -3 1636.74 110.99
-1 -14 3 1352.26 111.49
-1 -14 3 1645.64 113.49
1 -14 -3 1542.95 110.59
1 -14 -3 1417.46 112.39
-1 -14 3 1548.45 111.09
1 -14 -3 1692.33 111.69
1 -14 -3 1713.03 113.19
-1 -14 3 1495.95 112.89
1 14 -2 929.81 62.49
1 14 -2 933.61 64.99
-1 14 2 905.21 63.99
1 14 -2 838.52 63.19
-1 14 2 902.41 63.39
-1 14 2 854.01 62.19
-1 14 2 824.02 63.79
1 -14 -2 739.63 63.59
-1 -14 2 866.21 64.49
1 -14 -2 830.02 63.89
-1 -14 2 873.21 63.49
-1 -14 2 850.51 62.29
-1 -14 2 819.82 64.19
1 -14 -2 737.33 61.69
1 -14 -2 809.82 62.69
-1 14 1 4.9 4.8
-1 14 1 6.9 5.4
1 14 -1 2.1 5.9
-1 14 1 -2.5 5.7
1 14 -1 -7.8 6.2
1 14 -1 5.9 4.5
-1 14 1 11.2 6.6
1 14 -1 -1 5
-1 -14 1 10.1 6.8
1 -14 -1 -6.5 4.6
1 -14 -1 -3.2 4.8
-1 -14 1 -1.1 4.6
-1 -14 1 -3.9 5.7
1 -14 -1 1.1 4.5
1 -14 -1 0.2 6.2
-1 -14 1 5.9 6.4
1 14 0 1040.3 75.19
-1 14 0 985.9 72.89
1 14 0 974.4 73.19
-1 14 0 1037.8 74.29
-1 14 0 1015.6 74.79
-1 14 0 955 74.89
1 14 0 987.3 74.09
1 14 0 1039.7 75.09
1 -14 0 1074.79 75.29
1 -14 0 882.21 73.59
-1 -14 0 1034.2 75.29
1 -14 0 914.21 74.69
-1 -14 0 944.91 74.79
1 -14 0 1013 73.09
-1 -14 0 1080.19 73.59
-1 -14 0 1078.39 74.59
-1 14 -1 724.73 60.59
1 14 1 763.22 58.89
-1 14 -1 658.13 59.89
1 14 1 864.51 61.49
-1 14 -1 760.32 58.79
1 14 1 843.02 60.99
1 14 1 802.12 59.99
-1 14 -1 869.01 60.49
-1 -14 -1 801.92 59.29
-1 -14 -1 841.12 61.39
1 -14 1 818.02 59.09
1 -14 1 746.63 59.89
1 -14 1 901.01 61.49
-1 -14 -1 823.12 61.49
-1 -14 -1 821.52 60.19
1 -14 1 765.92 61.19
1 14 2 1181.28 83.59
1 14 2 1233.28 83.79
-1 14 -2 1224.38 81.69
-1 14 -2 1146.19 83.49
1 14 2 1094.19 81.49
-1 14 -2 1080.19 82.39
1 14 2 1092.99 82.49
-1 14 -2 988.4 83.19
1 -14 2 1108.59 83.89
1 -14 2 1156.18 82.69
-1 -14 -2 1169.38 83.89
1 -14 2 1085.69 81.29
-1 -14 -2 972 82.59
1 -14 2 1154.78 83.69
-1 -14 -2 1064.89 81.39
-1 -14 -2 1206.08 82.69
-1 14 -3 529.75 42.8
1 14 3 520.75 40.7
1 14 3 535.95 41.9
-1 14 -3 577.74 41
-1 14 -3 530.05 41.9
-1 14 -3 592.84 44.1
1 14 3 497.25 42.3
1 14 3 491.15 42.2
1 -14 3 535.95 42.1
1 -14 3 581.04 43.7
1 -14 3 460.85 42.7
-1 -14 -3 606.24 42.1
1 -14 3 518.55 40.9
-1 -14 -3 498.05 42.7
-1 -14 -3 444.76 41.8
-1 -14 -3 581.44 41.1
-1 14 -4 132.39 17.2
-1 14 -4 138.19 16.3
1 14 4 105.19 14.8
-1 14 -4 134.79 13.5
1 14 4 142.89 15.5
1 14 4 122.69 13.7
1 14 4 137.29 15
-1 14 -4 151.88 15.3
-1 -14 -4 124.69 13.9
1 -14 4 114.19 14.9
-1 -14 -4 147.69 15.6
-1 -14 -4 106.99 15.4
1 -14 4 131.69 17.2
1 -14 4 107.69 13.6
1 -14 4 114.79 15.7
-1 -14 -4 121.49 13.7
-1 14 -5 191.68 19.4
1 14 5 238.08 20.3
1 14 5 176.68 20
-1 14 -5 209.88 21
1 14 5 209.08 18.7
-1 14 -5 202.38 18.3
-1 14 -5 193.48 21.8
1 14 5 217.08 20.6
1 -14 5 237.38 19.3
1 -14 5 166.98 19.3
1 -14 5 149.59 19.8
-1 -14 -5 189.98 20.3
-1 -14 -5 223.88 19.2
-1 -14 -5 196.28 21.1
-1 -14 -5 194.08 18.5
1 -14 5 191.48 21.7
-1 14 -6 492.05 43.2
-1 14 -6 566.74 43.6
1 14 6 535.65 42.8
-1 14 -6 549.54 40.5
-1 14 -6 554.74 41.4
1 14 6 488.45 41.2
-1 -14 -6 534.75 40.1
1 -14 6 497.05 42.8
1 -14 6 481.65 43.4
-1 -14 -6 505.45 40.5
-1 -14 -6 553.04 43
1 -14 6 499.55 44
-1 -14 -6 441.66 42.1
1 -14 6 537.55 40.8
-1 14 -7 36.6 10.9
-1 14 -7 49.2 11.5
-1 14 -7 40 8.7
-1 14 -7 31.5 8.3
1 14 7 60.89 10.9
1 14 7 34.9 10.2
-1 -14 -7 36 10.3
1 -14 7 48.9 9
-1 -14 -7 52.79 8.9
-1 -14 -7 37.1 9.5
-1 -14 -7 41.3 8.3
1 -14 7 33.2 10.2
-1 14 -8 68.89 10.2
-1 14 -8 47.9 11.9
1 14 8 40.5 10.4
-1 14 -8 51.39 9.7
-1 14 -8 69.99 14.1
1 14 8 64.29 12.8
-1 -14 -8 62.99 9.4
1 -14 8 49.8 12.1
-1 -14 -8 70.59 13.8
-1 -14 -8 48.4 11.2
1 -14 8 42 9.3
-1 -14 -8 76.89 10.3
1 14 9 51.89 10.5
-1 14 -9 29.6 8.2
-1 14 -9 33.3 8.1
-1 14 -9 29.9 10.8
1 14 9 52.49 11.6
-1 14 -9 58.39 12.7
-1 -14 -9 35.2 7.8
1 -14 9 41.4 11
-1 -14 -9 32 7.1
-1 -14 -9 53.39 11.9
1 -14 9 36.9 9.5
-1 -14 -9 30 11.5
1 14 10 43.6 10.1
-1 14 -10 16.6 10.6
-1 14 -10 33 8.3
-1 14 -10 39.6 8
1 14 10 31.7 10.2
-1 14 -10 58.09 13.9
-1 -14 -10 27.3 6.2
-1 -14 -10 19.9 6
1 -14 10 19.6 9.8
-1 -14 -10 37.9 11.4
1 -14 10 23.3 8.4
-1 -14 -10 25.8 9.3
-1 14 -11 -5.3 4.9
-1 14 -11 2.1 5.2
-1 14 -11 0 7.8
1 14 11 5 7.2
-1 14 -11 0.9 8.3
-1 -14 -11 -4.8 7.9
-1 -14 -11 2.9 7.2
-1 -14 -11 -4.4 3.8
-1 -14 -11 -2.6 3.4
1 -14 11 -4.7 6
1 -14 11 2.5 8.1
1 14 12 621.24 50.19
-1 14 -12 605.64 45.1
1 14 12 640.94 48
-1 14 -12 618.34 51.79
-1 14 -12 465.85 48.6
-1 14 -12 564.14 45.1
-1 -14 -12 561.14 49.2
-1 -14 -12 603.84 49.9
1 -14 12 598.34 47.4
-1 -14 -12 560.74 41.7
1 -14 12 598.84 50.59
-1 -14 -12 563.54 41.8
-1 14 -13 0.4 5.2
-1 14 -13 -4.6 8.1
-1 14 -13 5.2 8.7
1 14 13 -4.8 7.6
-1 14 -13 -1.2 4.4
1 14 13 6 7
1 -14 13 -6 6.6
-1 -14 -13 -6.9 7.1
1 -14 13 9.2 9.9
-1 -14 -13 6.6 8.5
-1 14 -14 73.09 16.5
-1 14 -14 46.9 9.3
-1 14 -14 77.09 9.8
-1 -14 -14 61.89 15
-1 14 -15 90.49 19.1
-1 14 -15 87.19 9.7
-1 14 -15 99.19 10.1
-1 -14 -15 54.99 15.2
-1 14 -16 22.3 11.4
-1 -14 -16 18.1 11.6
1 15 -15 184.28 24.1
1 -15 -15 225.18 25.3
1 15 -14 21.1 10.3
1 -15 -14 24.2 10.9
1 -15 -14 34.7 11.1
1 15 -13 7.4 9.5
1 15 -13 22.4 4
-1 15 13 25.9 10.1
-1 15 13 31.2 9.7
1 15 -13 29.2 11.1
1 -15 -13 25.8 10.2
-1 -15 13 20.7 10.8
1 -15 -13 29.9 10.9
-1 -15 13 24.7 9.3
1 15 -12 575.44 49.4
1 15 -12 602.44 50.69
-1 15 12 613.84 47.4
1 15 -12 576.54 43.1
-1 15 12 564.24 48.4
1 15 -12 597.84 43.3
-1 -15 12 578.94 47
1 -15 -12 597.44 48.8
-1 -15 12 513.75 48.9
1 -15 -12 605.34 49.1
1 15 -11 104.79 18.1
1 15 -11 131.99 12.9
1 15 -11 152.88 19.3
1 15 -11 121.29 12.9
-1 15 11 131.89 15.8
1 -15 -11 130.49 17.3
-1 -15 11 112.49 15.4
-1 -15 11 96.49 17.6
1 -15 -11 132.89 18.1
1 15 -10 0.4 7.2
-1 15 10 11 6.3
1 15 -10 3.5 4.3
1 15 -10 1.9 4.4
1 15 -10 -14.3 5.7
-1 15 10 -6.4 5.8
-1 -15 10 0.3 6.7
-1 -15 10 0.5 6
1 -15 -10 -5.3 6.4
1 -15 -10 -4.7 5.4
1 15 -9 144.49 20.1
1 15 -9 172.38 16.5
-1 15 9 147.49 17.5
1 15 -9 195.88 17.1
-1 15 9 156.08 19.3
1 15 -9 157.18 20.1
-1 -15 9 170.98 18
1 -15 -9 174.18 20.1
-1 -15 9 198.48 21.5
1 -15 -9 187.78 13.3
1 -15 -9 161.88 13.1
1 -15 -9 159.48 18.9
1 15 -8 9.5 8
1 15 -8 4 4.4
1 15 -8 3.7 6.8
-1 15 8 6.2 6.4
-1 15 8 -1.5 5
1 15 -8 6.2 5.4
1 -15 -8 4.2 3.3
-1 -15 8 -1.3 5.1
1 -15 -8 -6.1 6
1 -15 -8 -0.1 3.5
-1 -15 8 0.7 6.6
1 -15 -8 2.8 6
-1 15 7 218.18 20.2
1 15 -7 222.28 22.6
-1 15 7 207.58 21.4
1 15 -7 196.08 18.6
1 15 -7 211.68 22.4
1 15 -7 193.88 19.4
1 -15 -7 207.08 21
1 -15 -7 189.18 17.6
-1 -15 7 236.88 22.8
1 -15 -7 204.78 17.7
1 -15 -7 219.78 21.8
-1 -15 7 214.58 20
-1 15 6 653.93 53.19
-1 15 6 717.63 54.69
1 15 -6 756.32 55.79
1 15 -6 673.73 52.29
1 15 -6 722.03 55.79
1 15 -6 715.13 53.29
1 -15 -6 700.43 54.79
1 -15 -6 677.43 51.89
1 -15 -6 719.83 51.69
-1 -15 6 614.04 52.39
-1 -15 6 771.02 55.79
1 -15 -6 700.33 54.59
1 15 -5 148.49 18.1
-1 15 5 148.09 17.3
1 15 -5 153.58 16.2
-1 15 5 178.88 16.8
1 15 -5 181.68 18.3
1 15 -5 158.68 15.3
-1 15 5 153.08 17.2
1 -15 -5 159.68 15
-1 -15 5 149.39 18.3
1 -15 -5 138.69 17.2
-1 -15 5 146.39 15.7
-1 -15 5 161.58 17.1
1 -15 -5 158.08 17.7
1 -15 -5 128.39 14.7
-1 -15 5 171.28 18.8
1 15 -4 99.79 12.6
-1 15 4 57.79 10.4
1 15 -4 44.7 9.5
-1 15 4 74.99 9.7
-1 15 4 59.09 10.5
-1 15 4 79.99 11.8
1 15 -4 58.19 8.9
1 15 -4 82.29 13.2
-1 -15 4 56.79 11.3
1 -15 -4 56.89 9.4
-1 -15 4 57.19 10.6
1 -15 -4 60.79 12.1
1 -15 -4 50.49 10.6
-1 -15 4 35 10
-1 -15 4 46.7 9.6
1 -15 -4 50.89 9
1 15 -3 493.35 37.7
-1 15 3 374.36 35.7
1 15 -3 450.05 35.9
-1 15 3 461.65 36.3
-1 15 3 472.45 34.7
-1 15 3 506.35 36.2
1 15 -3 470.55 37.1
1 15 -3 432.86 34.5
-1 -15 3 494.95 37.7
-1 -15 3 467.55 37.7
-1 -15 3 475.85 36.4
1 -15 -3 422.46 34.3
1 -15 -3 366.56 35.7
1 -15 -3 434.96 35
-1 -15 3 418.66 34.6
1 -15 -3 364.36 35.6
1 15 -2 469.85 41.7
1 15 -2 514.25 39.6
-1 15 2 432.06 40.5
1 15 -2 504.95 41
-1 15 2 507.45 40.7
1 15 -2 521.85 41.9
-1 15 2 506.75 39.6
-1 15 2 606.94 42.4
-1 -15 2 557.04 41.4
1 -15 -2 509.45 40.4
-1 -15 2 561.04 40.3
-1 -15 2 546.25 42.4
1 -15 -2 525.35 39.6
1 -15 -2 422.66 40.8
1 -15 -2 600.34 42.5
-1 -15 2 495.15 41.9
1 15 -1 2.7 5.7
1 15 -1 6.4 6.1
-1 15 1 8.1 7.1
1 15 -1 -0.3 4.3
-1 15 1 0.7 4.9
-1 15 1 -1.1 5.7
1 15 -1 -3.7 5.4
-1 15 1 0.4 5.7
1 -15 -1 9.4 6.7
-1 -15 1 -1.4 5.4
-1 -15 1 5.3 6.1
1 -15 -1 -2.1 6.6
-1 -15 1 0.6 7.3
-1 -15 1 -1.8 6.3
1 -15 -1 -0.8 4.5
1 -15 -1 -0.8 4.8
1 15 0 18.3 6.3
-1 15 0 24.6 8.1
1 15 0 33.8 9.2
-1 15 0 25.3 6.6
-1 15 0 23.7 8.5
1 15 0 36.6 9.6
1 15 0 23.9 8.2
-1 15 0 9.8 6.9
-1 -15 0 23.3 7.5
1 -15 0 20.2 8.7
1 -15 0 30.4 7.8
-1 -15 0 7.6 6.2
-1 -15 0 22.3 8.2
1 -15 0 27.6 7.2
-1 -15 0 31.7 8.4
1 -15 0 25.1 8
-1 15 -1 213.68 20.9
1 15 1 204.38 21.5
1 15 1 231.08 21.3
-1 15 -1 195.78 18.7
-1 15 -1 217.98 20.8
1 15 1 234.68 21
1 15 1 218.18 19.4
-1 15 -1 223.98 22.2
-1 -15 -1 226.58 20.1
-1 -15 -1 211.18 20.5
1 -15 1 206.48 20.5
-1 -15 -1 180.28 20.9
1 -15 1 210.88 19.3
1 -15 1 175.68 21.3
1 -15 1 241.38 22.7
-1 -15 -1 226.38 22.3
-1 15 -2 306.17 27.1
1 15 2 239.18 24.5
1 15 2 268.37 25.9
1 15 2 279.57 26
-1 15 -2 335.37 26.9
1 15 2 296.57 24.3
-1 15 -2 277.67 23.8
-1 -15 -2 246.28 25.4
1 -15 2 252.87 26.2
-1 -15 -2 270.57 26.5
-1 -15 -2 305.07 25.1
1 -15 2 298.57 24.5
-1 -15 -2 263.07 24.1
1 -15 2 315.67 26.9
1 -15 2 322.17 26
-1 15 -3 21.9 6.4
-1 15 -3 17.9 8.1
-1 15 -3 26.6 8.5
-1 15 -3 28.7 8.1
1 15 3 22.5 7.6
1 15 3 16 8.1
1 15 3 17.6 6.1
1 15 3 14.8 6.6
1 -15 3 7.9 7.7
-1 -15 -3 19 6.6
-1 -15 -3 9.3 5.8
1 -15 3 20.4 7.1
1 -15 3 31.4 8.5
1 -15 3 14 7.9
-1 -15 -3 10.8 7.2
-1 -15 -3 20.4 8.1
-1 15 -4 1.2 7
-1 15 -4 1.9 5.4
-1 15 -4 -1.7 5
1 15 4 -0.5 4.9
-1 15 -4 1.5 4.2
1 15 4 9.6 6.7
1 15 4 -2.2 5.7
1 15 4 3.1 5.3
1 -15 4 1.2 5.3
-1 -15 -4 -1.8 6.8
1 -15 4 -4.6 7
1 -15 4 -3.3 6.2
-1 -15 -4 -0.6 5.6
1 -15 4 -6.2 5.3
-1 -15 -4 3.2 5
-1 -15 -4 -2.3 4.6
-1 15 -5 136.99 15.6
1 15 5 129.89 15.7
1 15 5 145.29 17.1
-1 15 -5 151.98 17.3
-1 15 -5 138.99 18
1 15 5 123.29 14.4
1 15 5 169.18 17.2
-1 15 -5 121.09 14
-1 -15 -5 131.49 17.4
1 -15 5 150.28 16.5
1 -15 5 128.89 14.7
-1 -15 -5 114.89 15.4
1 -15 5 130.89 17.4
1 -15 5 128.99 17.2
-1 -15 -5 119.19 14.7
-1 -15 -5 144.29 14.7
-1 15 -6 174.88 21.5
-1 15 -6 231.38 19.7
1 15 6 227.18 22.3
-1 15 -6 216.48 23.3
1 15 6 212.28 21
-1 15 -6 203.28 20.4
-1 -15 -6 203.28 19.3
1 -15 6 195.48 21.8
-1 -15 -6 236.68 23.2
1 -15 6 175.18 22.5
1 -15 6 208.58 20.1
-1 -15 -6 177.58 21.1
-1 -15 -6 253.27 20.4
-1 15 -7 40.8 9.3
-1 15 -7 31.7 7.6
1 15 7 29.1 8.8
-1 15 -7 26.1 10
-1 15 -7 42 10.8
1 15 7 31.7 8.7
-1 -15 -7 23 7
-1 -15 -7 38.2 8
1 -15 7 38 10.6
-1 -15 -7 33.8 10.3
-1 -15 -7 35.7 10.4
1 -15 7 29.7 8.6
-1 15 -8 -4.8 5.4
1 15 8 -2.2 5.7
-1 15 -8 -3.7 4.5
1 15 8 2.5 6.7
-1 15 -8 11.2 8
-1 15 -8 13.2 8.6
1 -15 8 10.8 9.2
1 -15 8 -0.4 5.6
-1 -15 -8 -1 7.6
-1 -15 -8 -2.3 5.4
-1 -15 -8 6 5.2
-1 -15 -8 4 5.3
-1 15 -9 638.04 50.99
-1 15 -9 626.04 47.3
-1 15 -9 618.64 47.3
-1 15 -9 618.84 51.09
1 15 9 602.14 49.8
1 15 9 592.54 48.2
-1 -15 -9 611.74 50.09
-1 -15 -9 610.74 45.8
1 -15 9 547.05 47.2
-1 -15 -9 636.74 50.79
1 -15 9 544.75 49.7
-1 -15 -9 576.94 45.9
-1 15 -10 1 4.9
-1 15 -10 3.6 7.1
1 15 10 -1 6.1
-1 15 -10 0.6 5.6
-1 15 -10 1.6 8
-1 -15 -10 6.1 7
1 -15 10 3.7 7.8
-1 -15 -10 7.8 4.7
-1 -15 -10 -3.2 4.8
1 -15 10 5.4 6.5
-1 -15 -10 8.9 8.6
1 15 11 284.77 29.3
-1 15 -11 313.57 25.9
-1 15 -11 282.37 25.5
-1 15 -11 259.27 29.7
-1 15 -11 314.17 30.9
1 15 11 234.98 27
1 -15 11 310.27 30.5
-1 -15 -11 241.58 28.4
-1 -15 -11 318.27 23.6
-1 -15 -11 264.47 29.3
-1 -15 -11 290.67 23.4
1 -15 11 285.67 27.1
-1 15 -12 -3.6 8
-1 15 -12 -3.7 5.5
-1 15 -12 13.9 10.5
-1 15 -12 -2.8 4.8
1 15 12 -7 7.2
1 -15 12 8.5 9.5
-1 -15 -12 1.4 3.5
-1 -15 -12 1.3 3.3
-1 -15 -12 1.3 6.7
1 -15 12 1.1 7
-1 -15 -12 17 9.5
1 15 13 21.1 10.6
-1 15 -13 17 6.6
-1 15 -13 22.2 6.9
-1 15 -13 7.3 9.7
-1 -15 -13 15.6 10.3
-1 -15 -13 10.2 8.3
1 -15 13 19.8 9.4
-1 15 -14 8.2 5.2
-1 15 -14 16.6 10.3
-1 15 -14 4.8 4.9
-1 -15 -14 15 10.8
-1 15 -15 47.9 8.1
-1 15 -15 49.2 14.7
-1 15 -15 31 6.8
-1 -15 -15 40.7 13.3
1 16 -15 22.6 11.7
1 -16 -15 31.6 11.5
1 16 -14 18.4 10.5
1 -16 -14 19.4 10.2
1 16 -13 14.7 4.1
1 16 -13 11.5 9.7
-1 16 13 6.6 8.4
1 16 -13 20 10.8
1 -16 -13 5.9 9.1
1 -16 -13 25.1 9.4
1 16 -12 15.3 9.8
-1 16 12 21.7 8.7
-1 16 12 21.3 9.6
1 16 -12 24.7 6.1
1 16 -12 26.4 6
1 16 -12 15.8 9.8
-1 -16 12 31.2 11
1 -16 -12 24.8 9.8
-1 -16 12 20 8.5
1 -16 -12 38.5 11.6
1 16 -11 4.6 5.1
1 16 -11 12.1 8.3
-1 16 11 1.8 7.4
-1 16 11 11.6 7
1 16 -11 -9.6 6.3
1 16 -11 2.3 4.4
1 -16 -11 -9 6.6
-1 -16 11 1.8 6.2
1 -16 -11 8.4 7.2
-1 -16 11 -1 6.9
1 16 -10 26.6 10.6
1 16 -10 15.8 6.3
1 16 -10 23 6.4
-1 16 10 36.3 10.3
1 16 -10 30.4 10.5
-1 16 10 9.3 7
-1 -16 10 22.5 10.3
-1 -16 10 30.9 8.9
1 -16 -10 20.7 9
1 -16 -10 29.7 9.2
1 16 -9 215.68 20.1
-1 16 9 232.98 21.7
-1 16 9 215.68 23
1 16 -9 197.88 23.4
1 16 -9 214.28 24
1 16 -9 227.48 20.5
1 -16 -9 218.78 17.4
1 -16 -9 251.67 23.4
-1 -16 9 243.68 24.6
1 -16 -9 182.98 22.7
-1 -16 9 221.98 21.7
1 -16 -9 220.58 17.5
1 16 -8 36.7 10.2
-1 16 8 35.3 9.7
1 16 -8 35.5 8.7
1 16 -8 36.1 7.6
-1 16 8 48.7 10.1
1 16 -8 27.1 9.6
1 -16 -8 37.2 9.9
-1 -16 8 24.3 9.2
1 -16 -8 27.1 9.8
1 -16 -8 31 6.1
1 -16 -8 34 6.1
-1 -16 8 44.5 9.3
-1 16 7 21.5 7.4
1 16 -7 24.7 6.4
1 16 -7 32.6 10
1 16 -7 27 9.5
-1 16 7 15 7.7
1 16 -7 11.6 6.5
-1 -16 7 17 6.7
1 -16 -7 13.3 5
1 -16 -7 12.2 7.4
1 -16 -7 18.6 5.5
1 -16 -7 27.9 9.4
-1 -16 7 7.6 7.7
-1 16 6 74.19 11.5
1 16 -6 64.29 12.9
1 16 -6 88.49 11.8
1 16 -6 66.79 9.8
1 16 -6 84.69 13.3
-1 16 6 65.79 12.4
1 -16 -6 71.59 12.7
1 -16 -6 64.09 12.2
1 -16 -6 66.89 9.6
1 -16 -6 57.99 9.4
-1 -16 6 84.19 11.4
-1 -16 6 43.7 11.3
-1 16 5 568.24 39.3
1 16 -5 462.65 38.8
1 16 -5 423.56 36.8
-1 16 5 427.06 36.8
1 16 -5 434.96 38.4
1 16 -5 488.45 36.3
1 -16 -5 427.26 35.9
-1 -16 5 491.35 39.4
1 -16 -5 510.35 39
-1 -16 5 421.86 36.3
-1 -16 5 430.06 38.5
1 -16 -5 424.76 37.9
1 -16 -5 465.35 35.6
-1 16 4 1053.29 87.69
1 16 -4 1221.38 89.19
-1 16 4 1165.08 86.29
1 16 -4 1196.68 88.89
1 16 -4 1070.89 87.09
-1 16 4 1158.58 87.79
1 16 -4 1178.78 86.49
-1 16 4 1209.38 87.49
-1 -16 4 1189.78 88.89
-1 -16 4 1188.68 89.29
1 -16 -4 1332.57 87.29
1 -16 -4 1161.58 85.89
1 -16 -4 1115.59 88.09
-1 -16 4 1274.47 86.99
1 -16 -4 1290.87 89.19
-1 -16 4 1225.18 87.99
-1 16 3 63.59 10.7
1 16 -3 59.39 11.5
-1 16 3 52.69 10.4
-1 16 3 40.4 8
1 16 -3 50.19 8.6
1 16 -3 41.8 9.4
-1 16 3 38.3 9
1 16 -3 65.29 12
1 -16 -3 52.09 11
-1 -16 3 34.7 9.6
-1 -16 3 53.89 9.8
1 -16 -3 49.4 10.3
-1 -16 3 52.19 11.3
-1 -16 3 37.3 9.3
1 -16 -3 43.9 8.2
1 -16 -3 54.59 9.5
-1 16 2 1115.99 78.79
1 16 -2 1182.68 79.09
-1 16 2 938.31 79.69
1 16 -2 1053.09 79.99
-1 16 2 1120.89 80.09
1 16 -2 1054.29 80.99
1 16 -2 1087.39 81.09
-1 16 2 1143.39 81.09
1 -16 -2 996.6 78.39
1 -16 -2 993.7 80.29
-1 -16 2 1187.48 81.89
1 -16 -2 1008.5 80.69
-1 -16 2 1025.4 80.89
1 -16 -2 1108.49 79.69
-1 -16 2 1175.48 80.69
-1 -16 2 1094.59 79.19
1 16 -1 13.5 5.4
-1 16 1 16.8 8.3
-1 16 1 19 6.3
1 16 -1 23.8 8.6
1 16 -1 26.4 9.3
-1 16 1 19.2 8.1
1 16 -1 18.4 7.5
-1 16 1 22.2 7.2
-1 -16 1 16.3 8.5
1 -16 -1 11.7 7.4
1 -16 -1 13.5 7.4
-1 -16 1 14.8 7.3
1 -16 -1 22.9 7.1
-1 -16 1 22.9 7.8
-1 -16 1 12.2 6.2
1 -16 -1 18.2 6.6
-1 16 0 2 5.8
-1 16 0 3.1 6.5
1 16 0 2.3 6.6
1 16 0 1.8 6.2
1 16 0 2.2 5.3
1 16 0 3 6.6
-1 16 0 15.3 5.5
-1 16 0 7 6.9
1 -16 0 -0.4 5.7
1 -16 0 12.1 6.3
1 -16 0 9.2 5.6
-1 -16 0 0.4 5.2
1 -16 0 -2.2 6.4
-1 -16 0 3.6 6.8
-1 -16 0 0 6.5
-1 -16 0 16.6 7.1
1 16 1 114.39 12.2
-1 16 -1 86.79 11.3
1 16 1 82.09 13.2
-1 16 -1 85.09 13.1
1 16 1 106.49 13.5
-1 16 -1 82.39 14.2
-1 16 -1 111.69 14
1 16 1 91.59 13.7
1 -16 1 100.49 12.8
-1 -16 -1 74.79 13.6
-1 -16 -1 96.39 13.1
1 -16 1 65.29 13.9
1 -16 1 110.59 14.5
1 -16 1 75.69 11.8
-1 -16 -1 69.09 13.2
-1 -16 -1 96.09 12.3
-1 16 -2 174.68 18.9
1 16 2 233.38 21.3
1 16 2 186.18 21
-1 16 -2 182.48 21.1
1 16 2 202.28 21.2
-1 16 -2 194.98 20.7
-1 16 -2 236.68 22.9
1 16 2 221.38 20
-1 -16 -2 244.78 23
1 -16 2 272.07 23.9
1 -16 2 204.28 20.9
-1 -16 -2 203.48 19.8
-1 -16 -2 216.38 20.8
1 -16 2 230.28 19.8
1 -16 2 216.88 22
-1 -16 -2 244.48 22.2
1 16 3 1236.28 91.19
-1 16 -3 1362.96 91.59
-1 16 -3 1424.96 93.09
1 16 3 1208.88 91.89
-1 16 -3 1156.78 92.09
1 16 3 1345.87 92.49
-1 16 -3 1130.09 89.49
1 16 3 1226.58 89.99
-1 -16 -3 1210.08 92.09
1 -16 3 1332.97 93.49
-1 -16 -3 1182.88 89.69
-1 -16 -3 1214.08 90.79
1 -16 3 1116.09 90.69
1 -16 3 1181.08 92.19
1 -16 3 1262.67 89.99
-1 -16 -3 1217.68 92.29
1 16 4 232.28 23.1
1 16 4 210.48 23.7
-1 16 -4 251.37 24.1
-1 16 -4 256.77 25.3
1 16 4 240.28 21.9
-1 16 -4 231.28 22.8
1 16 4 284.47 24.8
-1 16 -4 274.77 22.2
-1 -16 -4 263.47 24.5
1 -16 4 267.57 23.8
-1 -16 -4 213.88 23.7
1 -16 4 251.17 22.3
1 -16 4 216.08 24.8
1 -16 4 268.77 25.5
-1 -16 -4 244.68 22.1
-1 -16 -4 236.88 22.7
-1 16 -5 4.7 7.1
-1 16 -5 2.1 6.1
1 16 5 -0.1 6.1
1 16 5 3.3 6
-1 16 -5 -5.9 5.7
1 16 5 8.5 6.4
-1 16 -5 -0.3 4.3
-1 -16 -5 5.4 7
1 -16 5 10.6 8.2
1 -16 5 1.2 6
1 -16 5 3.6 5.4
-1 -16 -5 -6.1 5.3
-1 -16 -5 -2.6 4.6
-1 -16 -5 -4.8 4.7
1 -16 5 0.5 6.4
1 16 6 14.1 7.3
-1 16 -6 -1 4.3
-1 16 -6 -8.3 5.7
-1 16 -6 2.1 5.8
-1 16 -6 -3 6.4
1 16 6 0.9 6.1
1 -16 6 2.4 5.3
-1 -16 -6 -1.5 4.9
-1 -16 -6 0.9 4.8
-1 -16 -6 -1.4 7.3
-1 -16 -6 2 5.7
1 -16 6 -6.9 12.5
1 -16 6 2.6 7.6
1 16 7 139.99 17.3
-1 16 -7 124.89 15.4
1 16 7 130.09 16
-1 16 -7 113.79 18
-1 16 -7 105.59 13.9
-1 16 -7 130.29 16.7
-1 -16 -7 104.69 14
-1 -16 -7 110.69 17.1
1 -16 7 152.38 15.7
-1 -16 -7 113.89 14.1
1 -16 7 127.79 18.2
-1 -16 -7 143.49 17.4
-1 16 -8 467.45 35
1 16 8 407.16 35.6
-1 16 -8 357.16 34.5
-1 16 -8 470.75 39.1
1 16 8 411.56 37.2
-1 16 -8 424.86 38.2
-1 -16 -8 433.86 38
-1 -16 -8 451.25 37.5
-1 -16 -8 431.26 34.1
1 -16 8 396.36 37.7
1 -16 8 345.67 34.5
-1 -16 -8 443.06 33.9
-1 16 -9 7.7 5.9
-1 16 -9 12.6 10.7
-1 16 -9 3.5 8.5
1 16 9 15.6 8.9
1 16 9 16.7 8.3
-1 16 -9 21.8 7.2
-1 -16 -9 20.1 9
-1 -16 -9 18.6 6.3
1 -16 9 24.3 8.1
-1 -16 -9 14.7 9.1
-1 -16 -9 17 6.3
1 -16 9 18.8 10.3
1 16 10 41.9 10.7
-1 16 -10 47.2 13.6
-1 16 -10 38.7 9.1
-1 16 -10 43.1 12.1
1 16 10 27.6 11.3
-1 16 -10 43.8 9.5
-1 -16 -10 47.1 8.7
-1 -16 -10 33.9 10.4
1 -16 10 66.59 14.6
1 -16 10 20.4 8.6
-1 -16 -10 43.7 12.8
-1 -16 -10 34.7 7.6
-1 16 -11 120.69 18.7
-1 16 -11 110.69 18.4
-1 16 -11 72.39 13
1 16 11 103.59 17.5
1 16 11 89.69 15.7
-1 16 -11 90.09 13.3
-1 -16 -11 90.29 11.1
-1 -16 -11 103.59 17
-1 -16 -11 109.19 11.8
-1 -16 -11 120.09 18.5
1 -16 11 114.89 15.6
1 -16 11 105.59 18.6
-1 16 -12 34.5 13.3
-1 16 -12 21.5 7.5
-1 16 -12 19.6 11.3
1 16 12 38.2 12.4
-1 16 -12 27.5 8.2
-1 -16 -12 27.4 10.6
-1 -16 -12 24.6 5.5
1 -16 12 37.6 10.8
1 -16 12 27 12.4
-1 -16 -12 30.8 11.9
-1 -16 -12 21.5 5
-1 16 -13 247.78 23.6
-1 16 -13 240.08 29.1
-1 16 -13 265.07 24.2
-1 -16 -13 277.47 29.7
-1 -16 -13 314.97 30.7
-1 16 -14 77.39 11
-1 16 -14 83.99 17
-1 16 -14 50.49 9.8
-1 -16 -14 74.39 16.6
-1 16 -15 3.2 9.5
-1 16 -15 2.8 4.7
-1 16 -15 -0.8 4.1
-1 -16 -15 7.6 10.9
1 17 -15 21 11.1
1 -17 -15 -1.1 8.8
1 17 -14 274.67 29.7
1 17 -14 265.17 19.5
1 17 -14 271.77 19.6
1 -17 -14 259.17 28.4
1 17 -13 323.07 31.9
1 17 -13 289.37 24.6
1 17 -13 319.57 24.8
1 -17 -13 348.17 31.9
1 -17 -13 294.17 31.2
1 17 -12 151.28 14
1 17 -12 131.69 13.7
1 17 -12 145.69 20.5
-1 17 12 97.99 16.5
1 17 -12 139.19 20.2
1 -17 -12 126.09 18.2
-1 -17 12 111.89 19.6
-1 -17 12 147.39 17.9
1 -17 -12 109.19 18.5
1 17 -11 210.98 24.6
-1 17 11 204.78 22
1 17 -11 243.08 19.8
1 17 -11 199.58 19.3
-1 17 11 223.18 24
1 17 -11 192.18 24.2
1 -17 -11 180.98 23.4
1 -17 -11 216.68 23.4
-1 -17 11 206.08 25
-1 -17 11 219.58 22
1 17 -10 484.55 39.1
1 17 -10 591.04 45.4
-1 17 10 519.35 41.4
1 17 -10 498.05 43.5
1 17 -10 487.65 39.3
-1 17 10 472.65 42.5
-1 -17 10 478.45 40.9
1 -17 -10 480.75 42.4
-1 -17 10 504.55 43.9
1 -17 -10 493.05 42.9
1 17 -9 -1 7.5
-1 17 9 -4.6 6.1
1 17 -9 0.4 5
1 17 -9 -5.9 6.1
1 17 -9 -0.6 5.6
-1 17 9 -1.9 5.6
1 -17 -9 -7.4 6.4
-1 -17 9 -7 5.3
1 -17 -9 -2.3 5.9
-1 -17 9 -11.8 6.3
1 -17 -9 0.3 3.7
1 -17 -9 2.2 3.5
1 17 -8 -2.1 8
1 17 -8 0.1 4.9
-1 17 8 1.5 6.9
-1 17 8 -1.6 5.9
1 17 -8 -0.2 6.9
1 17 -8 2.2 5.5
1 -17 -8 -6.8 6.7
1 -17 -8 5.6 4.4
-1 -17 8 -7.5 5.2
1 -17 -8 -3.2 4.1
1 -17 -8 0.4 5.5
-1 -17 8 0.2 7.3
1 17 -7 356.96 29.5
-1 17 7 341.97 30.8
1 17 -7 347.97 30.3
1 17 -7 311.77 32.5
1 17 -7 351.16 32.8
-1 17 7 331.67 31.8
1 -17 -7 366.56 29
1 -17 -7 324.17 31.9
-1 -17 7 377.26 33.3
1 -17 -7 385.36 32.6
-1 -17 7 419.86 30.9
1 -17 -7 375.76 28.7
1 17 -6 101.19 14.8
1 17 -6 79.39 11.3
1 17 -6 98.69 15.4
1 17 -6 73.79 12.4
-1 17 6 75.59 12.9
-1 17 6 74.09 13.8
1 -17 -6 102.59 14.5
1 -17 -6 109.59 11.9
1 -17 -6 104.59 14.9
-1 -17 6 80.09 12.3
-1 -17 6 98.49 15.7
1 -17 -6 105.09 11.7
1 17 -5 17.1 7.7
1 17 -5 30.4 9.6
-1 17 5 55.99 10.5
1 17 -5 35.2 7.7
-1 17 5 5.4 7.1
1 17 -5 35.1 10.1
-1 -17 5 13.9 8.3
1 -17 -5 25.9 8.5
1 -17 -5 37.1 9.9
1 -17 -5 21.6 6.9
-1 -17 5 28.3 8.3
1 -17 -5 25.3 7.2
-1 -17 5 50.19 11.2
1 17 -4 669.53 50.39
-1 17 4 666.13 48.6
1 17 -4 516.05 47.5
1 17 -4 610.14 49.6
-1 17 4 610.64 49
-1 17 4 658.33 49.1
1 17 -4 646.64 47.2
-1 -17 4 582.64 47.2
-1 -17 4 669.03 49
1 -17 -4 582.74 49
-1 -17 4 599.74 49.7
-1 -17 4 656.53 50.59
1 -17 -4 608.44 47.4
1 -17 -4 568.24 46.4
1 -17 -4 606.74 49.4
-1 17 3 1008.7 72.19
1 17 -3 926.21 72.99
1 17 -3 952.1 70.69
1 17 -3 873.91 71.69
1 17 -3 967.2 73.69
-1 17 3 984.9 73.09
-1 17 3 1019.3 72.99
-1 17 3 930.51 70.59
-1 -17 3 879.81 71.89
1 -17 -3 953.4 70.49
1 -17 -3 1093.59 74.19
-1 -17 3 1013.9 73.79
1 -17 -3 857.51 70.99
1 -17 -3 1034 73.59
-1 -17 3 936.61 73.49
-1 -17 3 950.9 71.09
-1 17 2 281.47 26
-1 17 2 237.28 24.8
-1 17 2 277.37 25.7
1 17 -2 253.27 25.6
-1 17 2 267.07 23.7
1 17 -2 285.67 26.5
1 17 -2 262.07 25.4
1 17 -2 304.57 24.3
1 -17 -2 294.37 25.1
-1 -17 2 262.37 24.6
-1 -17 2 281.47 25.8
-1 -17 2 263.37 26.7
1 -17 -2 293.57 26.6
1 -17 -2 277.87 23.9
1 -17 -2 302.67 26.9
-1 -17 2 320.17 27.3
1 17 -1 147.99 14.3
-1 17 1 130.29 14.4
-1 17 1 111.69 15.4
1 17 -1 118.29 15.8
-1 17 1 125.79 16.9
-1 17 1 88.39 14.6
1 17 -1 136.89 16.6
1 17 -1 156.68 17
-1 -17 1 135.69 16.2
-1 -17 1 156.18 18
1 -17 -1 140.19 14.7
-1 -17 1 127.39 14.7
1 -17 -1 124.19 16.3
1 -17 -1 130.09 15.2
-1 -17 1 128.59 16.3
1 -17 -1 142.59 17.4
-1 17 0 708.33 52.39
1 17 0 746.23 52.79
1 17 0 648.94 53.59
1 17 0 683.23 54.59
1 17 0 761.82 55.39
-1 17 0 660.93 54.19
-1 17 0 742.63 54.09
-1 -17 0 753.52 54.19
1 -17 0 733.73 55.39
-1 -17 0 680.83 54.79
-1 -17 0 590.64 54.09
1 -17 0 638.04 54.19
1 -17 0 732.23 53.99
-1 -17 0 668.43 52.59
1 -17 0 680.53 52.49
-1 17 -1 17.7 8.7
-1 17 -1 1.8 6
1 17 1 9.8 6.9
1 17 1 2.9 5.9
-1 17 -1 11.6 5.4
1 17 1 10.1 5.7
1 17 1 -2.5 6.2
-1 17 -1 -0.2 6.2
-1 -17 -1 17.5 8.4
-1 -17 -1 -2.5 5.2
1 -17 1 7.2 7.9
1 -17 1 10.7 7.4
1 -17 1 3 5.8
-1 -17 -1 12.2 7
1 -17 1 1.6 5.6
-1 -17 -1 -2.9 6.6
-1 17 -2 4.1 4.9
1 17 2 1.5 6
-1 17 -2 3.7 6.6
-1 17 -2 10.6 7.1
1 17 2 7.3 7.5
1 17 2 6.8 6.9
1 17 2 11.3 6
-1 17 -2 10 7
1 -17 2 0.1 6.4
1 -17 2 -2 6.2
-1 -17 -2 8.6 5.5
1 -17 2 0.3 4.8
1 -17 2 -1.8 5.7
-1 -17 -2 6.9 7.5
-1 -17 -2 5.5 6.6
-1 -17 -2 -3.8 5.4
1 17 3 3.9 7.1
-1 17 -3 -0.5 6.7
-1 17 -3 9.8 7.1
-1 17 -3 12.8 7.1
1 17 3 1.7 5.8
1 17 3 12.2 6.2
-1 17 -3 8 5.3
1 17 3 4.3 6.7
1 -17 3 -3.3 6.9
-1 -17 -3 10.2 7.7
-1 -17 -3 3.4 5.7
-1 -17 -3 -0.6 6.3
-1 -17 -3 2.6 5.9
1 -17 3 16.1 7.1
1 -17 3 2.4 6.2
1 -17 3 9.9 8.5
1 17 4 -4.3 4.4
1 17 4 -2.2 5.4
-1 17 -4 5.7 7
-1 17 -4 -0.3 5.6
-1 17 -4 -1.2 4.3
1 17 4 -1.3 6
1 17 4 -7.2 5.4
-1 17 -4 -0.2 7.8
-1 -17 -4 -4.8 4.4
1 -17 4 -3.1 7.2
1 -17 4 8.7 6.7
-1 -17 -4 1.6 5.2
-1 -17 -4 -7.2 5.7
-1 -17 -4 -3.5 5.6
1 -17 4 -1.1 5.5
1 -17 4 -3 7.4
-1 17 -5 2.4 4.7
1 17 5 -3.1 5.9
-1 17 -5 8.7 7.2
-1 17 -5 -7.8 4.9
-1 17 -5 1.1 7.1
1 17 5 -0.7 6.2
-1 -17 -5 -6.2 6.3
1 -17 5 9.3 7.1
-1 -17 -5 -7.3 4.3
-1 -17 -5 9 5.6
1 -17 5 -12.1 6.5
-1 -17 -5 3.3 6.7
1 -17 5 -11.5 4.7
1 -17 5 -1.3 7.4
-1 17 -6 16.9 6.3
-1 17 -6 23.9 8.5
1 17 6 14 7.8
-1 17 -6 21.1 8.1
-1 17 -6 19.7 9.4
1 17 6 14.4 8.3
1 -17 6 2.3 8.4
-1 -17 -6 7.2 5.9
-1 -17 -6 2.8 7.8
1 -17 6 2.2 5.7
-1 -17 -6 17.2 6.5
-1 -17 -6 11.6 7.6
-1 17 -7 42.7 11.4
-1 17 -7 38.1 9.6
1 17 7 33.4 10.7
-1 17 -7 29.3 8.1
-1 17 -7 35.6 11
1 17 7 27.2 8.6
-1 -17 -7 28 10.1
-1 -17 -7 37.6 8.8
1 -17 7 10.1 9
-1 -17 -7 23.4 9.9
-1 -17 -7 29.1 7.7
1 -17 7 24.1 7.9
-1 17 -8 11.8 7.3
-1 17 -8 5.4 6
1 17 8 15.8 8
-1 17 -8 21 10.1
1 17 8 3.6 7.9
-1 17 -8 27.6 10.2
-1 -17 -8 16.5 6.1
-1 -17 -8 3 7.6
1 -17 8 5.4 8.4
-1 -17 -8 23.3 10.2
1 -17 8 0 6.6
-1 -17 -8 11.4 6.6
1 17 9 10.8 7.7
-1 17 -9 19.7 10.8
-1 17 -9 11 8.5
-1 17 -9 10.1 7.2
1 17 9 7.7 8.8
-1 17 -9 9.2 6.3
-1 -17 -9 25.9 9.7
1 -17 9 6.1 8.5
-1 -17 -9 17.7 6.5
1 -17 9 12.6 7.4
-1 -17 -9 13.1 9.6
-1 -17 -9 25.1 6.9
1 17 10 168.38 19.7
-1 17 -10 175.78 22.6
1 17 10 189.68 22.2
-1 17 -10 158.98 22
-1 17 -10 181.68 18.7
-1 17 -10 149.99 17.9
-1 -17 -10 179.58 22.4
-1 -17 -10 146.89 16.3
-1 -17 -10 167.28 16.8
-1 -17 -10 204.98 22
1 -17 10 143.79 18.8
1 -17 10 174.28 22.6
-1 17 -11 25.2 10.2
-1 17 -11 12.9 6.7
1 17 11 25.9 9.5
-1 17 -11 13.8 7.1
-1 17 -11 30.2 12
-1 -17 -11 16 10.4
-1 -17 -11 13 8.9
1 -17 11 8.5 9.9
-1 -17 -11 2.6 4.5
-1 -17 -11 18.4 6.1
1 -17 11 13.2 8.4
-1 17 -12 258.37 28.5
-1 17 -12 229.18 23.3
1 17 12 275.77 27.4
-1 17 -12 272.97 23.9
-1 17 -12 275.27 30.2
1 17 12 257.47 28.7
1 -17 12 227.38 28.5
-1 -17 -12 252.37 20.7
-1 -17 -12 223.88 28.1
1 -17 12 266.97 26.1
-1 -17 -12 259.07 28.2
-1 -17 -12 239.98 20.7
-1 17 -13 11.6 9.7
-1 17 -13 3.2 5.8
-1 17 -13 12.6 6.6
-1 -17 -13 8.2 3.1
-1 -17 -13 5.1 2.5
-1 -17 -13 8.7 10.3
-1 17 -14 0.5 10.4
-1 17 -14 15.5 6.5
-1 17 -14 18.4 6.8
-1 -17 -14 8 10.6
-1 17 -15 72.69 10.7
-1 17 -15 64.09 16.4
-1 -17 -15 109.59 19.8
1 18 -15 34.5 12.3
1 -18 -15 22.4 11.3
1 18 -14 11.2 9.7
1 18 -14 4.9 3.3
1 -18 -14 -4.8 7.7
1 18 -13 82.99 10
1 18 -13 70.29 15.5
1 18 -13 72.39 9.8
1 -18 -13 54.39 13.6
1 -18 -13 87.09 17
-1 18 12 43.3 12.3
-1 18 12 31.7 10.4
1 18 -12 24.4 7
1 18 -12 40.3 12.2
1 18 -12 25.2 7.1
1 18 -12 18.6 11
-1 -18 12 31.3 12.2
1 -18 -12 44.2 11.8
1 -18 -12 26.9 10.2
-1 -18 12 28.1 10
1 18 -11 28.1 11.9
1 18 -11 52.19 9.1
1 18 -11 29.5 11.5
1 18 -11 16.6 6.8
-1 18 11 36 11.8
-1 18 11 26.4 9.7
1 -18 -11 22.3 10.8
-1 -18 11 18.7 9.1
1 -18 -11 24.9 9.8
-1 -18 11 37.5 12.7
1 18 -10 16.8 10.2
-1 18 10 27.1 9
1 18 -10 20.4 9.5
-1 18 10 33.7 10.4
1 18 -10 22.2 6.8
1 18 -10 12 6.9
1 -18 -10 12.1 3.8
1 -18 -10 18.1 9.8
-1 -18 10 13.1 9.4
1 -18 -10 22.5 9.1
1 -18 -10 22.2 4.1
-1 -18 10 17.4 8.4
1 18 -9 23.2 10.6
-1 18 9 47.6 11.4
-1 18 9 41.6 10
1 18 -9 42.4 9
1 18 -9 42.8 8.3
1 18 -9 39 12
-1 -18 9 46.5 12.2
1 -18 -9 10.3 8.1
1 -18 -9 25.7 10
-1 -18 9 31.8 9
1 -18 -9 39.9 7.1
1 -18 -9 42.2 7.6
1 18 -8 85.09 15.5
-1 18 8 99.49 14.2
1 18 -8 82.89 11.7
-1 18 8 96.59 15.3
1 18 -8 73.09 14.9
1 18 -8 84.69 13
-1 -18 8 89.99 13.3
-1 -18 8 79.49 15.7
1 -18 -8 86.79 10.7
1 -18 -8 82.49 15.2
1 -18 -8 90.69 14.8
1 -18 -8 75.89 10.5
-1 18 7 63.29 12.5
1 18 -7 68.89 12.3
1 18 -7 87.89 11.5
1 18 -7 68.59 15
-1 18 7 91.69 14.4
1 18 -7 88.99 15.4
-1 -18 7 80.99 15.5
1 -18 -7 111.59 15.3
-1 -18 7 106.49 13.4
1 -18 -7 91.29 11.4
1 -18 -7 95.49 15.2
1 -18 -7 66.19 10.7
-1 18 6 68.19 12.6
-1 18 6 72.89 13.5
1 18 -6 66.49 12.8
1 18 -6 97.69 12.9
1 18 -6 96.79 11.7
1 18 -6 69.19 13.7
1 -18 -6 55.59 10.6
-1 -18 6 79.99 15.2
1 -18 -6 97.39 14.7
-1 -18 6 84.29 12.4
1 -18 -6 70.79 14.1
1 -18 -6 89.29 11.2
1 18 -5 539.55 41.2
1 18 -5 524.55 44.2
-1 18 5 548.15 43.8
-1 18 5 588.84 43
1 18 -5 422.56 41.4
1 18 -5 568.54 44.6
1 -18 -5 504.85 43.4
-1 -18 5 552.64 41.9
1 -18 -5 540.05 40.8
-1 -18 5 464.35 43.6
1 -18 -5 526.45 43.9
1 -18 -5 514.45 41.3
1 18 -4 -0.8 6.2
1 18 -4 9.8 6.7
-1 18 4 13.1 7.4
1 18 -4 -0.7 4.4
-1 18 4 6.5 7.2
1 18 -4 8.4 7.7
-1 -18 4 -8.4 6.8
-1 -18 4 16.2 6.9
1 -18 -4 -2.6 4.5
-1 -18 4 4.7 7.3
1 -18 -4 6.6 6.9
1 -18 -4 3.7 5.6
1 -18 -4 -1.7 6
-1 -18 4 1.1 6
1 18 -3 156.18 17.5
-1 18 3 133.59 16.3
1 18 -3 122.39 14.5
-1 18 3 153.58 17.9
1 18 -3 133.89 16.6
-1 18 3 150.08 15.3
1 18 -3 143.69 17.9
-1 18 3 158.68 17.1
-1 -18 3 123.19 17.3
1 -18 -3 146.19 17.4
-1 -18 3 125.19 15.4
-1 -18 3 163.68 17.6
-1 -18 3 165.98 19.1
1 -18 -3 136.29 15.7
1 -18 -3 131.29 15
1 -18 -3 128.59 17.6
1 18 -2 252.37 24.2
-1 18 2 249.28 23.4
1 18 -2 237.48 24.2
-1 18 2 227.88 22.4
-1 18 2 219.08 23.5
1 18 -2 275.37 21.7
1 18 -2 192.08 22.2
-1 18 2 227.88 21.2
1 -18 -2 204.58 23.3
1 -18 -2 190.98 20.6
1 -18 -2 264.67 22.9
1 -18 -2 240.98 24.2
-1 -18 2 261.37 23.3
-1 -18 2 239.98 24.7
-1 -18 2 264.37 22.5
-1 -18 2 267.77 25.4
-1 18 1 1716.53 111.89
-1 18 1 1466.75 108.89
-1 18 1 1434.96 109.99
1 18 -1 1676.63 112.09
1 18 -1 1498.05 111.49
1 18 -1 1409.96 108.69
1 18 -1 1631.74 110.89
-1 18 1 1572.64 111.79
-1 -18 1 1558.14 111.79
1 -18 -1 1380.96 110.59
1 -18 -1 1395.66 111.09
-1 -18 1 1486.65 109.19
1 -18 -1 1326.07 108.39
1 -18 -1 1680.53 110.59
-1 -18 1 1453.65 110.19
-1 18 0 62.19 12
1 18 0 58.59 12.1
1 18 0 63.19 12.1
-1 18 0 67.59 10.6
1 18 0 53.79 9.9
-1 18 0 66.69 13.3
-1 18 0 32.4 9.4
1 18 0 59.49 11.5
1 -18 0 70.09 11.8
1 -18 0 63.09 9.9
-1 -18 0 62.29 11.5
1 -18 0 29.2 9.6
-1 -18 0 43.6 10.7
-1 -18 0 59.99 10.4
1 -18 0 65.39 12.8
-1 -18 0 49.99 11.4
-1 18 -1 1198.28 96.89
1 18 1 1269.27 99.69
1 18 1 1374.36 97.59
-1 18 -1 1396.96 100.59
-1 18 -1 1479.65 99.39
1 18 1 1357.26 98.79
-1 18 -1 1315.27 99.69
1 18 1 1426.66 100.09
-1 -18 -1 1255.07 99.59
1 -18 1 1341.07 100.39
-1 -18 -1 1404.66 99.09
-1 -18 -1 1468.45 100.79
1 -18 1 1341.57 97.59
1 -18 1 1347.67 99.99
-1 -18 -1 1301.27 97.69
1 -18 1 1211.88 98.19
-1 18 -2 52.39 10.4
-1 18 -2 52.09 12.5
1 18 2 37.9 10.3
-1 18 -2 43.8 10.8
-1 18 -2 52.69 9
1 18 2 42.3 10.4
1 18 2 47.4 11
1 18 2 60.09 10
-1 -18 -2 39.8 10.7
1 -18 2 31.3 8.9
-1 -18 -2 39.7 10.5
-1 -18 -2 23.4 7.5
-1 -18 -2 43.9 9.7
1 -18 2 20.6 9
1 -18 2 36.1 8.2
1 -18 2 65.29 12.8
-1 18 -3 510.45 42.5
1 18 3 476.55 41.1
1 18 3 538.65 43
-1 18 -3 544.25 41.3
-1 18 -3 523.85 43.9
1 18 3 533.25 43.5
-1 18 -3 568.84 44.8
1 18 3 515.25 43.8
-1 -18 -3 507.05 42.3
-1 -18 -3 582.54 45
1 -18 3 531.85 42.9
-1 -18 -3 583.44 44.8
-1 -18 -3 482.35 41.1
1 -18 3 554.34 44.7
1 -18 3 469.55 41
1 18 4 43 11.2
-1 18 -4 23.4 6.8
-1 18 -4 19.6 9.7
-1 18 -4 31.8 9.7
-1 18 -4 36.4 8.9
1 18 4 28.7 9.1
1 18 4 14.4 8.4
-1 -18 -4 25.6 7.5
-1 -18 -4 13.3 9.4
1 -18 4 24.7 8.9
-1 -18 -4 24.4 8.4
1 -18 4 11 8.7
-1 -18 -4 24.4 7.7
1 -18 4 33.3 8.4
1 -18 4 29.5 10.3
1 18 5 121.69 15.3
-1 18 -5 123.69 17.3
1 18 5 128.59 17
-1 18 -5 111.29 16.6
-1 18 -5 117.59 13.8
-1 18 -5 140.89 16.1
1 -18 5 99.19 17
-1 -18 -5 131.19 17.8
-1 -18 -5 114.59 16.4
1 -18 5 88.89 16.2
1 -18 5 101.19 17
1 -18 5 113.39 14.4
-1 -18 -5 102.09 13.6
-1 -18 -5 117.29 14.7
-1 18 -6 306.57 30.1
1 18 6 343.87 29.4
-1 18 -6 307.27 27.3
-1 18 -6 345.97 31.8
-1 18 -6 318.37 28.7
1 18 6 329.07 30.7
-1 -18 -6 328.47 28.2
1 -18 6 303.17 27.8
1 -18 6 284.37 30.6
-1 -18 -6 331.07 31.2
-1 -18 -6 314.07 27.2
-1 -18 -6 283.07 29.5
-1 18 -7 346.17 33.4
1 18 7 400.76 36.2
-1 18 -7 357.86 32.6
-1 18 -7 455.85 37.6
-1 18 -7 387.16 36.8
1 18 7 444.16 35.2
1 -18 7 448.56 34.1
1 -18 7 392.26 36.3
-1 -18 -7 384.86 36.2
-1 -18 -7 378.96 32.5
-1 -18 -7 371.86 35.4
-1 -18 -7 402.66 33.4
-1 18 -8 -11.4 3.9
1 18 8 2.7 8.3
-1 18 -8 2.9 8.4
-1 18 -8 -0.8 7
-1 18 -8 -3.7 5.8
1 18 8 12.3 7.5
1 -18 8 2.5 7.9
1 -18 8 7.6 7
-1 -18 -8 -0.8 7
-1 -18 -8 6.6 5.6
-1 -18 -8 12.6 7.5
-1 -18 -8 16.8 6.4
-1 18 -9 294.17 27.6
1 18 9 314.97 29.2
-1 18 -9 321.67 31.8
-1 18 -9 272.77 30.8
1 18 9 321.77 31.1
-1 18 -9 317.27 27.5
-1 -18 -9 297.57 26.2
-1 -18 -9 328.57 31.2
-1 -18 -9 262.87 30.2
1 -18 9 306.77 28.2
-1 -18 -9 299.67 26.6
1 -18 9 319.87 31.1
1 18 10 1.3 7.1
-1 18 -10 2.8 6
1 18 10 -1.2 7.6
-1 18 -10 5.6 6.6
-1 18 -10 -8.3 6
-1 18 -10 1.2 8.4
-1 -18 -10 7.7 7.8
-1 -18 -10 -0.7 4.8
-1 -18 -10 2.5 5.7
-1 -18 -10 -2.5 8.2
1 -18 10 -2 6.5
1 -18 10 -4.7 7.8
-1 18 -11 121.79 15.7
-1 18 -11 125.09 20.3
-1 18 -11 146.79 16.6
-1 18 -11 106.19 20
1 18 11 108.39 17.8
1 18 11 148.69 21.2
1 -18 11 110.99 20
-1 -18 -11 130.49 14.1
-1 -18 -11 133.79 19.4
1 -18 11 116.59 17.2
-1 -18 -11 136.79 14.1
-1 -18 -11 149.59 20.8
-1 18 -12 113.69 14.7
1 18 12 111.49 17.7
-1 18 -12 101.49 14.5
1 18 12 128.59 19.9
-1 18 -12 77.19 17.7
1 -18 12 100.69 16.8
1 -18 12 132.69 21.1
-1 -18 -12 72.49 17.5
-1 -18 -12 118.59 18.9
-1 -18 -12 115.19 11.8
-1 -18 -12 109.79 11.9
-1 18 -13 -0.8 9.4
-1 18 -13 -4.7 5.3
-1 18 -13 -3.3 5.3
-1 -18 -13 1.9 9.3
-1 -18 -13 5.6 3.4
-1 -18 -13 3.7 3.3
-1 18 -14 8 10.8
-1 18 -14 7.7 6.1
-1 -18 -14 19.9 11.8
-1 18 -15 105.99 12.8
-1 18 -15 71.99 18.1
-1 -18 -15 119.69 20.2
1 19 -15 46.2 14.3
1 -19 -15 33.8 12.6
1 19 -14 91.09 18.4
1 19 -14 88.49 10
1 -19 -14 79.59 16.9
1 19 -13 215.68 19
1 19 -13 207.08 25.4
1 19 -13 181.98 18.2
1 -19 -13 227.68 25.2
1 19 -12 109.79 14.7
1 19 -12 154.08 21.2
1 19 -12 168.08 15.8
-1 19 12 149.59 20.7
1 -19 -12 111.79 19
1 -19 -12 167.58 21.4
-1 -19 12 156.18 19.1
1 19 -11 396.26 33.3
1 19 -11 417.46 38.2
1 19 -11 435.46 39.9
-1 19 11 359.86 35.5
-1 19 11 418.36 37.9
1 19 -11 393.56 33.2
-1 -19 11 394.86 38.6
1 -19 -11 420.36 37.8
-1 -19 11 371.86 35
1 -19 -11 463.35 38.3
1 19 -10 -5.6 7.3
1 19 -10 -1.4 5
1 19 -10 2.5 5.7
1 19 -10 -3.3 6.9
-1 19 10 7.7 7
-1 19 10 10.4 8.5
-1 -19 10 -3.4 8.2
1 -19 -10 -2 7.4
1 -19 -10 -0.2 3.8
1 -19 -10 0.9 6.6
1 -19 -10 1.7 3.4
-1 -19 10 -2.3 6
1 19 -9 78.19 11.1
1 19 -9 58.69 13.3
1 19 -9 65.49 14.6
-1 19 9 54.29 12.8
-1 19 9 73.19 13.3
1 19 -9 57.99 10.8
1 -19 -9 78.29 15.3
-1 -19 9 52.49 13.7
1 -19 -9 48.7 8.3
1 -19 -9 70.19 9.1
-1 -19 9 72.69 12.7
1 -19 -9 44.9 11.8
1 19 -8 65.29 10.8
1 19 -8 69.39 12.2
-1 19 8 33.8 11.6
1 19 -8 89.99 15.8
1 19 -8 62.89 13.5
-1 19 8 59.49 11.6
1 -19 -8 60.79 10.1
1 -19 -8 100.19 14.9
-1 -19 8 64.49 11.8
-1 -19 8 61.89 14.6
1 -19 -8 65.19 9.9
1 -19 -8 62.19 13.6
1 19 -7 94.69 17.2
-1 19 7 106.39 15
-1 19 7 99.89 15.6
1 19 -7 98.09 12.9
1 19 -7 113.09 14.4
1 19 -7 101.29 15.7
1 -19 -7 103.59 12.7
-1 -19 7 116.19 14.6
1 -19 -7 108.89 16.4
-1 -19 7 111.09 17.7
1 -19 -7 83.99 15.4
1 -19 -7 89.19 12.1
-1 19 6 514.55 40
1 19 -6 456.05 38.2
-1 19 6 479.75 40.6
1 19 -6 471.75 39.1
1 19 -6 405.36 40.4
1 19 -6 490.05 41.4
-1 -19 6 473.05 38.8
1 -19 -6 496.15 38.2
1 -19 -6 491.15 41.2
-1 -19 6 471.45 41.6
1 -19 -6 478.05 40.7
1 -19 -6 470.95 37.3
1 19 -5 601.14 46.3
1 19 -5 607.94 49.7
1 19 -5 597.64 47.6
-1 19 5 588.74 48.9
-1 19 5 590.64 47.8
1 19 -5 608.34 49.7
1 -19 -5 607.84 46.9
-1 -19 5 604.74 49.8
1 -19 -5 539.25 48.5
1 -19 -5 614.54 49.5
1 -19 -5 585.14 45.7
-1 -19 5 613.44 47
-1 19 4 11.5 6.7
1 19 -4 9.8 7
1 19 -4 -6.1 6.1
1 19 -4 4.3 6.6
-1 19 4 2 6.2
1 19 -4 10.8 5.8
1 -19 -4 -6.8 4.5
1 -19 -4 3 6.9
-1 -19 4 7.6 6.4
1 -19 -4 5.3 7.3
-1 -19 4 -6.1 7
1 -19 -4 7.2 5.8
-1 -19 4 12.5 8
1 19 -3 6.5 7.5
-1 19 3 4.9 6.8
1 19 -3 2 6
-1 19 3 -4.3 5.6
-1 19 3 -3.6 5.6
1 19 -3 -1 5.8
1 19 -3 5.2 5.1
1 -19 -3 2.2 5.2
-1 -19 3 7 8.2
-1 -19 3 -1.9 5.2
1 -19 -3 -4.2 6.4
1 -19 -3 0.8 5.4
1 -19 -3 -1.7 6.9
-1 -19 3 7 7.1
-1 -19 3 1 7.3
-1 19 2 1495.95 106.49
-1 19 2 1259.77 107.69
1 19 -2 1440.26 106.49
-1 19 2 1306.67 108.19
-1 19 2 1608.84 108.49
1 19 -2 1319.67 107.39
1 19 -2 1530.55 109.29
1 -19 -2 1435.76 106.29
-1 -19 2 1468.35 109.39
-1 -19 2 1398.36 109.19
-1 -19 2 1636.34 108.79
-1 -19 2 1515.95 107.09
1 -19 -2 1581.54 108.09
1 -19 -2 1553.14 109.89
1 -19 -2 1538.95 109.29
-1 19 1 -8.1 4.7
1 19 -1 5.7 4.8
-1 19 1 3.3 6.2
-1 19 1 -0.1 6.4
-1 19 1 13.9 7.1
1 19 -1 0.1 6.8
1 19 -1 5.2 7.5
1 19 -1 -4.1 5.7
-1 -19 1 -1.1 5.5
-1 -19 1 -1.8 5.8
1 -19 -1 -0.5 7.3
1 -19 -1 -9 5.6
-1 -19 1 -1.9 6.1
-1 -19 1 8.1 6.8
1 -19 -1 0.8 5.7
1 -19 -1 -1.9 5.3
1 19 0 17.7 8.1
-1 19 0 39.3 8.2
1 19 0 32.2 7.9
1 19 0 30.9 9.7
1 19 0 32.5 9.6
-1 19 0 5.8 7.5
-1 19 0 36.2 9.1
-1 19 0 15.7 9
-1 -19 0 15 7.2
1 -19 0 27.4 7.7
-1 -19 0 19.6 8.2
1 -19 0 29.1 8.7
1 -19 0 30.9 9.7
-1 -19 0 25.5 8.7
1 -19 0 16.1 8.8
-1 -19 0 27.4 9.6
1 19 1 742.53 63.09
1 19 1 782.52 62.29
1 19 1 810.12 61.19
-1 19 -1 823.22 61.09
-1 19 -1 862.41 64.49
1 19 1 820.72 63.49
-1 19 -1 954.8 64.89
-1 19 -1 831.92 62.79
-1 -19 -1 886.81 63.09
-1 -19 -1 776.92 63.49
1 -19 1 786.22 61.09
1 -19 1 845.72 64.49
1 -19 1 860.41 64.39
-1 -19 -1 697.13 60.89
-1 -19 -1 849.52 64.19
1 -19 1 701.73 61.69
1 19 2 3.2 6.7
-1 19 -2 -8.5 4.2
-1 19 -2 6.9 6.8
-1 19 -2 0.5 5.6
1 19 2 13.7 6.4
-1 19 -2 1.8 7
1 19 2 2.8 6.2
1 19 2 -3.8 6.2
-1 -19 -2 3.9 6.4
1 -19 2 18.2 9.4
-1 -19 -2 -10.7 6.1
-1 -19 -2 1.7 5.6
1 -19 2 -9.4 5.3
-1 -19 -2 11.1 7.4
1 -19 2 -1.6 5.1
1 -19 2 5.1 7.8
-1 19 -3 8.9 7.5
1 19 3 3.9 5.9
-1 19 -3 14.7 7.9
1 19 3 6 7.6
1 19 3 4.6 6.7
-1 19 -3 9.1 5.4
1 19 3 12.2 8.5
-1 19 -3 6.4 6.6
-1 -19 -3 7.8 7
-1 -19 -3 1.6 6.8
1 -19 3 9.1 8
1 -19 3 10.2 6.7
-1 -19 -3 2.9 6.1
1 -19 3 6.5 9
1 -19 3 7.1 7.2
-1 -19 -3 28.4 11
-1 19 -4 -1.6 5.9
-1 19 -4 -1.8 6.6
-1 19 -4 1.5 4.8
1 19 4 13.1 7
1 19 4 -0.8 6.6
-1 19 -4 9.3 8.3
1 19 4 4.6 7.4
1 -19 4 -0.8 7.4
1 -19 4 -4.4 6.8
-1 -19 -4 0.6 5.7
-1 -19 -4 2.5 5.6
-1 -19 -4 11.8 7.9
-1 -19 -4 -0.5 6.9
1 -19 4 -0.4 5.9
1 -19 4 10 7.7
-1 19 -5 4 6.6
1 19 5 -4.6 6
-1 19 -5 10.7 8.2
-1 19 -5 -3 4.6
-1 19 -5 0.1 6.4
1 19 5 4.1 7.6
1 -19 5 -3.1 5.4
-1 -19 -5 -1.4 5.5
1 -19 5 10.2 8.1
-1 -19 -5 1.1 6.5
-1 -19 -5 -2.7 5.5
-1 -19 -5 -0.1 7.1
1 -19 5 -1.6 7.8
1 19 6 -0.3 7.1
-1 19 -6 2.2 6.3
-1 19 -6 5.5 7.4
-1 19 -6 10.2 8.8
1 19 6 3.1 6.2
-1 19 -6 -2.3 4.8
-1 -19 -6 3.6 7
-1 -19 -6 -5.4 5
-1 -19 -6 -0.9 5.1
-1 -19 -6 1.5 7.7
1 -19 6 0.1 6.1
1 -19 6 -8.3 7.5
-1 19 -7 -0.7 6.5
-1 19 -7 2.7 5.3
-1 19 -7 7.1 8.8
-1 19 -7 4.6 7.9
1 19 7 2.9 6.5
1 19 7 1.1 7.5
-1 -19 -7 5.2 8
1 -19 7 1.6 6.6
1 -19 7 -5.7 7
-1 -19 -7 -3.9 6.4
-1 -19 -7 -0.5 5.3
-1 -19 -7 -4 5.5
-1 19 -8 12.6 7.4
-1 19 -8 28.2 11.2
1 19 8 24.3 9.9
1 19 8 20.9 8.8
-1 19 -8 28.5 8.5
-1 19 -8 11.3 8.9
-1 -19 -8 26 8
1 -19 8 27.7 11.1
-1 -19 -8 27.4 9.9
-1 -19 -8 43.4 11.4
1 -19 8 12.8 7.5
-1 -19 -8 16.5 7.2
-1 19 -9 65.49 14.8
1 19 9 52.29 12.4
-1 19 -9 45.1 10.5
-1 19 -9 63.89 11.6
-1 19 -9 48.5 13.5
1 19 9 55.49 13.9
-1 -19 -9 39.4 11.3
1 -19 9 48.1 13.1
-1 -19 -9 67.39 14.9
-1 -19 -9 73.99 11.5
-1 -19 -9 56.39 10.3
1 -19 9 64.59 12.6
1 19 10 7.9 9
-1 19 -10 4.5 6.3
1 19 10 -12.9 6.2
-1 19 -10 3.2 9
-1 19 -10 -0.1 6.3
-1 19 -10 -8.9 7.2
-1 -19 -10 3.8 5.1
-1 -19 -10 0.7 8.8
-1 -19 -10 8 6.2
1 -19 10 -6.9 6.2
1 -19 10 -13.6 7.6
-1 -19 -10 -4.6 7.1
-1 19 -11 227.08 21.5
-1 19 -11 196.28 25.1
-1 19 -11 205.98 25.6
1 19 11 217.18 25.4
1 19 11 189.28 22.8
-1 19 -11 226.98 21.5
-1 -19 -11 182.58 24.4
-1 -19 -11 168.18 18.4
1 -19 11 193.78 22.2
-1 -19 -11 193.48 25.1
1 -19 11 183.48 25
-1 -19 -11 205.68 18.8
-1 19 -12 105.39 19
-1 19 -12 49.9 11
-1 19 -12 75.79 12.6
-1 -19 -12 75.39 10.4
1 -19 12 91.39 16
-1 -19 -12 64.59 9.7
-1 -19 -12 65.39 15.5
-1 -19 -12 70.59 22.6
-1 19 -13 -1.3 9.6
-1 19 -13 6.5 6.8
-1 -19 -13 7.6 10.8
-1 -19 -13 5.2 3.6
-1 -19 -13 1.5 3.8
-1 19 -14 11.4 10.3
-1 19 -14 1.4 5.9
-1 -19 -14 8.7 10
1 20 -14 -2.4 8.3
1 20 -14 10.7 5.1
1 20 -14 12.8 5.3
1 -20 -14 18.8 10.7
1 20 -13 19.2 6.3
1 20 -13 16.9 6.1
1 20 -13 20.3 11.2
1 -20 -13 13.1 10.1
1 20 -12 204.58 25
1 20 -12 180.38 19
1 20 -12 204.08 19.5
1 -20 -12 164.88 23.3
1 -20 -12 258.57 26.1
-1 20 11 24.4 9.6
1 20 -11 31.2 8.2
1 20 -11 15.3 6.9
1 20 -11 17.6 10.4
-1 20 11 29.2 10.8
1 20 -11 27 11.2
1 -20 -11 28.1 10.7
-1 -20 11 11.8 8.3
1 -20 -11 11.1 8.7
-1 -20 11 13.2 10.4
1 -20 -11 24.8 3.2
1 20 -10 17.2 7.7
1 20 -10 8.4 9.3
1 20 -10 13.7 6.6
-1 20 10 10 8
1 20 -10 21 11
-1 20 10 28.8 10.4
1 -20 -10 18.8 9.6
1 -20 -10 9 4.8
1 -20 -10 -1.8 7.7
-1 -20 10 11.4 9.3
1 -20 -10 18.3 5
-1 -20 10 13.6 8.2
1 20 -9 0.9 7.2
-1 20 9 -0.8 7.8
1 20 -9 4.5 7.1
-1 20 9 -2.9 6.7
1 20 -9 -3.1 7.7
1 20 -9 0.2 5.1
-1 -20 9 -3.9 8
1 -20 -9 -0.7 7.4
1 -20 -9 -7.2 6.2
-1 -20 9 0.6 6.1
1 -20 -9 0.5 4.1
1 -20 -9 -3.6 4.6
1 20 -8 10.6 6.7
1 20 -8 33.7 11.9
1 20 -8 14 9.2
-1 20 8 14.1 8.4
1 20 -8 17.8 8.7
-1 20 8 37.3 10.1
1 -20 -8 19.5 6.4
-1 -20 8 31.7 8.8
1 -20 -8 14.4 8.7
1 -20 -8 14.4 5.8
1 -20 -8 18.6 9.4
-1 -20 8 23.1 11.1
-1 20 7 73.39 13.4
1 20 -7 48.3 12.3
1 20 -7 104.09 16.1
-1 20 7 79.09 15
1 20 -7 72.39 11.5
1 20 -7 76.29 12.8
1 -20 -7 84.89 11.2
-1 -20 7 49.99 13.9
-1 -20 7 66.79 11.9
1 -20 -7 88.19 14.8
1 -20 -7 77.29 15.2
1 -20 -7 58.19 10.5
-1 20 6 112.79 16.7
-1 20 6 117.69 15.9
1 20 -6 105.79 16.5
1 20 -6 131.09 18.4
1 20 -6 116.39 14.2
1 20 -6 121.59 15.7
-1 -20 6 94.69 14.4
1 -20 -6 107.19 17.3
1 -20 -6 121.79 17.5
-1 -20 6 159.08 19.4
1 -20 -6 114.89 14.3
1 -20 -6 105.19 13.5
1 20 -5 8.5 5.8
1 20 -5 6.9 7.3
1 20 -5 7.2 6.9
-1 20 5 7.3 7.3
-1 20 5 7.7 7.3
1 20 -5 7.9 8.2
1 -20 -5 -9.2 6.6
-1 -20 5 3.3 6.4
1 -20 -5 -10.3 6.8
-1 -20 5 10.3 9.3
1 -20 -5 16.4 6.9
1 -20 -5 6.3 5.5
-1 20 4 171.78 18.3
1 20 -4 123.99 15.3
1 20 -4 131.99 19.3
-1 20 4 146.59 18.5
1 20 -4 155.18 19
1 20 -4 143.89 17.7
-1 -20 4 149.09 16.8
-1 -20 4 146.69 20.2
1 -20 -4 130.79 18.5
-1 -20 4 157.38 20
1 -20 -4 165.08 17.2
1 -20 -4 143.59 15.8
1 -20 -4 153.38 19.4
1 20 -3 1.8 6.7
-1 20 3 3.5 7
1 20 -3 12.9 7.5
-1 20 3 8.4 7.6
1 20 -3 -1.2 4.9
1 20 -3 13.5 9.4
1 -20 -3 0.9 7.4
1 -20 -3 14.2 8.7
1 -20 -3 15.9 7.2
-1 -20 3 10 7.5
1 -20 -3 1.1 5.9
-1 -20 3 -1.4 7.6
-1 -20 3 5.9 8.4
-1 -20 3 6.1 7
-1 20 2 272.37 26.4
1 20 -2 291.47 28.3
-1 20 2 275.47 27
1 20 -2 277.07 25.1
-1 20 2 298.37 25.4
1 20 -2 336.77 28.4
1 20 -2 307.47 27.3
-1 20 2 323.27 28.6
1 -20 -2 270.47 28
1 -20 -2 259.47 24.8
-1 -20 2 354.76 30.1
-1 -20 2 266.57 25.7
-1 -20 2 265.77 28.2
1 -20 -2 295.67 26.6
1 -20 -2 232.18 26.7
-1 -20 2 265.57 26.5
-1 20 1 7 7.6
1 20 -1 3.9 6.8
-1 20 1 -1.6 5.5
1 20 -1 -0.5 7
1 20 -1 5.4 5.6
-1 20 1 1.9 6.8
-1 20 1 -2.5 6
1 20 -1 8.4 8.1
-1 -20 1 5.4 8.4
1 -20 -1 16.6 8.3
-1 -20 1 1.3 7.4
-1 -20 1 3 6.8
-1 -20 1 7.4 7.1
1 -20 -1 11.5 8
1 -20 -1 5.5 6.4
1 -20 -1 6.5 5.7
1 20 0 64.19 10.3
-1 20 0 44 9.3
-1 20 0 47.9 10.9
-1 20 0 62.69 13.1
1 20 0 60.39 12.6
1 20 0 54.99 11.9
-1 20 0 53.49 12.7
1 20 0 33.1 10.2
1 -20 0 69.39 14.1
-1 -20 0 69.59 13.1
1 -20 0 50.29 11.7
1 -20 0 49.2 9.9
-1 -20 0 57.79 12.9
-1 -20 0 71.69 11.8
-1 -20 0 50.29 9.9
1 -20 0 45.3 11.1
-1 20 -1 428.66 40.8
-1 20 -1 503.65 43.1
1 20 1 544.45 42.2
-1 20 -1 575.14 43.7
1 20 1 427.36 41.8
1 20 1 502.55 40.4
1 20 1 548.95 43
-1 20 -1 522.75 40.2
-1 -20 -1 537.85 43.4
1 -20 1 459.25 42.4
1 -20 1 605.84 45
-1 -20 -1 468.95 40.3
-1 -20 -1 491.25 43
1 -20 1 552.44 42.3
1 -20 1 430.66 39.7
-1 -20 -1 509.75 41.7
-1 20 -2 1166.88 84.69
1 20 2 1164.78 82.99
-1 20 -2 1196.08 83.19
-1 20 -2 1249.97 86.29
-1 20 -2 1181.28 86.19
1 20 2 1155.28 85.39
1 20 2 935.31 84.19
1 20 2 1081.49 84.09
1 -20 2 1252.27 85.09
1 -20 2 1056.79 85.69
-1 -20 -2 1126.29 85.79
1 -20 2 1093.99 85.59
-1 -20 -2 1098.09 83.99
-1 -20 -2 1075.89 85.49
-1 -20 -2 1106.99 82.79
1 -20 2 1014.6 82.49
1 20 3 693.53 57.69
-1 20 -3 713.53 58.89
1 20 3 763.32 59.69
-1 20 -3 721.83 56.19
1 20 3 723.63 58.59
1 20 3 742.03 56.89
-1 20 -3 687.83 59.09
-1 20 -3 744.33 58.09
-1 -20 -3 773.42 59.89
1 -20 3 748.43 58.19
-1 -20 -3 712.73 56.29
-1 -20 -3 720.23 57.59
1 -20 3 793.72 60.09
-1 -20 -3 770.82 60.09
1 -20 3 730.73 59.99
1 -20 3 761.92 56.79
-1 20 -4 319.77 33
-1 20 -4 408.26 36.1
-1 20 -4 424.26 32.9
1 20 4 398.86 34.2
-1 20 -4 322.07 34.3
1 20 4 372.86 35.2
1 -20 4 396.26 36.6
-1 -20 -4 413.16 34
-1 -20 -4 365.16 32.3
1 -20 4 434.66 35.2
-1 -20 -4 429.56 36.1
1 -20 4 406.26 36.4
-1 -20 -4 386.36 35.7
1 -20 4 368.56 32.6
-1 20 -5 305.27 27.3
1 20 5 313.27 29
1 20 5 274.57 29.5
-1 20 -5 315.27 30.4
-1 20 -5 283.17 28.4
-1 20 -5 303.27 31
1 -20 5 316.17 31.3
1 -20 5 343.07 28.4
-1 -20 -5 379.66 31.6
-1 -20 -5 269.97 27.6
-1 -20 -5 309.97 27.2
1 20 6 142.99 18.8
-1 20 -6 145.99 20.5
-1 20 -6 178.48 17.8
1 20 6 185.78 21.2
-1 20 -6 133.79 19.6
-1 20 -6 136.39 18.3
-1 -20 -6 197.68 22.1
-1 -20 -6 203.08 21.6
-1 -20 -6 158.58 18
-1 -20 -6 144.79 17.3
1 -20 6 157.18 18
1 -20 6 150.38 21.2
-1 20 -7 70.09 13.4
-1 20 -7 75.09 16.8
1 20 7 84.99 14.5
-1 20 -7 76.49 12.6
-1 20 -7 77.29 16.5
1 20 7 70.09 14.5
-1 -20 -7 119.09 17.7
-1 -20 -7 79.99 12.7
1 -20 7 75.49 16
-1 -20 -7 73.69 12.9
1 -20 7 84.29 13.6
-1 -20 -7 86.99 15.4
1 20 8 780.82 59.99
-1 20 -8 676.43 56.29
-1 20 -8 824.42 56.79
1 20 8 764.32 58.09
-1 20 -8 697.13 59.39
-1 20 -8 825.82 61.19
-1 -20 -8 714.43 58.99
-1 -20 -8 625.04 54.39
1 -20 8 707.43 56.29
1 -20 8 697.63 59.79
-1 -20 -8 684.83 55.59
-1 -20 -8 659.93 58.59
-1 20 -9 36.9 13.2
-1 20 -9 45.6 10
1 20 9 27.3 11.3
-1 20 -9 45.9 12.9
-1 20 -9 34.8 9.7
1 20 9 69.29 13.6
-1 -20 -9 32.8 11.8
-1 -20 -9 34.4 12.2
-1 -20 -9 45.5 9
1 -20 9 88.59 16.1
1 -20 9 53.09 11.2
-1 -20 -9 34 9
-1 20 -10 45.4 11.2
-1 20 -10 88.09 12.9
-1 20 -10 82.59 17.8
-1 20 -10 89.59 18.3
1 20 10 60.19 15.1
1 20 10 53.99 13
1 -20 10 65.09 16.3
-1 -20 -10 80.09 16.6
-1 -20 -10 62.89 11.5
-1 -20 -10 74.19 11.7
1 -20 10 72.09 13.7
-1 -20 -10 49.99 14.1
-1 20 -11 3.4 8.8
1 20 11 5.2 10
-1 20 -11 15.6 7.9
-1 20 -11 9.7 10.3
1 20 11 8.1 8.5
-1 20 -11 20.3 8.1
-1 -20 -11 10 6.1
1 -20 11 2.8 9.4
-1 -20 -11 18.3 6.7
1 -20 11 -5.7 7.2
-1 -20 -11 24.4 10.5
-1 -20 -11 15.5 10.4
-1 20 -12 39.6 9.8
-1 20 -12 55.09 14.9
-1 -20 -12 40.9 8
-1 -20 -12 40.5 8
1 -20 12 37.7 12.7
-1 -20 -12 42.8 12.9
-1 20 -13 41.9 14.1
-1 20 -13 17.7 7.9
-1 -20 -13 20.2 5.6
-1 -20 -13 18.5 5.3
-1 -20 -13 32.4 12.2
-1 20 -14 85.39 19.3
-1 20 -14 138.59 15.9
-1 -20 -14 128.49 22.1
1 21 -14 24.2 7
1 21 -14 21 6.3
1 21 -14 29.2 12.3
1 -21 -14 17.8 11.1
1 21 -13 12 5.9
1 21 -13 13.3 10.6
1 21 -13 12.1 6.2
1 -21 -13 -7.5 8.6
1 21 -12 287.87 24.8
1 21 -12 244.48 24.1
1 21 -12 288.77 30.2
1 -21 -12 267.77 29.7
1 21 -11 74.49 11.6
1 21 -11 62.99 16.7
-1 21 11 13.6 10.6
-1 21 11 57.69 13.2
1 21 -11 47.5 13.9
1 21 -11 35 9.1
-1 -21 11 41.2 11.5
1 -21 -11 24.5 11
1 -21 -11 53.39 6.6
-1 -21 11 31.5 12.7
1 -21 -11 53.39 14.1
1 -21 -11 50.49 6.5
-1 21 10 71.29 14
1 21 -10 70.69 12.6
1 21 -10 93.39 17.3
-1 21 10 97.09 16.9
1 21 -10 86.89 16.8
1 21 -10 71.29 12.1
-1 -21 10 78.49 14.2
1 -21 -10 105.39 17.1
1 -21 -10 71.19 10.1
1 -21 -10 63.39 14.7
-1 -21 10 83.69 16.9
1 -21 -10 73.99 9.9
1 21 -9 8.7 6.6
-1 21 9 0.8 7.1
1 21 -9 -0.8 5.8
1 21 -9 4.3 9
-1 21 9 -1.4 7.4
1 21 -9 1.2 7.8
-1 -21 9 5.1 7.3
1 -21 -9 9.9 9.4
-1 -21 9 -8.4 7.6
1 -21 -9 6.7 4.8
1 -21 -9 0.6 5
1 -21 -9 -2.9 7.2
1 21 -8 206.48 23.9
1 21 -8 216.48 20.3
1 21 -8 191.18 24
1 21 -8 189.58 20.6
-1 21 8 189.78 22.9
-1 21 8 197.88 22
1 -21 -8 192.88 19
-1 -21 8 204.78 21.1
1 -21 -8 220.18 24
-1 -21 8 156.08 22.6
1 -21 -8 233.28 19.2
1 -21 -8 135.99 21.6
1 21 -7 -5.3 6
1 21 -7 4.5 7.9
-1 21 7 0 6.8
-1 21 7 16.6 8.8
1 21 -7 11 8.5
1 21 -7 4.3 5.8
-1 -21 7 19.1 10
1 -21 -7 11 8.7
1 -21 -7 9.5 6.3
1 -21 -7 21.5 7.1
-1 -21 7 11 7
1 -21 -7 2.5 7.4
1 21 -6 388.56 37.5
1 21 -6 464.25 35
1 21 -6 368.76 35
-1 21 6 425.06 37.2
-1 21 6 385.06 35.8
1 21 -6 392.96 37.6
1 -21 -6 437.06 33.8
1 -21 -6 396.16 37.4
1 -21 -6 413.76 34.5
-1 -21 6 397.96 35
1 -21 -6 410.46 37.3
-1 -21 6 449.86 38.8
1 21 -5 152.58 18.9
1 21 -5 137.49 16.4
-1 21 5 99.79 16.1
1 21 -5 117.09 17.7
-1 21 5 97.89 15.8
1 21 -5 129.39 14.6
1 -21 -5 121.49 15.4
1 -21 -5 114.19 17.8
-1 -21 5 112.99 15.2
-1 -21 5 103.89 18.1
1 -21 -5 121.79 18
1 -21 -5 126.79 14.4
-1 21 4 134.39 16.6
1 21 -4 101.59 16
1 21 -4 137.19 18.4
-1 21 4 121.69 16.6
1 21 -4 111.39 13.7
1 21 -4 118.89 16.1
1 -21 -4 122.69 17.3
1 -21 -4 108.49 13.9
-1 -21 4 105.29 17.7
1 -21 -4 89.99 15.9
1 -21 -4 96.39 14.5
-1 -21 4 123.79 14.6
1 21 -3 244.68 23.9
1 21 -3 238.78 24.8
1 21 -3 237.98 21.6
-1 21 3 236.98 23.6
-1 21 3 253.57 25.1
1 21 -3 217.48 24.6
1 -21 -3 200.98 22.3
-1 -21 3 245.98 24.2
-1 -21 3 216.68 22
-1 -21 3 205.18 24.8
1 -21 -3 183.48 23.4
-1 -21 3 281.27 26.8
1 -21 -3 231.08 21.6
1 -21 -3 253.77 25.4
-1 21 2 24.7 9.5
-1 21 2 28.4 10.1
1 21 -2 25.9 10.5
1 21 -2 46.4 11.1
1 21 -2 48.3 11.6
-1 21 2 36.3 9.9
1 21 -2 37.4 9
1 -21 -2 39 11.7
-1 -21 2 29.8 9
1 -21 -2 36.9 9.2
-1 -21 2 59.79 13.8
-1 -21 2 14.7 9.4
1 -21 -2 21.1 7.6
1 -21 -2 25 9.7
-1 -21 2 31.4 10.6
-1 21 1 72.89 13.2
-1 21 1 71.09 11.7
1 21 -1 71.89 13.5
1 21 -1 81.19 11.6
1 21 -1 69.89 14.7
-1 21 1 56.29 12.8
1 21 -1 105.29 14.6
-1 21 1 109.89 15.4
-1 -21 1 39.3 12.3
-1 -21 1 69.19 12.6
-1 -21 1 85.89 15.6
-1 -21 1 60.69 11.9
1 -21 -1 78.19 13.9
1 -21 -1 76.79 12.1
1 -21 -1 67.09 14.2
1 -21 -1 68.29 12.7
1 21 0 558.74 48
-1 21 0 678.43 47.3
-1 21 0 637.84 49.7
-1 21 0 520.15 49.2
1 21 0 581.74 49.6
1 21 0 632.94 47.2
1 21 0 645.34 49.99
-1 21 0 672.13 49.2
-1 -21 0 649.74 49
1 -21 0 514.95 46.3
1 -21 0 605.74 50.19
-1 -21 0 616.94 50.29
1 -21 0 545.95 47.9
-1 -21 0 538.05 49.1
1 -21 0 616.34 49.99
-1 -21 0 572.44 47.1
1 21 1 405.96 33.2
-1 21 -1 405.56 34.4
-1 21 -1 349.17 30.6
-1 21 -1 407.56 33.3
1 21 1 343.07 31.1
1 21 1 288.27 32.4
-1 21 -1 402.46 35.1
1 21 1 370.06 33.8
1 -21 1 410.36 34.9
-1 -21 -1 307.67 31.4
-1 -21 -1 327.97 33.3
1 -21 1 392.06 33.1
-1 -21 -1 386.06 34.8
1 -21 1 397.96 31.4
-1 -21 -1 294.47 30.5
1 -21 1 401.76 35.2
-1 21 -2 136.69 18.6
1 21 2 183.98 19.7
1 21 2 158.38 20.3
-1 21 -2 174.98 20.4
-1 21 -2 130.89 19.5
-1 21 -2 152.38 16.8
1 21 2 157.08 19.5
1 21 2 144.09 17.3
1 -21 2 163.58 19.4
-1 -21 -2 181.18 19.4
-1 -21 -2 172.08 20.4
1 -21 2 182.48 21.7
1 -21 2 203.28 22.4
-1 -21 -2 189.88 21.8
-1 -21 -2 155.78 17.8
1 -21 2 144.89 17.7
-1 21 -3 9.7 7.6
1 21 3 -3.8 7.2
1 21 3 7.5 7.5
-1 21 -3 7.3 6
-1 21 -3 -6.1 6.8
1 21 3 17.2 9.3
-1 21 -3 19.2 8.3
-1 -21 -3 8.7 7.1
-1 -21 -3 6.7 8.3
1 -21 3 14.4 9.3
-1 -21 -3 6.3 6.4
-1 -21 -3 0.5 7.1
1 -21 3 12.1 8.9
1 -21 3 9.7 7.9
1 -21 3 1.7 6.5
-1 21 -4 -6.7 5.6
-1 21 -4 -5.1 5.3
-1 21 -4 3.6 8.4
1 21 4 -3.2 7.7
-1 21 -4 5.5 7.1
1 21 4 5.6 6.8
-1 -21 -4 14 8.4
1 -21 4 6.9 6.4
-1 -21 -4 -4.5 5.8
1 -21 4 4.2 8.7
-1 -21 -4 2.9 6.9
1 -21 4 -3.9 7.5
1 -21 4 9.4 8.1
-1 -21 -4 9.1 8.6
1 21 5 65.69 14.5
1 21 5 44.5 11.3
-1 21 -5 9.7 9.1
-1 21 -5 41 10.8
-1 21 -5 32.4 9
-1 21 -5 24.2 10.4
-1 -21 -5 37.6 11.5
-1 -21 -5 39.7 10.5
1 -21 5 51.49 12.8
1 -21 5 39 10.1
-1 -21 -5 39 11.4
-1 -21 -5 41.9 9.5
-1 21 -6 31.9 9.6
1 21 6 32 10.6
-1 21 -6 52.79 13.2
-1 21 -6 83.29 16.1
-1 21 -6 64.79 11.3
1 21 6 34.7 11
1 -21 6 72.59 12.6
1 -21 6 28.5 11.3
-1 -21 -6 79.09 12.6
-1 -21 -6 83.39 15.3
-1 -21 -6 39.2 9.6
-1 -21 -6 56.29 13.8
-1 21 -7 259.27 22
-1 21 -7 181.78 24
1 21 7 201.88 24.6
-1 21 -7 197.18 21.7
1 21 7 193.78 22.6
-1 21 -7 168.48 23.5
1 -21 7 208.48 21.8
-1 -21 -7 203.48 24.8
-1 -21 -7 239.38 25
1 -21 7 200.08 25.2
-1 -21 -7 205.68 21.3
-1 -21 -7 206.58 20.6
-1 21 -8 38.6 12.2
1 21 8 17.4 9.3
-1 21 -8 46 10
1 21 8 33.7 11.9
-1 21 -8 30.2 9.6
-1 21 -8 15.4 10.4
1 -21 8 27 9.1
-1 -21 -8 29.3 12.1
1 -21 8 15.5 10.8
-1 -21 -8 37 9.7
-1 -21 -8 17.6 9.8
-1 -21 -8 25.2 8.5
1 21 9 40.1 12.6
1 21 9 97.29 18.3
-1 21 -9 67.79 13.2
-1 21 -9 44.7 13.4
-1 21 -9 64.99 12.2
-1 21 -9 97.59 17.4
-1 -21 -9 72.59 12.3
1 -21 9 61.09 12.5
1 -21 9 64.89 16.2
-1 -21 -9 76.49 16
-1 -21 -9 60.49 15.1
-1 -21 -9 102.29 13.2
-1 21 -10 207.18 27.1
1 21 10 220.28 24.9
-1 21 -10 228.28 27.7
-1 21 -10 227.18 22.7
1 21 10 177.48 25.9
-1 21 -10 219.28 22.9
1 -21 10 226.68 24
-1 -21 -10 245.48 27.3
1 -21 10 270.57 29.1
-1 -21 -10 307.97 28.3
-1 -21 -10 200.78 21.4
-1 -21 -10 187.58 20.8
-1 21 -11 189.48 22.7
-1 21 -11 240.98 28.1
-1 21 -11 242.58 23.7
1 21 11 199.08 26.9
1 21 11 262.67 26.4
-1 -21 -11 241.38 21.3
-1 -21 -11 198.98 20.9
-1 -21 -11 206.08 26.9
1 -21 11 266.87 29.4
1 -21 11 228.08 24.7
-1 -21 -11 218.48 27.4
-1 21 -12 225.78 27.8
-1 21 -12 224.98 23.3
-1 -21 -12 239.08 20.9
-1 -21 -12 205.08 27.2
-1 -21 -12 227.98 20.6
-1 21 -13 2.8 9.9
-1 21 -13 1.1 6.2
-1 -21 -13 0.1 4.4
-1 -21 -13 -1 9.5
-1 -21 -13 3.4 4.2
-1 21 -14 -0.6 10.6
-1 21 -14 4.6 6.6
-1 -21 -14 3.2 10.4
1 22 -14 28.3 7.1
1 22 -14 11.8 10.7
1 -22 -14 7.2 9.8
1 22 -13 42.4 13.8
1 22 -13 64.99 11
1 -22 -13 64.39 15.2
1 22 -12 18.1 7.4
1 22 -12 7.3 9.7
1 22 -12 15.1 10.3
1 -22 -12 14.3 10.1
1 22 -11 52.89 10.9
1 22 -11 46.2 13.7
1 22 -11 55.89 10.7
1 -22 -11 49.9 7.7
-1 -22 11 49.8 11.7
1 -22 -11 47.7 7.4
1 -22 -11 52.99 13.6
1 -22 -11 30.8 11.5
-1 22 10 15 8.7
1 22 -10 25.8 11
1 22 -10 16.7 7.1
1 22 -10 -6.8 5.4
1 22 -10 -1.7 8.6
-1 22 10 -1.3 7.8
1 -22 -10 3.7 4.8
1 -22 -10 12.7 8.8
1 -22 -10 3.8 4.7
-1 -22 10 15.8 11.3
-1 -22 10 19.8 8.4
1 -22 -10 10 9.1
1 22 -9 21 8.1
-1 22 9 14.1 8.4
-1 22 9 14.9 9.8
1 22 -9 6.2 8.5
1 22 -9 13.7 9.7
1 22 -9 25.2 8.8
-1 -22 9 5.3 9.5
1 -22 -9 9.8 6
1 -22 -9 27.6 10.9
1 -22 -9 4.3 5.4
1 -22 -9 16.1 9.5
-1 -22 9 14.8 8.5
-1 22 8 17.4 9.5
1 22 -8 8.8 6.5
1 22 -8 0.2 7.5
1 22 -8 17.3 8.5
-1 22 8 9.2 8.6
1 22 -8 7.6 9.3
1 -22 -8 5.9 6.3
-1 -22 8 27.6 11.1
1 -22 -8 4.1 8.1
-1 -22 8 1.1 6.4
1 -22 -8 11.7 9.6
1 -22 -8 -1.4 5.2
1 22 -7 4.3 8.5
1 22 -7 -3 7.9
-1 22 7 -1.8 6.6
1 22 -7 6.8 6.2
1 22 -7 8.6 7.3
-1 22 7 6.3 7.5
1 -22 -7 12.4 9.6
1 -22 -7 8.3 7
-1 -22 7 -3.6 8.8
1 -22 -7 9.8 5.8
1 -22 -7 9 8.9
-1 -22 7 8.7 7.2
-1 22 6 91.19 14.6
1 22 -6 59.29 14.5
-1 22 6 69.29 14.8
1 22 -6 82.99 12.4
1 22 -6 78.49 13.6
1 22 -6 82.89 16
1 -22 -6 69.49 12.2
1 -22 -6 70.09 14.9
1 -22 -6 64.49 11.8
1 -22 -6 91.39 15.9
-1 -22 6 70.99 12.2
-1 -22 6 64.49 15.2
1 22 -5 136.69 17.9
1 22 -5 93.79 18.3
1 22 -5 170.88 17.1
-1 22 5 138.09 18.2
-1 22 5 138.69 19.5
1 22 -5 163.58 21.3
1 -22 -5 185.58 18.4
-1 -22 5 147.89 17
1 -22 -5 140.89 16.3
1 -22 -5 170.08 20.6
-1 -22 5 131.89 20.3
1 -22 -5 129.89 19.5
1 22 -4 43 9.2
1 22 -4 37.5 12.2
1 22 -4 43.2 11.8
-1 22 4 48.7 12
-1 22 4 32.2 9.8
1 22 -4 38.9 10.8
1 -22 -4 31.4 11
1 -22 -4 14.6 8.4
1 -22 -4 62.19 10.9
-1 -22 4 47.4 13.6
-1 -22 4 40.8 9.8
1 -22 -4 25.3 11.1
1 22 -3 153.78 17.5
-1 22 3 187.88 20.1
1 22 -3 120.79 18.8
1 22 -3 122.49 18.1
-1 22 3 194.68 21.6
1 22 -3 162.88 21
-1 -22 3 168.48 21.2
1 -22 -3 135.19 20.4
-1 -22 3 180.28 21.1
1 -22 -3 209.28 19.9
1 -22 -3 174.98 17.7
1 -22 -3 175.38 21.3
-1 -22 3 171.08 21.5
-1 -22 3 183.28 19.2
1 22 -2 147.99 16.4
-1 22 2 139.79 19.1
1 22 -2 143.09 19.3
1 22 -2 133.69 17.4
-1 22 2 133.39 17.3
1 22 -2 140.79 18.5
-1 -22 2 149.29 20.6
1 -22 -2 133.59 18.7
1 -22 -2 135.99 19.6
-1 -22 2 115.89 16.6
1 -22 -2 110.89 16.8
-1 -22 2 169.68 21.4
-1 -22 2 179.28 19.5
1 -22 -2 159.68 16.7
-1 22 1 103.19 16.2
1 22 -1 102.09 16.7
1 22 -1 117.99 14.5
-1 22 1 92.09 16.5
-1 22 1 133.39 17.1
1 22 -1 135.59 17.5
1 22 -1 155.18 19.1
-1 22 1 124.99 14.5
-1 -22 1 127.79 17.3
-1 -22 1 144.89 19.4
1 -22 -1 125.39 16.3
1 -22 -1 105.49 17.7
1 -22 -1 126.89 15.5
-1 -22 1 148.29 19.4
-1 -22 1 119.09 15.2
1 -22 -1 113.79 18.4
1 22 0 106.79 13.1
-1 22 0 72.29 13.2
-1 22 0 82.49 11.8
-1 22 0 79.09 14.9
1 22 0 81.79 14.3
1 22 0 92.79 15.4
-1 22 0 79.89 14.9
1 22 0 73.99 14.6
-1 -22 0 88.79 14.5
-1 -22 0 65.89 14.6
1 -22 0 44.3 11.6
1 -22 0 84.69 13
-1 -22 0 107.89 16.7
-1 -22 0 61.19 12
1 -22 0 69.09 15.1
1 -22 0 97.19 15.8
1 22 1 502.15 43.6
-1 22 -1 596.24 46.1
1 22 1 481.65 44.4
1 22 1 452.25 44.2
1 22 1 589.04 43.1
-1 22 -1 530.05 42.2
-1 22 -1 509.15 43.7
-1 22 -1 432.36 44.3
1 -22 1 535.55 45.4
1 -22 1 590.24 46.7
1 -22 1 512.55 42.3
-1 -22 -1 567.64 46
-1 -22 -1 495.95 45.1
1 -22 1 533.65 44.1
-1 -22 -1 568.44 44.5
-1 -22 -1 536.05 42.6
-1 22 -2 219.58 26
1 22 2 176.98 24.2
-1 22 -2 251.17 25.8
1 22 2 225.68 25
1 22 2 284.67 27.2
-1 22 -2 220.18 24.5
1 22 2 244.58 23.5
-1 22 -2 241.08 23.3
-1 -22 -2 292.67 25.7
1 -22 2 266.67 23.8
-1 -22 -2 260.57 26.6
1 -22 2 286.17 26
1 -22 2 292.77 28.3
1 -22 2 260.57 27.2
-1 -22 -2 264.27 26.7
-1 -22 -2 202.88 22.7
1 22 3 63.89 13.3
-1 22 -3 66.99 12.8
-1 22 -3 40.4 9.7
-1 22 -3 83.09 16.3
-1 22 -3 51.39 13.5
1 22 3 71.19 13.9
1 -22 3 65.79 14
-1 -22 -3 77.49 13.5
1 -22 3 52.89 10.9
-1 -22 -3 72.19 15.5
-1 -22 -3 53.49 13
-1 -22 -3 70.89 12.4
1 -22 3 38.4 11.2
1 -22 3 51.99 13.7
-1 22 -4 1153.88 84.79
-1 22 -4 1111.29 82.39
1 22 4 1163.38 84.69
-1 22 -4 1079.79 80.99
1 22 4 1112.89 82.59
-1 22 -4 1055.49 84.09
1 -22 4 978.2 83.99
-1 -22 -4 1154.68 82.59
1 -22 4 1079.69 84.19
-1 -22 -4 1140.79 84.79
-1 -22 -4 1016.8 80.39
1 -22 4 1063.49 80.89
-1 -22 -4 965.3 83.29
1 22 5 21.6 9
-1 22 -5 25.1 8.1
-1 22 -5 19.4 10.9
-1 22 -5 35 11
1 22 5 52.99 13.7
-1 22 -5 24.5 9.4
-1 -22 -5 19.3 10.4
-1 -22 -5 28.3 9.5
1 -22 5 24.7 11.4
1 -22 5 18.5 8.2
-1 -22 -5 24.3 9.6
-1 -22 -5 19.4 8.1
-1 22 -6 8.9 7.7
1 22 6 13.5 8.6
-1 22 -6 11.8 9.2
-1 22 -6 -0.8 8.1
-1 22 -6 8.6 6.7
1 22 6 0.8 8.1
1 -22 6 12.3 8.1
-1 -22 -6 10.6 7.3
1 -22 6 -10.4 8.3
-1 -22 -6 5.1 8.6
-1 -22 -6 7.2 9.1
-1 -22 -6 15.6 7.7
-1 22 -7 9.2 7.1
-1 22 -7 5.3 10.4
-1 22 -7 13.7 10.2
-1 22 -7 -1 6.5
1 22 7 17 9.1
1 22 7 4.8 9.8
-1 -22 -7 1.1 8.4
1 -22 7 3.5 9.6
-1 -22 -7 2 7.9
-1 -22 -7 9.2 7
-1 -22 -7 13.4 7.1
1 -22 7 11.4 7.7
-1 22 -8 349.96 33.9
-1 22 -8 303.47 29.6
1 22 8 373.26 33.8
-1 22 -8 350.46 33.7
-1 22 -8 354.26 29.4
1 22 8 292.77 30.3
1 -22 8 276.27 28.9
-1 -22 -8 333.67 33.1
-1 -22 -8 303.57 31.8
1 -22 8 278.07 31.6
-1 -22 -8 277.37 28.4
-1 -22 -8 297.07 27.7
-1 22 -9 51.69 11.5
1 22 9 70.79 14.7
1 22 9 45.1 14.2
-1 22 -9 90.69 19.3
-1 22 -9 101.59 18.3
-1 22 -9 78.69 13.8
-1 -22 -9 79.99 12.8
-1 -22 -9 91.29 17.3
-1 -22 -9 79.89 16.9
1 -22 9 60.29 16
-1 -22 -9 72.09 12.6
1 -22 9 56.29 13.1
-1 22 -10 -1.3 6.4
1 22 10 -5.8 7.3
-1 22 -10 13.7 11
-1 22 -10 -4 6.3
-1 22 -10 6 8.9
1 22 10 7.5 8.9
-1 -22 -10 -5.5 5.3
-1 -22 -10 5.7 9.4
-1 -22 -10 13 9.2
-1 -22 -10 -4.9 5.5
1 -22 10 -9 6.2
1 -22 10 -1.6 9.3
1 22 11 154.38 34.3
-1 22 -11 206.58 21.2
-1 22 -11 187.28 25.6
-1 -22 -11 179.38 24.6
-1 -22 -11 153.78 18
1 -22 11 176.38 21.8
-1 -22 -11 175.28 18.1
-1 22 -12 -8.3 5.6
-1 22 -12 12.7 11.6
-1 -22 -12 -4.2 5
-1 -22 -12 8.2 5.6
-1 -22 -12 12 10.9
-1 22 -13 -0.8 10
-1 22 -13 -6.5 6.1
-1 -22 -13 -5.3 4.2
-1 -22 -13 4.1 5.1
-1 -22 -13 1.3 10.4
-1 22 -14 4.3 10.3
-1 22 -14 20.1 8.5
-1 -22 -14 7 11.6
-1 -22 -14 9.2 3.5
-1 -22 -14 11.4 3.8
1 23 -13 197.68 19.8
1 23 -13 192.48 25.5
1 -23 -13 194.88 25.2
1 23 -12 7.1 6.9
1 23 -12 22.7 11.1
1 -23 -12 12.5 10.2
1 23 -11 144.39 16.3
1 23 -11 105.69 19.5
1 -23 -11 115.69 11.9
-1 -23 11 118.39 18.3
1 -23 -11 62.69 16
1 -23 -11 120.09 11.9
1 23 -10 73.39 13.5
1 23 -10 98.49 18.7
-1 23 10 67.09 15.4
-1 23 10 63.29 13.9
1 23 -10 84.89 17.9
1 23 -10 76.19 13
1 -23 -10 77.19 10.9
1 -23 -10 105.59 18
-1 -23 10 46.2 12.6
-1 -23 10 109.29 20
1 -23 -10 73.39 16.2
1 -23 -10 80.99 11
1 23 -9 10.2 9.9
1 23 -9 23 10.8
-1 23 9 34.9 11.2
1 23 -9 35.7 9.3
-1 23 9 33.7 11.7
1 23 -9 41 10.7
-1 -23 9 20.4 9.4
1 -23 -9 13.2 10.3
1 -23 -9 11 6.4
1 -23 -9 20.9 9.7
-1 -23 9 23.1 11.3
1 -23 -9 28 7.8
-1 23 8 8.5 8.2
-1 23 8 9.2 8.9
1 23 -8 -1.7 6.2
1 23 -8 8.5 8.5
1 23 -8 0.7 5.9
1 23 -8 16.6 10.6
1 -23 -8 -1.6 8.1
1 -23 -8 4.8 8.9
-1 -23 8 7 7.6
1 -23 -8 2.4 5.9
1 -23 -8 -2.4 5.2
-1 -23 8 8.2 9.2
-1 23 7 300.57 31.9
1 23 -7 353.76 33.3
1 23 -7 275.97 31.6
-1 23 7 331.97 31
1 23 -7 326.67 29.9
1 23 -7 346.97 29.2
-1 -23 7 297.27 32.8
1 -23 -7 373.56 33.9
-1 -23 7 330.77 29.9
1 -23 -7 303.47 27.5
1 -23 -7 280.07 31.4
1 -23 -7 336.47 29.1
-1 23 6 21.1 9.4
1 23 -6 28.7 9.6
-1 23 6 43.5 12.3
1 23 -6 13.4 9.3
1 23 -6 34.6 9.4
1 23 -6 29.2 11.2
1 -23 -6 12.2 7.5
-1 -23 6 37.8 10.3
1 -23 -6 17.9 10
-1 -23 6 18.4 10.3
1 -23 -6 29.7 9.1
1 -23 -6 23.6 10.5
1 23 -5 342.77 33.6
-1 23 5 337.57 32.1
1 23 -5 311.77 32
1 23 -5 332.87 30.7
1 23 -5 343.47 29.5
-1 23 5 335.37 31.1
1 -23 -5 331.37 32.6
1 -23 -5 324.17 28.7
1 -23 -5 300.37 29.6
-1 -23 5 344.67 33.5
-1 -23 5 316.97 29.4
1 -23 -5 329.47 32.5
1 23 -4 40.2 12
-1 23 4 41.2 11.8
1 23 -4 59.19 12.3
1 23 -4 47.3 12.7
-1 23 4 56.99 13.4
1 23 -4 60.79 11.1
-1 -23 4 45.4 10.8
1 -23 -4 53.69 10.5
1 -23 -4 61.69 12
1 -23 -4 96.79 16.5
1 -23 -4 87.49 15.8
-1 -23 4 51.79 13
-1 23 3 126.19 18.5
1 23 -3 165.88 16.9
1 23 -3 175.48 21.9
1 23 -3 177.98 20.9
1 23 -3 157.08 19.3
-1 23 3 120.89 19.1
-1 -23 3 121.19 17.8
1 -23 -3 147.09 19.8
-1 -23 3 185.48 21.9
1 -23 -3 142.99 20.3
1 -23 -3 187.88 17.8
1 -23 -3 150.08 18.3
-1 -23 3 91.79 18.7
1 23 -2 101.39 16.7
1 23 -2 74.69 12.7
-1 23 2 86.59 15.2
1 23 -2 96.19 16.5
-1 23 2 95.09 15.4
1 23 -2 88.59 15.5
-1 -23 2 85.19 15.2
-1 -23 2 78.59 13.2
1 -23 -2 78.29 14.1
1 -23 -2 101.19 17.6
1 -23 -2 84.09 13.2
-1 -23 2 102.89 17.6
-1 -23 2 98.19 18.1
1 -23 -2 87.29 16.6
1 23 -1 -1.3 6.6
-1 23 1 10.5 7.8
-1 23 1 14.5 8.5
1 23 -1 2.3 5.6
-1 23 1 2.8 8.3
1 23 -1 5.3 7.6
1 23 -1 10.1 8
1 -23 -1 7.3 8.5
1 -23 -1 8.1 9.2
-1 -23 1 5.2 7.5
-1 -23 1 -5.1 8.5
-1 -23 1 0.2 6.7
1 -23 -1 9.6 8.1
-1 -23 1 14.7 9.8
1 -23 -1 15.9 7.4
-1 23 0 17.3 9.7
-1 23 0 41.6 12.2
1 23 0 15.3 9.2
-1 23 0 29.6 10.3
1 23 0 26.2 11.5
-1 23 0 18.7 7.8
1 23 0 36.4 11.2
1 23 0 22.7 8.3
-1 -23 0 10.9 10.4
1 -23 0 40.1 12.8
-1 -23 0 30.2 8.6
-1 -23 0 28.8 9.7
1 -23 0 25.4 10.8
-1 -23 0 14.7 9.1
1 -23 0 24.1 9.8
1 -23 0 29.7 9.2
-1 23 -1 290.87 28
1 23 1 296.87 28.4
1 23 1 263.77 24.8
-1 23 -1 260.27 24.8
-1 23 -1 254.47 28.3
1 23 1 257.17 27.6
1 23 1 285.17 26.8
-1 23 -1 271.77 26.9
-1 -23 -1 263.17 28
1 -23 1 264.47 26.6
-1 -23 -1 307.77 29.6
-1 -23 -1 269.57 26.6
-1 -23 -1 249.68 25.2
1 -23 1 240.18 28
1 -23 1 233.18 24.7
1 -23 1 254.67 28
1 23 2 108.99 16.8
-1 23 -2 113.29 14.2
1 23 2 109.89 16.7
1 23 2 114.19 16.9
-1 23 -2 97.09 18.2
-1 23 -2 94.29 15.9
-1 23 -2 121.89 17.1
1 -23 2 89.99 17.1
-1 -23 -2 118.59 18.3
-1 -23 -2 83.99 14.1
1 -23 2 113.19 15.4
1 -23 2 101.89 15.3
-1 -23 -2 81.29 14.8
1 -23 2 76.29 16.9
-1 -23 -2 83.39 16.7
-1 23 -3 193.48 23.3
-1 23 -3 186.78 23.1
-1 23 -3 180.48 21.4
1 23 3 209.88 23.8
-1 23 -3 176.38 19.1
1 23 3 177.28 21.6
1 -23 3 198.98 20.5
-1 -23 -3 169.38 22.7
-1 -23 -3 167.28 20.6
1 -23 3 192.98 22.5
-1 -23 -3 197.68 20.3
-1 -23 -3 168.08 22.2
1 -23 3 231.68 25
1 -23 3 179.68 23.6
1 23 4 4.3 7.4
-1 23 -4 14.6 9.3
-1 23 -4 25.1 10
-1 23 -4 21.5 10.3
-1 23 -4 14.3 7.1
1 23 4 13.7 9.5
-1 -23 -4 13.6 7.5
1 -23 4 30.5 8.6
-1 -23 -4 27.8 11
-1 -23 -4 19.4 10.8
1 -23 4 13.4 9.6
1 -23 4 23.3 11.6
-1 -23 -4 18.5 8.7
-1 23 -5 71.29 12.1
-1 23 -5 78.39 15.6
-1 23 -5 46 13.3
-1 23 -5 87.29 17.1
1 23 5 83.19 16.4
1 23 5 41 12.1
-1 -23 -5 48 11.8
-1 -23 -5 64.99 15.6
1 -23 5 69.59 15.6
1 -23 5 69.49 12.4
-1 -23 -5 56.19 15.5
-1 -23 -5 49.1 11.2
-1 23 -6 5.4 9.6
-1 23 -6 7.9 8.8
-1 23 -6 15.1 7.5
1 23 6 20.7 9.8
1 23 6 21.4 9.5
-1 23 -6 -1.7 7.5
-1 -23 -6 3.6 7.7
-1 -23 -6 9.9 8.5
1 -23 6 -3.7 6.9
-1 -23 -6 19.1 7.9
1 -23 6 35.3 12.4
-1 -23 -6 4.5 8.9
-1 23 -7 139.09 16.6
1 23 7 86.59 16.9
-1 23 -7 100.39 16.6
-1 23 -7 131.79 19.8
1 23 7 159.88 21.2
-1 23 -7 160.28 21.5
-1 -23 -7 136.29 16.3
-1 -23 -7 142.89 17.2
-1 -23 -7 117.39 20
1 -23 7 105.69 20.4
1 -23 7 101.29 16.7
-1 -23 -7 128.79 19.9
-1 23 -8 8.5 7.3
-1 23 -8 8.9 7.8
1 23 8 0.1 8.1
1 23 8 26 12.5
-1 23 -8 11.6 10
-1 23 -8 23.1 11.4
-1 -23 -8 27.5 9.2
1 -23 8 39.9 12.9
-1 -23 -8 13.4 9.1
-1 -23 -8 12.4 9.8
-1 -23 -8 -1.4 6.4
1 -23 8 9.6 8.4
-1 23 -9 139.99 17.6
1 23 9 161.28 21.8
-1 23 -9 158.08 21.3
-1 23 -9 112.89 17
-1 23 -9 115.69 20.9
1 23 9 123.49 19.2
1 -23 9 118.59 21.3
-1 -23 -9 159.98 17.7
1 -23 9 125.09 18
-1 -23 -9 108.09 20.1
-1 -23 -9 120.59 16
-1 -23 -9 157.38 21.6
-1 23 -10 35.1 12.8
-1 23 -10 15.7 8.8
-1 23 -10 44.3 10.9
1 23 10 22.8 12.1
1 23 10 20.3 11
-1 -23 -10 16.8 11
-1 -23 -10 38.7 8.7
1 -23 10 20.5 12.9
-1 -23 -10 23.4 11.5
1 -23 10 16.4 9.3
-1 -23 -10 31.8 8.9
-1 23 -11 116.09 16.8
-1 23 -11 101.69 20.7
1 -23 11 112.09 18.8
-1 -23 -11 115.09 15
-1 -23 -11 116.69 15
-1 -23 -11 159.78 22.1
-1 23 -12 3.7 7.1
-1 23 -12 -2.1 9.4
-1 -23 -12 -4.9 9.1
-1 -23 -12 -3.2 5
-1 -23 -12 5.1 5.8
-1 23 -13 123.79 17.1
-1 23 -13 73.29 18.6
-1 -23 -13 151.68 22.7
-1 -23 -13 118.09 13.5
-1 -23 -13 131.49 13.6
1 24 -13 77.89 17.9
1 24 -13 71.19 12.3
1 -24 -13 46.9 14.6
1 24 -12 24.4 11.7
1 24 -12 44.8 9.7
1 -24 -12 31.1 12.8
1 -24 -12 42.7 5.9
1 -24 -12 30.8 5.3
1 24 -11 14.2 8
1 24 -11 4.3 9
1 -24 -11 18.6 5.5
1 -24 -11 18.9 6
1 -24 -11 26.8 11
-1 24 10 8.1 8.1
1 24 -10 -5 6.2
1 24 -10 -1 6.8
1 24 -10 0.2 8.5
1 -24 -10 5.7 5.5
1 -24 -10 -1.2 4.9
1 -24 -10 -1.9 7.9
-1 -24 10 -7.3 7
-1 -24 10 0.6 11
-1 24 9 78.49 16.1
1 24 -9 70.19 12.6
1 24 -9 80.79 16.7
1 24 -9 72.39 13.4
1 24 -9 66.89 16.1
-1 24 9 85.49 17.4
1 -24 -9 49.9 14.1
-1 -24 9 46.4 14
1 -24 -9 65.49 11.5
-1 -24 9 72.49 14.2
1 -24 -9 57.99 14.8
1 -24 -9 56.39 10.7
1 24 -8 1.5 6.2
1 24 -8 14.9 8.1
1 24 -8 -3.3 8.1
-1 24 8 -0.1 8.4
1 24 -8 8.1 8.7
-1 24 8 -3.4 7.9
1 -24 -8 15.8 7.2
1 -24 -8 8.4 9.5
1 -24 -8 -0.1 5.7
1 -24 -8 0.8 8.1
-1 -24 8 35 12.3
-1 -24 8 9.9 8.6
1 24 -7 94.19 18.8
1 24 -7 124.69 19.2
1 24 -7 91.69 14
1 24 -7 49.8 12.5
-1 24 7 112.49 16.8
-1 24 7 94.19 17.6
1 -24 -7 105.49 14.9
1 -24 -7 92.69 17.5
1 -24 -7 108.19 18.3
-1 -24 7 100.19 15.5
-1 -24 7 95.79 18.8
1 -24 -7 87.49 13.5
1 24 -6 35.4 10.6
1 24 -6 20.5 7.9
1 24 -6 26.1 12.1
-1 24 6 32.2 12.2
1 24 -6 48.5 13.5
-1 24 6 9.8 8.4
1 -24 -6 49.8 11.3
1 -24 -6 14.6 9.7
-1 -24 6 16.4 8.4
-1 -24 6 18.5 11
1 -24 -6 19.2 7.5
1 -24 -6 16.1 10.1
-1 24 5 24.3 11
1 24 -5 33.4 11.3
1 24 -5 33.9 12
1 24 -5 24.5 9.3
-1 24 5 54.49 12.1
1 24 -5 26.4 8.7
1 -24 -5 46.8 12.5
1 -24 -5 34.1 9.6
-1 -24 5 27.6 11.4
-1 -24 5 37.7 10.7
1 -24 -5 39.5 10.1
1 -24 -5 49.9 13.5
1 24 -4 196.08 22.7
1 24 -4 219.88 25.1
1 24 -4 220.98 25.8
-1 24 4 197.88 24.1
-1 24 4 175.38 22.4
1 24 -4 203.28 21.1
1 -24 -4 238.48 25.7
-1 -24 4 216.38 25.8
1 -24 -4 220.88 22.7
1 -24 -4 195.18 20.7
1 -24 -4 234.98 25.9
-1 -24 4 200.38 22
1 24 -3 864.31 61.59
1 24 -3 727.23 57.99
-1 24 3 667.73 58.09
1 24 -3 808.62 61.49
1 24 -3 651.73 56.09
1 -24 -3 721.93 59.89
-1 -24 3 750.32 60.69
1 -24 -3 664.63 55.69
1 -24 -3 704.13 59.79
-1 -24 3 733.73 57.39
1 -24 -3 751.52 58.19
-1 24 2 12.5 8.7
1 24 -2 -0.9 8.2
1 24 -2 8.1 6.5
1 24 -2 5.7 7.4
1 24 -2 4.9 7.8
-1 24 2 7 8.8
1 -24 -2 5.7 7.6
-1 -24 2 16.4 11.1
-1 -24 2 9.1 7.9
1 -24 -2 7.6 9.4
1 -24 -2 8.3 8.7
-1 -24 2 9.1 9.5
-1 -24 2 0.7 8.8
1 -24 -2 8.8 6.9
-1 24 1 116.99 18.8
1 24 -1 182.88 21.5
1 24 -1 140.09 16.5
1 24 -1 149.39 19.1
1 24 -1 142.89 19
-1 24 1 121.39 18.1
1 -24 -1 120.69 16.4
-1 -24 1 131.29 20.5
-1 -24 1 141.29 18.6
-1 -24 1 109.59 19.1
-1 -24 1 149.99 17.9
1 -24 -1 101.79 18.8
1 -24 -1 175.08 21.5
1 -24 -1 142.09 18.1
-1 24 0 149.49 17.1
-1 24 0 110.99 19
-1 24 0 171.28 20.1
1 24 0 106.19 16
1 24 0 152.78 20.3
1 24 0 144.39 18.8
-1 24 0 151.98 18.7
1 24 0 120.49 18.6
-1 -24 0 130.09 19.4
1 -24 0 188.38 18.7
-1 -24 0 129.39 19.7
-1 -24 0 143.59 17.8
1 -24 0 110.59 19
1 -24 0 134.39 18
1 -24 0 162.18 20.6
-1 -24 0 175.38 19.6
1 24 1 1.7 7.8
-1 24 -1 3.1 6.2
1 24 1 2.4 7.4
-1 24 -1 -7.3 6.2
1 24 1 -2.3 6.4
1 24 1 7.6 8.3
-1 24 -1 -6.6 6.8
-1 24 -1 14.7 9.5
1 -24 1 -3.5 6.3
1 -24 1 -0.2 7.4
-1 -24 -1 18.3 8.5
-1 -24 -1 -2.2 6.5
-1 -24 -1 13.7 9
1 -24 1 -6.6 7.1
-1 -24 -1 -11.4 7.9
1 -24 1 8.8 9.2
1 24 2 11.8 8.2
-1 24 -2 4.8 7.8
-1 24 -2 -1.1 5.2
1 24 2 21.1 9.8
-1 24 -2 10.1 9.3
-1 24 -2 1.4 7.2
1 -24 2 -3 8.2
-1 -24 -2 -7.1 6.2
-1 -24 -2 10.9 9.3
-1 -24 -2 5.9 9
1 -24 2 6.1 9.9
1 -24 2 0.7 7
-1 -24 -2 0.3 7.6
1 -24 2 19.3 9.6
1 24 3 1202.88 99.99
-1 24 -3 1450.25 99.49
-1 24 -3 1377.06 100.79
-1 24 -3 1202.78 101.39
1 24 3 1287.57 101.89
1 -24 3 1320.47 100.89
1 -24 3 1352.46 102.69
-1 -24 -3 1399.86 100.89
-1 -24 -3 1462.75 103.59
1 -24 3 1276.27 98.79
-1 -24 -3 1256.47 98.39
1 -24 3 1461.75 104.19
-1 -24 -3 1364.06 102.99
-1 24 -4 95.59 15
1 24 4 71.09 14.1
1 24 4 63.89 14.3
-1 24 -4 59.29 14.2
-1 24 -4 57.99 14.6
-1 24 -4 65.99 12.4
1 -24 4 66.09 12.3
1 -24 4 43.3 13.3
-1 -24 -4 61.89 15.2
-1 -24 -4 81.39 14
-1 -24 -4 78.79 13.3
-1 -24 -4 61.99 15.4
-1 24 -5 9.8 7.7
-1 24 -5 9.8 8.4
1 24 5 -3.6 6.7
1 24 5 -4.6 7.4
-1 24 -5 -2.1 5
-1 24 -5 2.1 8.6
-1 -24 -5 7.9 7
1 -24 5 -10.4 5.3
1 -24 5 5.6 9.9
-1 -24 -5 2.8 7
-1 -24 -5 -2 9
-1 -24 -5 1.9 7.9
-1 24 -6 103.69 14.8
-1 24 -6 107.39 18.7
1 24 6 123.59 17.4
-1 24 -6 64.99 15.9
-1 24 -6 81.29 15.1
1 24 6 98.19 17.6
-1 -24 -6 80.39 15
-1 -24 -6 100.79 14.8
1 -24 6 95.99 15.4
-1 -24 -6 97.39 18.1
1 -24 6 97.39 18.2
-1 -24 -6 73.59 17.1
1 24 7 253.27 28.1
-1 24 -7 207.98 27.2
1 24 7 214.48 25.5
-1 24 -7 248.48 24.3
-1 24 -7 237.78 28.5
-1 24 -7 238.38 25.3
-1 -24 -7 226.28 24.7
-1 -24 -7 273.57 28.6
1 -24 7 231.08 28.6
-1 -24 -7 226.18 23.3
1 -24 7 242.38 24.8
-1 -24 -7 248.28 28.1
1 24 8 249.68 28.1
1 24 8 178.78 24.3
-1 24 -8 233.18 23.3
-1 24 -8 252.47 24.8
-1 24 -8 271.27 28.8
-1 24 -8 200.98 26.7
1 -24 8 238.68 24.1
-1 -24 -8 236.58 23.8
1 -24 8 186.58 27.2
-1 -24 -8 198.18 26.5
-1 -24 -8 207.48 22.2
-1 -24 -8 221.78 27.1
-1 24 -9 21.9 12.2
-1 24 -9 18.1 11.2
-1 24 -9 14.2 8.2
1 24 9 23 12.3
1 24 9 6.5 8.9
-1 24 -9 21.6 8.6
-1 -24 -9 7 9.9
1 -24 9 8.9 8
-1 -24 -9 -8.1 8.7
-1 -24 -9 12.8 7.2
1 -24 9 13.9 10.7
-1 -24 -9 1.3 6.6
1 24 10 12.8 9.1
-1 24 -10 25 9.8
-1 24 -10 8.6 11.6
1 -24 10 17.2 9.6
-1 -24 -10 5.2 6.7
-1 -24 -10 31 9.1
-1 -24 -10 12.3 10.8
1 -24 10 13.3 10.8
-1 24 -11 -2.3 10.2
-1 24 -11 8.4 7.1
-1 -24 -11 -3.1 9.1
-1 -24 -11 4.4 6.7
1 -24 11 -10.3 7.1
-1 -24 -11 -4.7 5.8
-1 24 -12 49.3 15.9
-1 24 -12 25.9 9.6
-1 -24 -12 39.4 8.5
-1 -24 -12 40.9 14.6
-1 24 -13 5.4 11.6
-1 24 -13 4.2 7.6
-1 -24 -13 -0.9 5.2
-1 -24 -13 7 11.7
1 25 -13 34.6 9.2
1 25 -13 30.3 12.6
1 -25 -13 21.1 12.1
1 25 -12 368.46 35.1
1 25 -12 278.37 28.2
1 -25 -12 289.27 33.1
1 -25 -12 328.57 24.3
1 -25 -12 304.07 24.2
1 25 -11 149.09 23.5
1 25 -11 172.18 19.7
1 -25 -11 156.68 16.4
1 -25 -11 181.88 16.5
1 -25 -11 183.38 24.2
1 25 -10 25.9 11.8
1 25 -10 28.1 9.7
1 -25 -10 21.9 6.9
1 -25 -10 16.3 10.9
1 -25 -10 16.9 6.9
-1 -25 10 32.8 11.6
1 25 -9 22.5 13.5
1 25 -9 13.4 8.4
-1 25 9 5.6 8.5
-1 25 9 12.4 10.5
1 25 -9 34 12.8
1 25 -9 33.7 9.3
-1 -25 9 18.8 11.6
-1 -25 9 27.7 10.3
1 -25 -9 12.2 9.8
1 -25 -9 28.9 8
1 -25 -9 17.5 11.2
1 -25 -9 19 7.9
1 25 -8 27.8 9.3
-1 25 8 21.4 10.7
1 25 -8 33.3 10.8
1 25 -8 34.6 13
1 25 -8 21.7 11.3
-1 25 8 19.4 10.1
1 -25 -8 28.7 8.8
-1 -25 8 49.8 15
1 -25 -8 42.6 10
1 -25 -8 46.5 13.1
-1 -25 8 36.5 10.9
1 -25 -8 39 12
1 25 -7 14.2 10.1
1 25 -7 26.1 12.5
-1 25 7 18.6 9.8
-1 25 7 21.9 10
1 25 -7 25.2 9
1 25 -7 25.1 9.3
1 -25 -7 6.1 6.8
-1 -25 7 17.8 11.1
1 -25 -7 14.6 10.8
1 -25 -7 11.1 10.3
-1 -25 7 13.8 9.1
1 -25 -7 13 7.9
1 25 -6 261.17 27.2
1 25 -6 278.77 26.4
-1 25 6 232.48 27.7
-1 25 6 269.27 29.7
1 25 -6 222.08 28.7
1 25 -6 302.17 31.1
1 -25 -6 289.07 30.3
1 -25 -6 325.57 27.8
1 -25 -6 295.27 25.8
1 -25 -6 273.27 30.3
-1 -25 6 300.07 27.7
-1 -25 6 276.07 31.1
1 25 -5 64.19 13
1 25 -5 86.39 15.9
-1 25 5 77.89 14.6
1 25 -5 74.99 16.3
-1 25 5 91.59 17
1 25 -5 91.29 15.3
1 -25 -5 76.69 12.8
-1 -25 5 85.89 18.1
1 -25 -5 95.79 14.7
-1 -25 5 52.89 12.3
1 -25 -5 62.59 14.9
1 -25 -5 68.69 15.6
1 25 -4 134.09 16
1 25 -4 123.79 19.5
-1 25 4 101.19 17.4
1 25 -4 125.99 17.8
1 25 -4 143.69 20.7
-1 25 4 134.09 19.4
-1 -25 4 127.79 16.9
1 -25 -4 114.79 16
1 -25 -4 123.39 19.9
1 -25 -4 120.19 17.2
1 -25 -4 144.99 19.8
-1 -25 4 131.79 21
-1 25 3 48 13.3
1 25 -3 66.49 12.1
-1 25 3 58.69 14.4
1 25 -3 73.69 14.1
1 25 -3 86.19 17.2
1 25 -3 66.89 14.8
-1 -25 3 68.79 16.9
1 -25 -3 34 10.1
-1 -25 3 47.5 11.7
1 -25 -3 47.4 13.3
1 -25 -3 42.7 12.7
1 -25 -3 85.69 14.4
-1 25 2 6.2 9.2
1 25 -2 21.3 9.7
-1 25 2 8 8.3
1 25 -2 4.9 8.9
1 25 -2 16.7 7.8
1 25 -2 18 9.4
-1 -25 2 4.8 7.6
1 -25 -2 12.6 8
-1 -25 2 16.1 10.7
-1 -25 2 23.4 9.9
1 -25 -2 6.4 9.2
-1 -25 2 11.1 10.3
1 -25 -2 13.1 7.6
1 -25 -2 4.5 8.7
1 25 -1 -5.7 7.1
-1 25 1 3.8 8.2
1 25 -1 2.5 5.6
1 25 -1 1.1 7.3
-1 25 1 -3.4 7.6
1 25 -1 -0.8 8.5
-1 -25 1 0.9 8.6
-1 -25 1 -7.8 7.2
1 -25 -1 -4.1 6.7
-1 -25 1 -14.6 6.5
1 -25 -1 -0.4 7.5
-1 -25 1 2.9 7.3
1 -25 -1 -6.5 7.3
1 -25 -1 17.2 9.8
-1 25 0 97.99 16.1
1 25 0 77.49 12.5
1 25 0 63.49 15.3
-1 25 0 81.89 16.9
-1 25 0 107.59 18.8
1 25 0 56.19 14.3
1 25 0 61.59 14.2
-1 -25 0 82.19 17.4
-1 -25 0 83.59 14.4
1 -25 0 68.49 13
1 -25 0 74.69 16.4
-1 -25 0 63.19 13.6
1 -25 0 106.09 19.8
-1 -25 0 66.39 15.5
1 -25 0 80.39 15.6
1 25 1 429.76 36.8
-1 25 -1 425.16 36.8
1 25 1 331.17 34.8
-1 25 -1 383.76 33.7
-1 25 -1 400.26 38.4
1 25 1 448.56 38.3
1 25 1 425.16 38.5
-1 25 -1 324.27 35.9
1 -25 1 410.06 36.1
-1 -25 -1 366.96 35.6
1 -25 1 399.46 34.5
-1 -25 -1 434.66 35.3
-1 -25 -1 395.46 38.1
-1 -25 -1 401.26 38.3
1 -25 1 365.66 37.5
1 -25 1 410.16 38.8
-1 25 -2 249.97 25.3
1 25 2 184.28 24.5
-1 25 -2 227.68 25.3
-1 25 -2 219.88 26.2
1 25 2 201.68 24.5
-1 25 -2 227.38 22.7
-1 -25 -2 214.28 25.8
1 -25 2 244.68 26.5
1 -25 2 201.08 22.7
-1 -25 -2 220.68 22.8
-1 -25 -2 226.68 26
1 -25 2 227.08 24.2
-1 -25 -2 235.08 24.1
1 -25 2 238.88 27.3
-1 25 -3 12 9.3
1 25 3 11.7 9
1 25 3 13.2 9.8
-1 25 -3 30.9 10
-1 25 -3 2.5 8.8
-1 25 -3 23 8.2
-1 -25 -3 10.9 8.6
-1 -25 -3 25.5 9.4
1 -25 3 10.5 8.6
-1 -25 -3 12.3 9.9
1 -25 3 4.7 10.1
1 -25 3 26.4 12
1 -25 3 15 9.1
-1 -25 -3 14.1 10.4
-1 25 -4 57.99 12.3
-1 25 -4 65.69 15.2
1 25 4 79.29 17.8
-1 25 -4 63.39 15.4
1 25 4 70.99 15.3
-1 25 -4 84.99 16.6
1 -25 4 65.49 15.8
-1 -25 -4 43.1 13.7
-1 -25 -4 67.79 15.8
-1 -25 -4 48.2 12.4
1 -25 4 81.59 14
-1 -25 -4 65.79 12.7
1 25 5 15.1 9.9
-1 25 -5 26.8 8.8
-1 25 -5 19.5 10.6
-1 25 -5 6.7 9.3
-1 25 -5 41 13.1
1 25 5 28.6 12
-1 -25 -5 32.6 11.7
1 -25 5 14.1 8.5
1 -25 5 23.3 12
-1 -25 -5 22.8 10.6
-1 -25 -5 24.8 9.1
-1 -25 -5 18 8.6
-1 25 -6 95.19 16.4
-1 25 -6 100.09 20.3
-1 25 -6 56.49 15.6
-1 25 -6 89.69 14.4
1 25 6 96.29 17.1
1 25 6 96.09 18.4
1 -25 6 44.5 15
-1 -25 -6 108.09 15.2
1 -25 6 86.39 15.2
-1 -25 -6 106.79 19.2
-1 -25 -6 123.89 19.8
-1 -25 -6 128.99 16.7
-1 25 -7 6.3 9.4
1 25 7 7.2 8.4
1 25 7 2.3 8.6
-1 25 -7 1.4 6.4
-1 25 -7 0.3 7.2
-1 25 -7 7.9 9.9
1 -25 7 5.5 7.8
-1 -25 -7 -7.8 6.2
1 -25 7 8.3 11.1
-1 -25 -7 6.9 8.5
-1 -25 -7 6.2 9.2
-1 -25 -7 -2.2 6.4
1 25 8 24.4 12.3
-1 25 -8 16.2 9.3
-1 25 -8 32.2 13.6
-1 25 -8 35.3 13.6
1 25 8 30.2 11.5
-1 25 -8 16.5 8.6
1 -25 8 18.5 10.3
-1 -25 -8 3.2 7.2
1 -25 8 3.4 9.8
-1 -25 -8 24.5 12.4
-1 -25 -8 19.4 8.4
-1 -25 -8 15.7 11.2
-1 25 -9 1.5 7.1
1 25 9 14.8 9.7
1 25 9 2.9 9.9
-1 25 -9 3.5 11.9
-1 25 -9 -1.9 8.3
-1 -25 -9 0.4 6.9
-1 -25 -9 3.8 8.9
1 -25 9 2.6 11.2
-1 -25 -9 1.4 7
1 -25 9 -1.9 7.6
-1 25 -10 124.19 17.7
-1 25 -10 103.59 21.6
-1 -25 -10 127.69 16
-1 -25 -10 133.49 22
-1 -25 -10 131.09 19.5
1 -25 10 98.19 18.4
-1 25 -11 15.9 9.5
-1 25 -11 69.09 16.6
-1 -25 -11 15.8 12.3
-1 -25 -11 35.7 9.1
-1 25 -12 85.39 15.5
-1 25 -12 60.19 16.6
-1 -25 -12 91.09 12.7
-1 -25 -12 81.59 19.1
-1 25 -13 4.4 10.4
-1 25 -13 1.9 7.3
-1 -25 -13 6 11.4
1 26 -12 -6.1 9.1
1 26 -12 1.4 6.9
1 -26 -12 2.9 4.5
1 -26 -12 5.3 4.5
1 -26 -12 13.9 10.7
1 26 -11 18.7 11.3
1 26 -11 34.8 10
1 -26 -11 21.5 6.8
1 -26 -11 32.5 7.7
1 -26 -11 40 13.6
1 26 -10 16.8 10.6
1 26 -10 7.6 7.7
1 -26 -10 2.8 9.2
1 -26 -10 6.5 6.2
-1 -26 10 -1 7.5
1 -26 -10 2.9 5.6
1 26 -9 19.8 8.7
-1 26 9 16.6 11.1
1 26 -9 27.4 11.9
-1 -26 9 25.1 11.2
1 -26 -9 31.3 8.8
1 -26 -9 25.3 7.6
1 -26 -9 8.6 9.9
-1 -26 9 10.8 11.2
1 26 -8 21.5 8.5
-1 26 8 39.1 12.7
1 26 -8 32.9 11.1
1 26 -8 46.8 14.5
-1 26 8 35.2 12
1 26 -8 42.5 13.6
1 -26 -8 31 12.6
1 -26 -8 22 8.2
-1 -26 8 39.4 11.4
1 -26 -8 18.3 8.4
-1 -26 8 31 13.7
1 -26 -8 18.4 10.7
1 26 -7 145.09 18.4
-1 26 7 163.38 22.4
-1 26 7 171.88 21.6
1 26 -7 139.69 19.2
1 26 -7 164.08 22.9
1 26 -7 150.48 21.9
-1 -26 7 160.88 19.9
1 -26 -7 140.49 22.2
1 -26 -7 148.19 18.9
-1 -26 7 169.28 24.2
1 -26 -7 119.79 20.9
1 -26 -7 162.98 17.9
1 26 -6 254.87 27.5
-1 26 6 217.48 25.1
-1 26 6 221.08 26.9
1 26 -6 205.68 24
1 26 -6 258.07 23.6
1 26 -6 210.18 27.1
1 -26 -6 187.68 21.7
1 -26 -6 212.28 23.7
-1 -26 6 211.68 26.7
-1 -26 6 215.98 23.7
1 -26 -6 258.27 27.8
1 -26 -6 234.88 27.7
-1 26 5 259.97 26.8
-1 26 5 191.68 26.6
1 26 -5 199.48 24.8
1 26 -5 241.08 24.3
1 26 -5 244.08 28.1
1 26 -5 267.57 29.1
1 -26 -5 264.07 26.1
1 -26 -5 234.68 27.2
1 -26 -5 280.57 29.3
-1 -26 5 222.68 28.4
-1 -26 5 283.47 26
1 -26 -5 256.87 23.9
1 26 -4 89.09 18.1
1 26 -4 69.49 12.5
1 26 -4 37.1 11.9
1 26 -4 48.7 13.8
-1 26 4 62.89 14.4
-1 26 4 59.19 14.7
1 -26 -4 58.19 11.7
-1 -26 4 34.6 11.4
1 -26 -4 88.29 14.4
1 -26 -4 87.09 17.5
-1 -26 4 63.19 15.3
1 -26 -4 57.29 14.9
1 26 -3 39.7 11.4
1 26 -3 33.8 9.6
-1 26 3 40 12.3
-1 26 3 11.5 9.4
1 26 -3 43.6 14.1
1 26 -3 27.5 12.2
-1 -26 3 32.5 10.5
1 -26 -3 28.7 11.3
1 -26 -3 33.8 11.7
1 -26 -3 33.5 9.7
1 -26 -3 32.3 10.4
-1 -26 3 21.6 12.3
1 26 -2 335.07 30
1 26 -2 246.88 31.6
-1 26 2 285.47 32
1 26 -2 341.67 33.4
-1 26 2 395.76 33.2
1 26 -2 349.47 31.9
1 -26 -2 332.87 34.2
1 -26 -2 368.16 32.2
-1 -26 2 288.87 29.8
-1 -26 2 316.27 34.1
-1 -26 2 350.86 34.2
1 -26 -2 287.27 32.7
1 -26 -2 363.86 30.1
1 26 -1 372.46 34.1
1 26 -1 346.67 36.8
-1 26 1 343.27 35.4
1 26 -1 419.06 37.9
1 26 -1 420.56 36.8
-1 26 1 392.96 38.2
1 -26 -1 452.85 37
1 -26 -1 468.95 40.4
1 -26 -1 399.56 38.2
1 -26 -1 369.16 34.2
-1 -26 1 399.66 38.9
-1 -26 1 385.56 36.1
-1 -26 1 385.56 38
-1 -26 1 404.56 35.1
1 26 0 45.8 13.5
-1 26 0 60.39 13.8
1 26 0 41.7 12.8
1 26 0 79.19 15.6
1 26 0 54.49 11.3
-1 26 0 65.69 17
1 -26 0 46.3 11.1
-1 -26 0 62.69 13.4
-1 -26 0 20.7 11.7
1 -26 0 44.6 12.2
1 -26 0 73.99 16.3
1 -26 0 48.9 13.9
-1 -26 0 33.5 10.2
-1 -26 0 56.69 14.9
-1 26 -1 254.07 25.9
-1 26 -1 204.88 21.2
-1 26 -1 220.78 25.4
1 26 1 226.88 33.4
1 26 1 175.48 23.6
1 26 1 234.18 24.3
-1 26 -1 157.88 21.6
1 -26 1 207.18 23.3
-1 -26 -1 182.58 21.3
-1 -26 -1 170.08 23.7
-1 -26 -1 176.38 24.7
1 -26 1 175.68 23.8
1 -26 1 221.58 26.3
1 -26 1 156.48 20.8
-1 -26 -1 229.58 23.9
-1 26 -2 5.6 7.8
-1 26 -2 -1.2 8
1 26 2 4.2 7.9
-1 26 -2 13.2 10.3
-1 26 -2 -3.4 5.9
1 26 2 14.5 9.3
-1 -26 -2 -0.5 9.1
-1 -26 -2 3.2 7.5
-1 -26 -2 6.5 10.2
1 -26 2 20.3 9.1
1 -26 2 14.1 10.5
-1 -26 -2 -6.1 7
1 -26 2 7.4 8.6
1 -26 2 -11.5 7.7
1 26 3 2.1 8.9
1 26 3 -9.7 8.6
-1 26 -3 -1.4 7.6
-1 26 -3 -13 6.5
-1 26 -3 -8.8 7.6
-1 26 -3 4.2 6.6
1 -26 3 -1.7 11.4
1 -26 3 6.1 9.3
-1 -26 -3 2 6.9
1 -26 3 -0.5 6.6
-1 -26 -3 5.5 9.3
-1 -26 -3 -2.8 7.1
-1 -26 -3 -12.4 7.7
1 -26 3 -2.2 9
-1 26 -4 93.09 20
-1 26 -4 119.09 15.2
1 26 4 98.79 18.7
1 26 4 84.39 17.2
-1 26 -4 102.09 18.5
-1 26 -4 108.89 16.4
-1 -26 -4 83.19 14.9
1 -26 4 100.69 15
-1 -26 -4 86.79 18.9
-1 -26 -4 121.59 20.3
1 -26 4 103.69 20.9
-1 -26 -4 88.79 16.3
-1 26 -5 -1.8 6.6
-1 26 -5 5.9 9.1
1 26 5 0.3 7
-1 26 -5 7.5 9.4
-1 26 -5 8.6 8.6
1 26 5 -5.8 6.9
1 -26 5 13 8.7
-1 -26 -5 -7.9 7.8
-1 -26 -5 3.1 7.4
1 -26 5 -0.6 8.7
-1 -26 -5 5.3 10
-1 -26 -5 14.7 9.1
-1 26 -6 204.08 24.8
1 26 6 233.58 26.4
-1 26 -6 309.47 25.6
-1 26 -6 262.07 28.5
1 26 6 257.57 28.2
-1 26 -6 195.38 26.7
1 -26 6 204.68 27
-1 -26 -6 254.67 26
1 -26 6 220.18 24.3
-1 -26 -6 227.08 23.9
-1 -26 -6 192.78 26.5
-1 -26 -6 255.07 28.4
1 26 7 6.7 9.8
-1 26 -7 25 10.1
-1 26 -7 31.7 13.1
1 26 7 11.8 9.6
-1 26 -7 8.8 8.1
-1 26 -7 26.3 12.1
-1 -26 -7 12.5 8.1
-1 -26 -7 36.9 13.6
1 -26 7 23.4 10
-1 -26 -7 2.5 7.3
1 -26 7 -1.9 8.5
-1 -26 -7 18.7 11
1 26 8 60.49 15.7
-1 26 -8 64.99 16.9
-1 26 -8 99.09 15
-1 26 -8 55.29 13.9
-1 26 -8 79.79 18.7
1 26 8 72.99 15.4
-1 -26 -8 74.89 17.1
-1 -26 -8 54.49 11.9
-1 -26 -8 87.49 15
1 -26 8 49.5 16.5
1 -26 8 74.69 14.2
1 26 9 9.3 9.9
-1 26 -9 15.8 11.6
-1 26 -9 9.8 8.3
-1 -26 -9 13.4 11.6
-1 -26 -9 16 8.1
1 -26 9 35.2 14.4
1 -26 9 14.5 9.1
-1 26 -10 14 9.7
-1 26 -10 22.1 12.1
-1 -26 -10 26.4 12.7
1 -26 10 35.3 11.3
-1 -26 -10 14.7 7.8
-1 26 -11 40.4 11.4
-1 26 -11 35.6 14.1
-1 -26 -11 33.1 13.6
-1 -26 -11 35.3 9.4
-1 26 -12 15.3 12.9
-1 26 -12 22.9 9.8
-1 -26 -12 20.8 13.2
-1 -26 -12 16.4 7.5
1 27 -12 38.3 9.8
1 27 -12 32.1 13.9
1 -27 -12 46.7 8.4
1 -27 -12 35.6 14.2
1 -27 -12 19.4 6.4
1 27 -11 107.09 21.1
1 27 -11 143.29 17.9
1 -27 -11 122.19 14.2
1 -27 -11 120.39 14.9
1 -27 -11 118.89 21.5
1 27 -10 41 11
1 27 -10 -3.6 9.3
1 -27 -10 22.2 12.7
1 -27 -10 37.6 8.6
1 -27 -10 57.99 10.9
1 27 -9 0.5 9.9
1 27 -9 4.6 8.4
1 -27 -9 5.2 6.8
1 -27 -9 3.8 9.5
1 -27 -9 -8.9 5.5
-1 -27 9 16.6 9.9
-1 27 8 70.79 16.9
-1 27 8 130.69 18.8
1 27 -8 101.99 16.6
1 27 -8 96.19 19.4
1 -27 -8 83.69 18.5
-1 -27 8 94.89 16.4
1 -27 -8 97.39 14
-1 -27 8 50.59 16.2
1 -27 -8 84.89 14.6
-1 27 7 48.4 15.2
1 27 -7 56.49 15.6
1 27 -7 44.1 12.5
-1 27 7 54.29 13.1
1 27 -7 47.5 11.1
1 27 -7 50.29 14.6
-1 -27 7 57.79 13.5
1 -27 -7 31.7 9.7
1 -27 -7 33.7 12.8
-1 -27 7 40.8 14
1 -27 -7 48.1 15.1
1 -27 -7 43.9 11.4
1 27 -6 97.29 17.7
-1 27 6 149.39 22
-1 27 6 121.49 19.4
1 27 -6 121.39 20.1
1 27 -6 116.39 21.3
1 27 -6 154.78 18
1 -27 -6 161.48 22.7
1 -27 -6 197.28 20
1 -27 -6 130.79 20.7
1 -27 -6 116.09 16.4
-1 -27 6 140.39 23
-1 -27 6 109.59 17.9
1 27 -5 14.4 9.7
1 27 -5 10.5 9.2
-1 27 5 19.9 9.5
1 27 -5 10.4 10
-1 27 5 6.1 9.4
1 27 -5 28.3 9
1 -27 -5 7.3 8
-1 -27 5 14.3 8.2
-1 -27 5 6.2 10.5
1 -27 -5 3.2 7.2
1 -27 -5 7.1 9.9
1 -27 -5 25.4 11.4
1 27 -4 133.19 17.5
1 27 -4 134.29 15.9
-1 27 4 87.09 16.9
1 27 -4 113.29 20.1
1 27 -4 77.39 17.8
-1 27 4 96.69 17.5
1 -27 -4 107.39 19.5
-1 -27 4 74.19 17.6
-1 -27 4 67.29 14.9
1 -27 -4 87.79 14.6
1 -27 -4 136.59 17.7
1 -27 -4 104.89 18.2
-1 27 3 22.8 10.8
1 27 -3 22.5 8.5
1 27 -3 9.4 9.3
-1 27 3 5.2 9.7
1 27 -3 23.3 10.6
1 27 -3 11.4 9.2
1 -27 -3 14.9 9.6
1 -27 -3 21.5 11.4
1 -27 -3 9.9 10.2
1 -27 -3 16 8.1
-1 -27 3 15.2 8.4
-1 -27 3 34.4 13.9
1 27 -2 21.4 11.6
1 27 -2 13.1 8.3
1 27 -2 2.8 8.5
-1 27 2 10.4 9.3
-1 27 2 4.5 9.5
1 27 -2 34.1 11.4
1 -27 -2 19.2 8.6
-1 -27 2 31.2 12.7
1 -27 -2 19.5 9.6
-1 -27 2 21 9.1
1 -27 -2 19.8 10.8
1 -27 -2 16.1 10.1
-1 27 1 40.4 11.8
1 27 -1 53.39 11.6
1 27 -1 30.9 11.7
-1 27 1 60.79 15.8
1 27 -1 28 11.3
1 27 -1 36.5 11.1
-1 -27 1 27.3 9.7
-1 -27 1 34.7 11.5
-1 -27 1 35.3 12.7
1 -27 -1 18.2 11.7
-1 -27 1 26.6 11.5
1 -27 -1 37.8 9.7
1 -27 -1 28.3 12.2
1 -27 -1 30.2 10.9
1 27 0 78.69 16.9
-1 27 0 33.8 11.4
1 27 0 73.09 15.6
-1 27 0 35.9 14.4
1 27 0 82.19 12.9
1 27 0 48.5 12.9
1 -27 0 35.5 10.4
-1 -27 0 42 11
1 -27 0 71.69 16.7
1 -27 0 55.29 15.1
-1 -27 0 40.6 12.3
1 -27 0 49.1 12.6
-1 -27 0 60.79 16.2
-1 -27 0 10 11.8
-1 27 -1 2 8.1
1 27 1 -7.5 6.8
-1 27 -1 -1.2 8.8
-1 27 -1 -8.2 6.8
1 27 1 -4.6 7.8
-1 27 -1 4.1 8.4
-1 -27 -1 4.4 7.3
1 -27 1 -4.3 8.2
1 -27 1 -6.5 6.4
-1 -27 -1 -2.6 8.6
1 -27 1 4.2 7.4
-1 -27 -1 4.8 8.8
1 -27 1 4.3 9.8
-1 -27 -1 5.1 8.1
-1 27 -2 2.7 10
-1 27 -2 13.3 8.7
1 27 2 -0.5 8.1
-1 27 -2 0.7 7.8
1 27 2 8.3 8.6
-1 27 -2 12.2 7.4
-1 -27 -2 7.9 9.9
1 -27 2 0.9 7.2
1 -27 2 -7.6 7.9
-1 -27 -2 13.5 8.5
-1 -27 -2 6.3 7.8
1 -27 2 20.5 9.7
1 -27 2 6.7 9.7
-1 -27 -2 0.7 8
-1 27 -3 51.19 12.8
1 27 3 36.4 14.3
-1 27 -3 37.7 10
-1 27 -3 77.89 17.7
1 27 3 36.8 11.6
-1 27 -3 44.7 13.4
-1 -27 -3 89.69 15.1
1 -27 3 57.59 15.2
-1 -27 -3 17.2 11.3
1 -27 3 13.8 9.4
-1 -27 -3 27.9 11.9
-1 -27 -3 49.5 11.7
-1 27 -4 -3.6 5.6
1 27 4 -13.1 5.9
-1 27 -4 -7.5 6.6
-1 27 -4 -0.9 8.7
1 27 4 7.4 9.2
-1 27 -4 -3.9 7.5
-1 -27 -4 -10.5 7.8
-1 -27 -4 -11.6 8.3
1 -27 4 -0.5 10.3
1 -27 4 4 7.8
-1 -27 -4 -2.8 7.4
-1 -27 -4 -1.2 7
1 27 5 190.98 24.6
-1 27 -5 200.18 20.9
-1 27 -5 177.18 21.5
-1 27 -5 209.58 25.4
-1 27 -5 187.88 24.4
1 27 5 179.98 22.7
1 -27 5 152.58 24.6
1 -27 5 141.29 20.2
-1 -27 -5 151.08 23.7
-1 -27 -5 145.59 19.6
-1 -27 -5 198.58 22.4
-1 -27 -5 154.78 24
-1 27 -6 158.78 21.7
1 27 6 131.69 21.5
-1 27 -6 169.28 20.6
-1 27 -6 200.78 25.3
1 27 6 150.68 24.1
-1 27 -6 201.28 25.5
-1 -27 -6 161.78 24.7
1 -27 6 200.48 21.3
-1 -27 -6 198.48 22.5
-1 -27 -6 218.98 21.2
-1 27 -7 33.7 10.5
-1 27 -7 81.19 18.1
-1 27 -7 26.8 11.5
1 27 7 35.3 12.9
1 27 7 45.5 13.6
-1 27 -7 30.2 13.2
1 -27 7 39 11.3
-1 -27 -7 45.6 12.2
-1 -27 -7 43.6 10.9
-1 -27 -7 22.2 12
-1 -27 -7 41.9 14.5
1 -27 7 4.3 10.8
-1 27 -8 59.89 26.4
-1 27 -8 51.99 12.9
-1 27 -8 53.09 16
1 27 8 72.59 17.2
1 27 8 70.19 16
1 -27 8 65.69 14.1
1 -27 8 67.39 17.7
-1 -27 -8 48.4 16.3
-1 -27 -8 75.29 13.6
1 27 9 342.17 35.9
-1 27 -9 294.57 32.8
-1 27 -9 357.66 38.1
-1 -27 -9 376.06 37.7
1 -27 9 330.37 34
-1 -27 -9 396.36 32.2
1 -27 9 398.16 40.3
-1 27 -10 -7.7 9.4
-1 27 -10 15.3 9.5
-1 -27 -10 -4.5 9.6
-1 -27 -10 6 6.9
1 -27 10 -0.9 8.5
-1 27 -11 9.9 12.6
-1 27 -11 36.4 11
-1 -27 -11 22.1 8.3
-1 -27 -11 21.2 12.4
-1 27 -12 40.6 12.1
-1 27 -12 56.79 17
-1 -27 -12 45.5 9.9
-1 -27 -12 33.8 14.5
1 28 -11 -2.3 7.4
1 28 -11 10.3 10.6
1 -28 -11 -2.1 5.4
1 -28 -11 20.6 11.9
1 28 -10 6.9 10.2
1 28 -10 -3.4 7.2
1 -28 -10 9.7 6.6
1 -28 -10 0 9.6
1 28 -9 18.7 9
1 28 -9 1.1 9.9
1 -28 -9 13.8 7.4
1 -28 -9 0.1 9.1
-1 -28 9 12.8 10.2
-1 28 8 -2.9 8.3
1 28 -8 7.9 10.7
1 28 -8 2.7 7.7
1 -28 -8 14.4 11.1
-1 -28 8 -11 9.2
-1 -28 8 6.9 9.2
1 -28 -8 2.8 7
1 28 -7 192.98 25.3
-1 28 7 183.58 24.2
-1 28 7 111.99 21.2
1 28 -7 153.88 24.8
1 28 -7 194.18 25.5
1 28 -7 165.48 21
1 -28 -7 159.18 23.7
-1 -28 7 170.78 21.2
1 -28 -7 135.89 18.2
-1 -28 7 161.68 25.2
1 -28 -7 177.88 20.7
-1 28 6 244.18 29.6
1 28 -6 236.48 30.1
1 28 -6 232.48 26.7
1 28 -6 275.77 30.6
1 28 -6 294.07 26.8
-1 28 6 222.38 27.8
1 -28 -6 267.17 30.1
1 -28 -6 324.27 28.3
1 -28 -6 237.88 24.8
-1 -28 6 270.37 26.8
-1 -28 6 188.58 28.7
1 -28 -6 322.67 32.4
-1 28 5 138.19 21
-1 28 5 137.99 22
1 28 -5 149.39 20.8
1 28 -5 208.68 25.7
1 28 -5 152.08 22.5
1 28 -5 179.68 19.9
1 -28 -5 160.68 18.7
-1 -28 5 152.78 24.3
-1 -28 5 176.68 20.9
1 -28 -5 180.08 24.4
1 -28 -5 136.99 22.9
1 -28 -5 196.08 22
-1 28 4 96.99 18.1
1 28 -4 96.09 17.4
1 28 -4 125.79 15.6
-1 28 4 99.59 17.9
1 28 -4 76.99 17.3
1 28 -4 77.19 18.6
-1 -28 4 59.79 17.2
-1 -28 4 93.49 16.2
1 -28 -4 69.99 13.3
1 -28 -4 85.39 16.1
1 -28 -4 66.49 16.3
1 -28 -4 63.79 15.9
1 28 -3 210.68 26.4
-1 28 3 178.28 25.3
-1 28 3 204.08 24.6
1 28 -3 209.18 22.5
1 28 -3 241.78 25.2
1 28 -3 204.98 26.2
-1 -28 3 207.48 22.7
1 -28 -3 234.28 27.8
-1 -28 3 227.58 28.2
1 -28 -3 220.68 26.1
1 -28 -3 203.78 22
1 -28 -3 164.78 23.2
-1 28 2 5.8 9.5
1 28 -2 9.5 9.6
1 28 -2 13.6 11.2
1 28 -2 9.5 7.8
-1 28 2 13.7 9.1
1 28 -2 1.7 8
1 -28 -2 1.9 7.5
-1 -28 2 5.7 10.6
1 -28 -2 -6 7.9
1 -28 -2 2.8 8.3
-1 -28 2 16.9 9
1 -28 -2 1.2 8.5
1 28 -1 -2.6 8.3
-1 28 1 7.4 10
1 28 -1 6.9 7.1
-1 28 1 -1.1 7.5
1 28 -1 -4.4 7.7
1 28 -1 11.2 9.9
-1 -28 1 2.6 8.4
-1 -28 1 6.5 9.8
1 -28 -1 -15.4 7.3
1 -28 -1 6.1 7.8
1 -28 -1 1.1 9.3
1 -28 -1 -1.5 7.7
-1 -28 1 2.8 7.5
-1 -28 1 16.2 10.6
-1 28 0 338.77 30.7
1 28 0 185.28 28.2
1 28 0 340.97 30.8
-1 28 0 297.07 31.9
1 -28 0 299.17 31.9
1 -28 0 275.37 31.9
1 -28 0 281.87 29.5
-1 -28 0 274.87 27.6
1 -28 0 257.47 27.2
-1 -28 0 293.37 29.8
-1 -28 0 295.07 32.2
1 28 1 -1.9 8.3
1 28 1 11.8 10.1
-1 28 -1 -8.4 9.2
-1 28 -1 -2.6 7.3
1 -28 1 -7.8 9.3
-1 -28 -1 7.1 10
-1 -28 -1 1.1 9.6
1 -28 1 4.4 7.9
1 -28 1 1.6 7.7
-1 -28 -1 0.5 7.7
-1 -28 -1 -3.3 6.9
1 -28 1 -6.7 8.6
-1 28 -2 15.3 9.6
-1 28 -2 -7.2 7.7
-1 28 -2 -2 6.3
1 28 2 1.1 8.2
1 28 2 16.1 10.2
-1 28 -2 7.5 10.8
-1 -28 -2 -6.1 9.5
1 -28 2 -3.2 9.2
-1 -28 -2 -1.4 7.4
-1 -28 -2 -7.4 8.7
1 -28 2 6.9 9.4
1 -28 2 19.1 11.6
1 -28 2 8.6 7.9
-1 -28 -2 10.1 8.7
1 28 3 691.43 59.39
-1 28 -3 688.63 57.09
-1 28 -3 715.13 59.39
-1 28 -3 645.24 54.69
1 28 3 733.63 57.79
-1 28 -3 672.03 59.19
1 -28 3 699.83 55.79
-1 -28 -3 680.43 54.89
-1 -28 -3 566.84 57.49
1 -28 3 695.33 59.19
-1 -28 -3 724.73 60.59
-1 -28 -3 725.83 57.69
1 28 4 7.7 10.5
1 28 4 7.5 9.4
-1 28 -4 -2.9 6.3
-1 28 -4 3.4 8.6
-1 28 -4 -5.4 6.9
-1 28 -4 -4.5 10
-1 -28 -4 17.1 10.8
-1 -28 -4 6.8 9.9
-1 -28 -4 7 8.6
1 -28 4 10 8.1
1 -28 4 11.3 11
-1 -28 -4 -7.9 6.9
1 28 5 -0.6 9.2
1 28 5 2.5 8.4
-1 28 -5 -2.1 7.9
-1 28 -5 -14.6 7.2
-1 28 -5 2.9 10.4
-1 28 -5 -6.5 6.2
-1 -28 -5 -11.4 6.5
1 -28 5 -3 7
-1 -28 -5 14.1 10.6
-1 -28 -5 -3 9.6
1 -28 5 0 10.3
-1 -28 -5 5.6 8.1
1 28 6 58.39 16
-1 28 -6 41.1 14.1
-1 28 -6 52.59 13.1
-1 28 -6 40.6 14.7
1 28 6 35.1 12.5
-1 28 -6 36.7 11.1
-1 -28 -6 35.6 12.2
-1 -28 -6 59.49 15.7
-1 -28 -6 29.4 9.7
1 -28 6 26.2 10.6
1 -28 6 41.1 13.9
-1 -28 -6 46.6 15.2
-1 28 -7 214.78 25.8
-1 28 -7 224.48 29.3
1 28 7 239.08 29.3
-1 28 -7 224.08 28.6
1 28 7 204.58 26.5
-1 28 -7 280.07 26.7
1 -28 7 224.78 25.3
-1 -28 -7 246.18 24.5
1 -28 7 288.07 31.1
-1 -28 -7 212.28 27.8
1 28 8 21.5 11.1
-1 28 -8 25.9 12.7
-1 28 -8 35.9 11
-1 -28 -8 26.5 13.3
1 -28 8 20.2 13.7
1 -28 8 26.2 11.1
-1 -28 -8 33.4 10
-1 28 -9 14.1 9.9
-1 28 -9 21.1 12.9
-1 -28 -9 4.8 7.4
-1 -28 -9 -1.3 9.4
1 -28 9 17.9 10.6
-1 28 -10 57.49 14.5
-1 28 -10 18.8 13.7
-1 -28 -10 37.1 9.7
-1 -28 -10 45.9 15.7
1 -28 10 42.9 13.2
-1 28 -11 5.9 11.7
-1 28 -11 -9.2 6.7
-1 -28 -11 -1.9 10.4
-1 -28 -11 4.4 6.9
1 29 -11 58.19 12.6
1 29 -11 32.8 14.2
1 -29 -11 28.3 14.2
1 -29 -11 67.99 11.2
1 29 -10 60.89 16.4
1 29 -10 56.39 12.7
1 -29 -10 65.29 11.8
1 -29 -10 40.1 14.8
1 29 -9 13.1 11
1 29 -9 14.5 9
1 -29 -9 0.4 9.9
-1 -29 9 9.5 9.4
1 -29 -9 22.2 8.5
1 29 -8 41.2 11.7
1 29 -8 41.6 14.1
-1 -29 8 54.59 14
1 -29 -8 41.9 13.8
1 -29 -8 56.69 10.8
-1 29 7 363.16 35.6
1 29 -7 320.27 35.6
-1 29 7 384.86 48.5
1 29 -7 304.57 32.2
1 -29 -7 317.07 35.2
1 -29 -7 375.66 31
-1 -29 7 334.97 32.8
-1 -29 7 325.57 37
-1 29 6 15.9 10.7
1 29 -6 6.6 10.7
1 29 -6 21 8.8
1 29 -6 8 10.5
-1 29 6 23.1 11.8
1 29 -6 -5.2 7.4
-1 -29 6 15 12.2
-1 -29 6 20.3 9.9
1 -29 -6 12.2 8.4
1 -29 -6 11.4 12.7
1 -29 -6 16.1 9.5
1 -29 -6 8.7 11
-1 29 5 11.6 9.6
-1 29 5 5.9 9.9
1 29 -5 2.2 9.1
1 29 -5 15.8 9.5
1 29 -5 0.1 6.9
1 29 -5 18.3 10.3
1 -29 -5 -4.2 7
-1 -29 5 3 8.2
1 -29 -5 13.5 11
-1 -29 5 -5.7 10
1 -29 -5 10.3 8.7
1 -29 -5 -2.4 8.6
-1 29 4 27.7 11.2
1 29 -4 41.2 11.5
1 29 -4 70.29 16.7
1 29 -4 33.7 12.3
-1 29 4 32.7 13.2
1 29 -4 51.99 14.6
1 -29 -4 34.3 10.3
1 -29 -4 47.8 14.8
-1 -29 4 47.6 15.4
1 -29 -4 46.7 14.7
-1 -29 4 51.19 12.9
1 -29 -4 42.6 12.4
-1 29 3 24.5 11.3
1 29 -3 24.5 9.9
-1 29 3 20.7 10.9
1 29 -3 16.8 11
1 29 -3 22 11.4
1 29 -3 11.1 9
1 -29 -3 13.4 8.3
1 -29 -3 22.9 10.7
-1 -29 3 15.6 11.9
1 -29 -3 28.3 13.5
1 -29 -3 26.2 12.5
-1 -29 3 39.4 11.8
-1 29 2 69.49 16.5
1 29 -2 105.99 16
-1 29 2 93.69 16.8
1 29 -2 145.69 20.7
1 29 -2 87.59 16.5
1 29 -2 103.29 20.5
1 -29 -2 94.39 17.2
-1 -29 2 85.39 16.4
1 -29 -2 107.99 19.5
1 -29 -2 124.79 20.8
-1 -29 2 95.29 18.9
1 -29 -2 100.79 15.5
-1 29 1 -6.7 8.3
1 29 -1 -5.3 8.2
-1 29 1 10.7 8.8
1 29 -1 -0.5 6.2
1 29 -1 4.6 8.6
1 29 -1 15.3 10.3
-1 -29 1 -7.7 8.1
1 -29 -1 -3.9 9
-1 -29 1 5.4 8.7
-1 -29 1 16.4 11.3
1 -29 -1 7.1 10.3
1 -29 -1 0.7 7.7
1 -29 -1 13.8 9.6
-1 -29 1 0.4 7.5
-1 29 0 69.29 16.6
1 29 0 62.19 15.9
-1 29 0 60.29 15
1 29 0 35.2 12.2
1 -29 0 43.9 11.7
-1 -29 0 44.4 13.2
-1 -29 0 29.4 10.6
1 -29 0 50.99 16.1
1 -29 0 33.5 11.6
-1 -29 0 39.6 15.2
-1 -29 0 60.19 16.5
1 -29 0 42.8 14.7
1 29 1 24 11.8
-1 29 -1 32.6 11.7
1 29 1 34.1 11.4
-1 29 -1 25.3 13.3
-1 -29 -1 23.7 11
1 -29 1 37.4 13.7
1 -29 1 2.3 9.2
-1 -29 -1 19.8 9.6
1 -29 1 45.4 15
-1 -29 -1 58.59 16
-1 -29 -1 23.8 12.2
1 -29 1 47.3 11.5
-1 29 -2 43.2 12.8
1 29 2 65.49 16
-1 29 -2 62.29 16.6
-1 29 -2 54.49 12.3
1 29 2 57.99 14.3
-1 29 -2 87.39 19
-1 -29 -2 45.3 15.5
1 -29 2 74.59 15.1
1 -29 2 41.7 13.7
-1 -29 -2 61.59 14.4
1 -29 2 38.6 14.8
-1 -29 -2 56.99 15.8
1 -29 2 59.09 12.8
-1 -29 -2 59.09 12.6
-1 29 -3 41.7 13.6
1 29 3 19.3 10.4
-1 29 -3 33.5 13.5
1 29 3 50.39 14.5
-1 29 -3 26.3 9.5
-1 29 -3 41.3 12.1
1 -29 3 19.2 12.2
-1 -29 -3 36.8 11.6
-1 -29 -3 23.3 9.6
-1 -29 -3 27.6 12.3
1 -29 3 24.3 9.8
-1 -29 -3 -3 9.9
1 29 4 112.69 22.5
-1 29 -4 80.39 18.1
-1 29 -4 76.49 16.1
-1 29 -4 93.39 19.8
-1 29 -4 105.99 15.6
1 29 4 82.89 17.3
-1 -29 -4 85.19 17
-1 -29 -4 100.69 19.8
1 -29 4 91.89 15.6
-1 -29 -4 112.49 20.7
1 -29 4 58.99 17.6
-1 -29 -4 101.39 15.7
1 29 5 1.1 9.2
-1 29 -5 -9.7 6.7
-1 29 -5 6.5 10.8
-1 29 -5 -8.9 5.2
1 29 5 15.3 8.9
-1 29 -5 9.4 8.7
1 -29 5 -8.3 6.8
-1 -29 -5 -0.9 7.9
-1 -29 -5 -3.4 8.5
1 -29 5 -5.8 9.3
-1 -29 -5 -3.1 6.9
-1 -29 -5 -9.3 8.8
1 29 6 1.8 10.4
-1 29 -6 -5.9 8.3
-1 29 -6 -9.8 5.8
-1 29 -6 -9 7.7
1 29 6 10.4 9.7
-1 29 -6 6.9 9.7
1 -29 6 -6.2 8.6
1 -29 6 -3.9 8
-1 -29 -6 1.6 10.1
-1 -29 -6 9.2 11.1
-1 -29 -6 26 9.2
-1 29 -7 19.8 12.1
1 29 7 42.9 14.3
-1 29 -7 10.5 9
1 29 7 8.5 10.2
1 -29 7 15.2 12.7
-1 -29 -7 23.8 9.5
-1 -29 -7 8.1 11.7
1 -29 7 8.4 8.9
-1 29 -8 197.68 26.8
-1 29 -8 161.98 23.2
1 29 8 191.98 25.6
-1 -29 -8 224.28 28.4
-1 -29 -8 194.68 22
1 -29 8 227.48 30.1
1 -29 8 227.58 24.3
-1 29 -9 5.7 8.7
-1 29 -9 -0.9 10.3
1 -29 9 -12.7 8.4
-1 -29 -9 -2.3 10
-1 -29 -9 1.3 7
-1 29 -10 70.19 20.1
-1 29 -10 91.59 18.1
-1 -29 -10 90.29 15.1
-1 -29 -10 93.39 20.4
-1 29 -11 74.29 20.1
-1 29 -11 66.59 14.6
-1 -29 -11 39.7 15.1
-1 -29 -11 57.09 11.7
1 30 -10 45 12
1 30 -10 54.89 15.9
1 -30 -10 30 13.3
1 -30 -10 35.2 9
1 30 -9 11.4 11.8
1 30 -9 17.3 10.5
1 -30 -9 14.7 12.1
1 -30 -9 19.3 8.7
-1 -30 9 31.8 12.7
1 30 -8 22.3 10.7
1 30 -8 25.2 14.2
1 -30 -8 20.4 8.2
-1 -30 8 17.6 10.5
1 -30 -8 31.8 13.7
1 30 -7 102.79 20.8
-1 30 7 87.29 19
1 30 -7 83.89 16.3
1 -30 -7 86.29 14.5
-1 -30 7 94.89 21.6
-1 -30 7 73.39 16.1
1 -30 -7 65.99 16.6
-1 30 6 257.27 31.1
1 30 -6 237.38 27.5
1 30 -6 226.88 30.4
-1 30 6 272.77 29.9
-1 -30 6 316.37 34
1 -30 -6 232.78 25.2
-1 -30 6 257.07 27.5
1 -30 -6 284.07 31.4
1 30 -5 202.88 26.3
-1 30 5 126.49 23
1 30 -5 172.68 24.6
-1 30 5 140.79 22.4
1 30 -5 215.58 22
1 30 -5 215.08 23.9
1 -30 -5 139.29 22.9
1 -30 -5 223.98 29.1
1 -30 -5 206.68 21.2
-1 -30 5 141.19 24.3
-1 -30 5 149.19 21.3
1 30 -4 106.09 17
-1 30 4 66.29 15.8
1 30 -4 63.79 16.8
1 30 -4 76.89 14.4
-1 30 4 66.89 17.5
1 30 -4 65.99 16.4
-1 -30 4 62.89 17.3
1 -30 -4 77.49 15.8
1 -30 -4 44.2 15.7
1 -30 -4 58.49 15.2
1 -30 -4 56.59 12.4
-1 -30 4 38.8 12.8
1 30 -3 2.5 7.3
-1 30 3 8.8 11.1
1 30 -3 8.9 10.2
1 30 -3 -1.6 8.7
1 30 -3 -0.8 9.7
-1 30 3 3.7 8.5
-1 -30 3 3.7 10.2
1 -30 -3 -7.2 7.6
1 -30 -3 -0.7 7.1
1 -30 -3 29 12.8
1 -30 -3 5.1 9.3
-1 -30 3 -2 7.6
1 30 -2 13.1 9.4
-1 30 2 9.7 10
-1 30 2 -4.3 8.6
1 30 -2 -9.3 7.7
1 30 -2 6.3 7.4
1 30 -2 4.6 10.4
1 -30 -2 -2.8 9.1
1 -30 -2 1.7 8
1 -30 -2 -1.4 9.3
-1 -30 2 4.5 8.8
1 -30 -2 -3.3 7.1
-1 -30 2 11.9 11
1 30 -1 44.5 11.5
-1 30 1 37.7 13.8
-1 30 1 50.99 13.5
1 30 -1 20.8 10.9
1 30 -1 49.7 14.4
-1 -30 1 45.2 12.4
1 -30 -1 44.4 14.2
1 -30 -1 60.99 16.7
1 -30 -1 17.8 11.2
-1 -30 1 46.1 15.2
1 -30 -1 39.2 11.4
1 30 0 113.99 18.7
1 30 0 71.99 17.2
-1 30 0 78.59 19.2
-1 30 0 66.29 16.1
-1 -30 0 112.49 18.8
1 -30 0 89.39 18.2
-1 -30 0 77.49 18.2
1 -30 0 114.49 17.2
1 -30 0 109.39 20.7
-1 -30 0 120.09 17.6
1 -30 0 122.69 21.8
-1 -30 0 143.09 22.5
-1 30 -1 69.79 18.3
1 30 1 85.79 19.6
-1 30 -1 99.29 17.9
1 30 1 108.99 18.8
-1 -30 -1 84.19 18.7
-1 -30 -1 83.79 14.8
1 -30 1 103.49 20.1
1 -30 1 88.19 16.1
-1 -30 -1 91.09 19.2
-1 -30 -1 76.09 15.9
1 -30 1 63.99 17.5
1 -30 1 81.69 16.6
1 30 2 487.15 47.1
-1 30 -2 421.46 43.9
1 30 2 537.85 46
-1 30 -2 480.85 47.1
-1 -30 -2 556.24 48.8
1 -30 2 560.54 50.09
-1 -30 -2 504.55 43.2
1 -30 2 521.85 43.6
-1 -30 -2 544.65 48.5
-1 -30 -2 508.95 45.4
1 -30 2 468.15 47.2
1 30 3 -13.1 7.5
1 30 3 3.5 10
-1 30 -3 -0.8 7.8
-1 30 -3 -2.6 7.1
-1 30 -3 13.6 10.6
-1 30 -3 -2.2 8.4
1 -30 3 4.8 8.1
-1 -30 -3 6.1 9.8
1 -30 3 2.6 10.1
-1 -30 -3 -2.4 7.9
-1 -30 -3 -3.3 7
-1 -30 -3 6.2 10.5
1 30 4 433.06 43
-1 30 -4 490.05 39
-1 30 -4 390.06 39.3
1 30 4 390.26 39.8
-1 30 -4 444.86 42.5
-1 30 -4 386.76 41.6
-1 -30 -4 396.56 37.4
-1 -30 -4 526.15 45.6
-1 -30 -4 420.26 40.2
1 -30 4 420.06 42.9
-1 -30 -4 483.15 44
1 -30 4 394.46 38.4
1 30 5 41.3 13.8
-1 30 -5 15.5 10.6
-1 30 -5 24.7 12.7
1 30 5 16.7 12.1
-1 30 -5 41.1 11.1
-1 30 -5 19.1 10.5
-1 -30 -5 24.2 13.6
-1 -30 -5 29.7 13.4
-1 -30 -5 35.5 10.6
1 -30 5 17 9.7
1 -30 5 13.2 12.1
-1 30 -6 8.8 10.2
1 30 6 13 12.5
1 30 6 24.1 12.4
-1 30 -6 -0.8 9.1
1 -30 6 19.4 9.9
-1 -30 -6 20.2 12.9
-1 -30 -6 18.8 8.8
1 -30 6 8.5 12.9
-1 30 -7 7.9 9.2
1 30 7 38.9 13.5
-1 30 -7 20.5 13
1 -30 7 6.2 12.8
1 -30 7 11 10.5
-1 -30 -7 9.8 8.6
-1 -30 -7 6.2 11.4
1 30 8 -6.1 8.7
-1 30 -8 -4.8 7.9
-1 30 -8 4.7 10.7
-1 -30 -8 -4 10.1
-1 -30 -8 2.1 7.7
1 -30 8 2.6 9.3
-1 30 -9 13 12.7
-1 30 -9 13.9 10.2
-1 -30 -9 20.6 12.4
-1 -30 -9 30.4 10.1
1 -30 9 7.9 10.8
-1 30 -10 1.9 9.2
-1 30 -10 2.7 12.2
-1 -30 -10 6.7 8
-1 -30 -10 12.6 13
1 31 -10 35.7 12
1 31 -10 26.7 14.2
1 -31 -10 45.2 15.1
1 -31 -10 73.59 12.5
1 31 -9 32.6 11.4
1 31 -9 16.7 13
1 -31 -9 24.6 8.9
1 -31 -9 6.5 10.9
1 31 -8 87.99 19.7
1 31 -8 124.39 19.4
1 -31 -8 129.19 16.9
1 -31 -8 127.29 22.5
-1 -31 8 103.99 19.6
1 31 -7 2.6 8.7
-1 31 7 14.2 11.1
1 31 -7 -5 9.2
1 -31 -7 8.9 11
1 -31 -7 1.1 6.7
-1 -31 7 -8.5 7.9
1 31 -6 14.6 10
1 31 -6 18.9 11.6
-1 31 6 11.5 11.3
-1 -31 6 14.4 10
-1 -31 6 7 11.1
1 -31 -6 11.5 11.7
1 -31 -6 17.1 8.8
1 31 -5 21.9 12.3
-1 31 5 8.4 10.5
1 31 -5 15 10.2
-1 31 5 22.2 11.4
1 31 -5 30 12.4
1 -31 -5 14.1 11
-1 -31 5 13.8 9.5
1 -31 -5 12 8
-1 -31 5 13.9 13.1
1 31 -4 11.9 10.4
1 31 -4 25.4 10
1 31 -4 25.2 11.3
-1 31 4 45.5 13.8
-1 31 4 3 10
1 31 -4 21.8 12.2
-1 -31 4 10.6 11.9
1 -31 -4 8.9 12.4
1 -31 -4 20 9.3
1 -31 -4 12.4 10.8
-1 -31 4 1.8 9
1 31 -3 71.59 18.3
-1 31 3 49.4 15.7
1 31 -3 116.99 16.4
1 31 -3 102.09 19.3
-1 31 3 101.69 17.7
1 31 -3 85.09 17
-1 -31 3 114.39 21.6
1 -31 -3 59.89 17.7
1 -31 -3 139.09 19.5
1 -31 -3 67.19 18.1
1 -31 -3 90.39 15.6
-1 -31 3 88.09 15.6
1 31 -2 3.4 9.4
1 31 -2 -3.8 8.7
1 31 -2 -1.6 7.1
1 31 -2 -5.1 9.4
-1 31 2 8 9.9
-1 31 2 2.8 10.4
-1 -31 2 -2.8 7.5
1 -31 -2 3.8 8
1 -31 -2 5 10.4
-1 -31 2 19.4 11.9
1 -31 -2 4.7 9.5
1 -31 -2 15 10.8
-1 31 1 40.8 13.2
1 31 -1 38.3 13.6
-1 31 1 21.2 12.4
1 31 -1 22.1 11.2
1 -31 -1 43.4 11.4
-1 -31 1 39.8 14.2
1 -31 -1 57.69 14.7
-1 -31 1 21.1 10.4
1 -31 -1 70.19 19.6
1 -31 -1 39 13.9
1 31 0 64.59 16.4
-1 31 0 56.59 16.3
-1 31 0 29.3 12.4
1 31 0 46.3 14.1
-1 -31 0 76.09 18.9
1 -31 0 37.1 14.7
-1 -31 0 60.29 15.8
1 -31 0 57.39 13
1 -31 0 88.09 16.9
-1 -31 0 56.89 13.3
-1 -31 0 34.5 12.8
1 -31 0 52.99 15.9
1 31 1 86.89 19.5
1 31 1 142.09 20.1
-1 31 -1 100.39 18.7
-1 31 -1 78.29 19.1
-1 -31 -1 106.99 21.1
1 -31 1 111.59 21.1
-1 -31 -1 54.59 17.1
1 -31 1 174.18 21.9
-1 -31 -1 96.49 17.1
1 -31 1 125.89 18.2
-1 -31 -1 114.69 19.6
1 -31 1 110.79 23
1 31 2 192.28 26
1 31 2 204.08 27.4
-1 31 -2 238.48 30.1
-1 31 -2 216.58 26.5
-1 -31 -2 267.47 30.8
-1 -31 -2 235.88 27.2
-1 -31 -2 202.88 27.9
-1 -31 -2 216.18 24.3
1 -31 2 211.98 24
1 -31 2 267.67 30.6
1 31 3 109.99 19.3
-1 31 -3 149.39 23.7
-1 31 -3 157.78 19
1 31 3 153.48 23.8
-1 31 -3 100.29 19.3
1 -31 3 109.29 17.8
-1 -31 -3 123.49 18.2
-1 -31 -3 114.39 21.9
-1 -31 -3 122.49 22.8
1 -31 3 132.39 23.3
-1 -31 -3 151.58 21.4
-1 31 -4 60.19 14.7
-1 31 -4 65.89 18.3
-1 31 -4 56.29 13
1 31 4 22.1 11.9
-1 31 -4 39.2 14.8
1 31 4 33.8 14.1
1 -31 4 2.3 11
1 -31 4 40.5 12.2
-1 -31 -4 41.7 16.1
-1 -31 -4 61.79 17.3
-1 -31 -4 27.6 9.9
-1 31 -5 107.69 21.1
-1 31 -5 129.29 19.6
1 31 5 106.49 19.2
1 31 5 102.39 20.3
-1 31 -5 91.49 19.8
-1 31 -5 91.49 17.3
-1 -31 -5 77.59 18.7
-1 -31 -5 116.29 17.3
1 -31 5 91.09 17.1
1 -31 5 148.49 24.9
1 31 6 11.2 13
-1 31 -6 5.4 8.8
-1 31 -6 2.2 10.9
1 31 6 18.9 10.5
1 -31 6 -2.3 8.3
1 -31 6 -18.6 9.4
-1 -31 -6 4.1 7.9
-1 -31 -6 9.4 10.6
1 31 7 0.4 9.8
-1 31 -7 10.7 9.8
-1 31 -7 -3.5 10.1
1 -31 7 -3.7 8.9
-1 -31 -7 3.5 10.3
-1 -31 -7 7.3 8.2
1 -31 7 -6.8 11.8
-1 31 -8 25.8 13.1
-1 31 -8 24.1 10.9
-1 -31 -8 14.8 12.1
-1 -31 -8 26.6 9.9
1 -31 8 29.3 11.8
-1 31 -9 536.35 46.1
-1 31 -9 523.95 50.29
1 -31 9 483.15 45.8
-1 -31 -9 456.55 48.6
-1 -31 -9 548.05 43.7
-1 31 -10 38.2 16.2
-1 31 -10 44.7 13.9
-1 -31 -10 56.09 18.3
-1 -31 -10 35.3 10.7
1 32 -9 -7.3 9
1 32 -9 5.7 8.9
1 -32 -9 4.1 7.2
1 -32 -9 4.3 10.8
1 32 -8 17.5 13.7
1 32 -8 -7.3 7.4
1 -32 -8 -19.2 8.4
1 -32 -8 7.7 8
-1 -32 8 -5.9 9.2
1 32 -7 17.5 10
1 32 -7 37.5 13.5
1 -32 -7 1.3 8
-1 -32 7 12 10.4
1 -32 -7 0.9 11.1
1 32 -6 121.69 23
-1 32 6 72.39 18.9
1 32 -6 115.69 19.2
-1 -32 6 76.09 17
1 -32 -6 102.89 16.2
-1 -32 6 139.19 25.7
1 -32 -6 130.19 22.7
1 32 -5 126.39 24
-1 32 5 136.59 22.3
1 32 -5 159.18 21.6
1 -32 -5 138.29 24.2
-1 -32 5 180.38 21.5
-1 -32 5 149.79 26.3
1 -32 -5 136.79 19
-1 32 4 1.7 10.4
1 32 -4 -17.4 7.5
1 32 -4 16.7 10.5
1 32 -4 -2.2 8.5
-1 32 4 6.8 9.2
1 -32 -4 -2.3 7.6
-1 -32 4 18 13.3
-1 -32 4 -6 7.1
1 -32 -4 -0.9 10.5
1 32 -3 18.6 11.8
1 32 -3 -1.8 8.5
-1 32 3 12 12
-1 32 3 1.1 9.3
1 32 -3 2.8 9.8
1 32 -3 9.5 8.6
1 -32 -3 2 8.1
-1 -32 3 2.9 11.1
1 -32 -3 13.9 11.5
-1 -32 3 6.8 9.8
1 32 -2 -6.4 8.7
-1 32 2 14.2 11.2
1 32 -2 3.6 9.9
-1 32 2 -0.9 9.3
1 32 -2 -2.6 6.8
1 -32 -2 -6 7.9
1 -32 -2 -4.3 8.1
1 -32 -2 3.5 11.1
1 -32 -2 -2.4 10
-1 -32 2 9.3 9.9
-1 -32 2 7.8 11.4
1 32 -1 107.59 21.7
1 32 -1 116.89 18.8
-1 32 1 71.39 16.7
-1 32 1 66.69 17.3
1 -32 -1 67.69 14
1 -32 -1 95.99 20
-1 -32 1 77.69 15.5
1 -32 -1 77.09 18.5
-1 -32 1 38.8 15
1 -32 -1 72.99 15.9
1 32 0 20.7 11.8
1 32 0 17.3 10.8
-1 32 0 10.6 9.8
-1 32 0 7.6 10.6
-1 -32 0 16.2 9.5
1 -32 0 -5.2 8.9
-1 -32 0 0.1 8.4
-1 -32 0 -9.8 10.2
1 -32 0 24.1 10.5
1 -32 0 20 14.1
1 -32 0 -1.9 8.3
-1 32 -1 280.47 34.4
-1 32 -1 335.97 37.7
1 32 1 345.47 35.8
1 32 1 325.77 37.6
-1 -32 -1 461.85 41.1
1 -32 1 364.66 39.2
1 -32 1 337.67 38.6
1 -32 1 392.26 34.4
1 -32 1 370.96 37
-1 -32 -1 362.26 34
-1 -32 -1 408.76 37.6
1 32 2 49.6 14.6
1 32 2 53.89 16.5
-1 32 -2 51.89 15.7
-1 32 -2 30.3 13.7
-1 -32 -2 84.39 18.6
-1 -32 -2 45.4 12.7
1 -32 2 51.89 15.6
1 -32 2 42.7 12.3
-1 -32 -2 33.5 14
-1 -32 -2 24.8 12.2
-1 32 -3 155.88 24.7
1 32 3 245.58 30
-1 32 -3 229.08 29.2
1 32 3 213.88 26.6
-1 32 -3 251.17 33.1
-1 -32 -3 199.18 28.4
-1 -32 -3 231.18 29.8
1 -32 3 168.08 26.6
-1 -32 -3 205.68 24
-1 32 -4 15.4 8.7
-1 32 -4 10 10
-1 32 -4 38.8 13.5
-1 32 -4 -7.3 9.7
1 32 4 19.1 11.9
1 32 4 26.1 12.1
-1 -32 -4 9.6 12
1 -32 4 4.7 11.5
1 -32 4 6.4 9.1
-1 -32 -4 23.2 9.5
-1 32 -5 45.8 16.5
-1 32 -5 65.49 29.7
1 32 5 46.8 14.9
1 32 5 47.6 16.4
-1 32 -5 44.5 14.3
-1 -32 -5 27.2 13.5
1 -32 5 36.8 14.4
1 -32 5 29 11.3
-1 -32 -5 36.1 10.8
-1 32 -6 10.5 11.4
1 32 6 24.4 12.8
-1 32 -6 32.8 12.6
-1 -32 -6 3.4 11.3
1 -32 6 2.3 11.6
1 -32 6 14.9 10.4
-1 -32 -6 -5.6 8.1
1 32 7 2.9 9.9
-1 32 -7 4.1 9
-1 32 -7 14.4 12.6
-1 -32 -7 19.7 9
-1 -32 -7 -4.6 10.5
1 -32 7 -3.7 8.4
-1 32 -8 174.88 23.7
-1 32 -8 207.28 29.1
1 -32 8 195.38 24.7
-1 -32 -8 179.28 21.9
-1 -32 -8 203.68 28.8
-1 32 -9 17.1 11.2
-1 32 -9 50.19 17.6
1 -32 9 52.29 13.9
-1 -32 -9 34.4 16.4
-1 -32 -9 25.4 10.3
1 33 -8 -4.7 10.1
1 33 -8 9.2 9.4
1 -33 -8 -0.6 11.1
-1 -33 8 0.9 10
1 -33 -8 12.9 8.3
1 33 -7 8.7 12.3
1 33 -7 -1.1 8.3
-1 -33 7 -3 9.3
1 -33 -7 11.7 11.8
1 -33 -7 0.6 7.4
-1 33 6 35.5 13.3
1 33 -6 -11.3 7.7
1 33 -6 -7.8 10.1
1 -33 -6 7.7 8.5
-1 -33 6 -7.2 8.1
1 -33 -6 -10.4 10.2
1 33 -5 -1.8 9.5
1 33 -5 6 11.1
-1 33 5 -0.9 10.5
1 -33 -5 -3.5 7.9
-1 -33 5 -0.2 11.4
-1 -33 5 5 8.8
1 -33 -5 -1.3 11.2
-1 33 4 110.59 22.2
1 33 -4 123.39 24.1
-1 33 4 119.59 19.6
1 33 -4 91.89 18.1
1 -33 -4 61.39 17.2
-1 -33 4 84.29 19.9
-1 -33 4 112.59 18.7
1 -33 -4 106.29 17.1
1 33 -3 18.8 12.1
-1 33 3 -0.8 9.4
1 33 -3 -15.5 7
1 33 -3 -4.9 8.6
-1 33 3 27 11.9
1 33 -3 -0.1 7.5
1 -33 -3 17.1 12.1
-1 -33 3 8.5 9
-1 -33 3 3.2 12.5
1 -33 -3 0.4 7.8
-1 33 2 168.68 25.4
1 33 -2 171.08 23.6
-1 33 2 203.18 24.9
1 33 -2 203.88 25.2
1 33 -2 144.09 24.3
1 -33 -2 193.88 27.4
1 -33 -2 178.48 21.5
-1 -33 2 126.29 25.7
1 33 -1 137.99 22
-1 33 1 175.18 23.9
1 33 -1 159.18 25.5
-1 33 1 145.39 24.9
-1 -33 1 165.08 21.5
-1 -33 1 92.49 22.4
1 -33 -1 183.68 26.5
1 -33 -1 194.98 21.2
1 33 0 24.7 11.4
1 33 0 16.7 11.6
-1 33 0 7.2 9.7
-1 33 0 14.8 11.6
-1 -33 0 8.3 9.1
1 -33 0 2.3 10.1
1 -33 0 9.9 9.1
-1 -33 0 -7.7 10.3
-1 -33 0 14 11.3
1 -33 0 -5.5 10.2
1 -33 0 8.9 10.3
1 33 1 11.1 11
-1 33 -1 12.2 11.7
-1 33 -1 0.3 8.8
1 33 1 33.3 12.4
1 -33 1 -7.2 7.8
-1 -33 -1 8.9 11.3
-1 -33 -1 -2 10.3
1 -33 1 21.1 14.1
1 -33 1 14.2 9.7
-1 -33 -1 -13.5 6.6
-1 -33 -1 -9.6 8.3
-1 33 -2 -6.7 7.8
1 33 2 12.8 11.9
-1 33 -2 7.9 11.2
1 33 2 20.1 11.2
1 -33 2 0.1 8.4
1 -33 2 -11.9 9.6
-1 -33 -2 -2.4 11.1
-1 -33 -2 4.6 8.7
-1 -33 -2 1.3 9.5
-1 33 -3 50.69 16
1 33 3 64.69 15.9
1 33 3 65.49 17.9
-1 33 -3 35.7 13.2
1 -33 3 57.39 14.3
-1 -33 -3 68.89 14.2
-1 -33 -3 81.99 19.9
1 -33 3 102.49 21.2
-1 33 -4 195.08 24.4
1 33 4 234.18 29.4
1 33 4 156.68 24.4
-1 33 -4 196.98 28.4
-1 -33 -4 178.88 22.3
-1 -33 -4 181.88 27.6
1 -33 4 190.08 27.7
1 -33 4 138.89 22
-1 33 -5 290.17 29.3
1 33 5 210.58 28.8
-1 33 -5 218.38 29.9
1 -33 5 269.77 33.4
-1 -33 -5 190.78 28.7
1 -33 5 259.57 27.7
-1 -33 -5 217.38 25.2
-1 33 -6 8.4 11.1
1 33 6 0.7 9.5
-1 33 -6 -2.9 8.9
1 -33 6 3.9 9.6
-1 -33 -6 -6.6 11.1
-1 -33 -6 1.6 8.7
1 -33 6 13.3 13.5
-1 33 -7 3.3 11.3
-1 33 -7 2.7 10.1
-1 -33 -7 0.6 11.3
-1 -33 -7 -1.3 8.1
1 -33 7 -9.3 8.9
-1 33 -8 102.79 22.6
-1 33 -8 67.99 16.7
1 -33 8 66.19 16.9
-1 -33 -8 61.09 17.2
-1 -33 -8 123.39 17.2
1 34 -7 41.5 13.5
1 34 -7 45.8 16
-1 -34 7 54.89 15
1 -34 -7 40 11.8
1 -34 -7 22.9 13.7
1 34 -6 45 13.7
1 34 -6 -2.5 9.9
1 -34 -6 21.3 14.4
1 -34 -6 21 10.4
-1 -34 6 16.7 12.1
1 34 -5 5.5 10
1 34 -5 -0.5 10
-1 34 5 4.3 10.3
1 -34 -5 1.1 7.9
-1 -34 5 -1.6 8.6
1 -34 -5 -4.6 10.4
-1 -34 5 8.7 12.7
-1 34 4 75.69 17.8
1 34 -4 72.59 16.2
1 34 -4 81.39 20.3
1 -34 -4 114.59 22.2
-1 -34 4 106.79 18.5
1 -34 -4 85.99 16.1
-1 -34 4 74.29 19.9
-1 34 3 67.39 18
1 34 -3 42.9 14.3
1 34 -3 40.4 15.5
-1 34 3 50.59 15.2
-1 -34 3 26.4 15.5
-1 -34 3 43.7 13.3
1 -34 -3 44.9 12.3
1 -34 -3 22.4 12.5
-1 34 2 56.79 17.4
1 34 -2 60.49 15.4
1 34 -2 43.3 15.6
-1 34 2 64.59 15.4
1 -34 -2 32.9 14.3
1 -34 -2 39.4 11.9
-1 -34 2 37.9 12.3
-1 -34 2 31.5 15.3
1 34 -1 10.9 10.2
-1 34 1 12.5 12.2
1 34 -1 10.4 11
-1 34 1 -11.5 7.4
-1 -34 1 2.1 8.8
1 -34 -1 11.9 13.1
-1 -34 1 1.5 11.3
1 -34 -1 6.2 8.9
-1 34 0 59.29 15.1
1 34 0 47.9 14.2
-1 34 0 44.6 14.8
1 34 0 37.6 16.1
-1 -34 0 35.2 12.1
1 -34 0 36.1 15.3
-1 -34 0 37.4 15.1
1 -34 0 44.7 12.5
1 -34 0 48.8 17.4
1 34 1 54.89 16.1
-1 34 -1 104.09 19.9
-1 34 -1 98.89 22.4
1 34 1 81.49 19.3
-1 -34 -1 60.59 14.6
-1 -34 -1 76.49 18.5
-1 -34 -1 70.79 19.1
1 -34 1 55.19 15.4
1 -34 1 62.59 14.7
1 -34 1 88.39 20.1
-1 34 -2 41.8 14
-1 34 -2 58.79 18.8
1 34 2 28 13.4
1 34 2 33.6 13.4
-1 -34 -2 47.6 15.6
1 -34 2 31.7 16.1
1 -34 2 57.49 13.5
-1 -34 -2 47.4 12.5
1 34 3 32.1 14.3
1 34 3 24.4 12
-1 34 -3 29.9 16
-1 34 -3 9 9.5
-1 -34 -3 13.4 9.7
-1 -34 -3 35.1 15
1 -34 3 24 11
1 -34 3 16.2 13.3
-1 34 -4 3.6 9.1
1 34 4 -14.9 9.3
-1 34 -4 -10.4 8.9
1 34 4 -5 13.3
-1 -34 -4 -7.2 7.8
1 -34 4 1.3 9.3
1 -34 4 -3 11.4
-1 -34 -4 -1 11.1
-1 34 -5 17.5 13.4
-1 34 -5 19.3 11.1
1 34 5 5 10.4
-1 -34 -5 8.9 11.4
1 -34 5 5.4 12.9
-1 -34 -5 11 9.2
1 -34 5 11.2 11
-1 34 -6 17.7 14.2
1 34 6 15 11.7
-1 34 -6 9 10.7
-1 -34 -6 19.1 13.5
-1 -34 -6 21.2 10
1 -34 6 12.8 10.5
-1 34 -7 86.79 18.7
-1 34 -7 124.39 24.6
-1 -34 -7 129.39 18.8
-1 -34 -7 121.29 23.9
1 -34 7 119.99 20.7
1 35 -6 93.09 22.1
1 35 -6 80.39 17.5
1 -35 -6 92.89 16.8
1 -35 -6 86.29 20.3
-1 -35 6 119.89 20.9
-1 35 5 63.29 16.5
1 35 -5 44.4 16.5
1 35 -5 57.89 15.7
-1 -35 5 48.2 14.2
1 -35 -5 38.9 11.9
1 -35 -5 51.69 16.6
-1 35 4 25.1 12.9
1 35 -4 40.1 16.4
1 35 -4 36.2 13.2
-1 -35 4 40.5 12.5
-1 -35 4 36.5 17.5
1 -35 -4 33.2 11.2
1 -35 -4 33.8 14.4
1 35 -3 73.69 19
-1 35 3 117.39 22.8
1 35 -3 113.39 20.4
1 -35 -3 78.29 15.2
1 -35 -3 68.09 18.4
-1 -35 3 62.29 15.4
-1 -35 3 87.59 21.6
1 35 -2 130.89 23.1
-1 35 2 80.39 21.2
1 35 -2 144.39 21.8
-1 35 2 138.89 22.1
1 -35 -2 99.89 18.2
1 -35 -2 151.48 23.8
-1 -35 2 126.39 25.1
-1 -35 2 121.29 20
-1 35 1 74.29 18.9
1 35 -1 37.9 15.2
1 35 -1 61.29 18
-1 35 1 52.39 15.8
1 -35 -1 80.79 19
1 -35 -1 98.69 17.2
-1 -35 1 38.1 16.9
-1 -35 1 68.19 14.7
-1 35 0 11.5 10.3
1 35 0 31.5 12.4
1 35 0 4.3 10.8
-1 35 0 5.1 10.1
1 -35 0 14.9 9.7
1 -35 0 20.6 13.1
-1 -35 0 -2.5 11.9
-1 -35 0 -6.5 7.7
1 35 1 52.59 16.3
1 35 1 37.7 13.2
-1 35 -1 59.49 19.2
-1 35 -1 40.9 15.3
-1 -35 -1 6.2 12.6
1 -35 1 23.8 14.5
1 -35 1 23.6 10.7
-1 -35 -1 19.4 11.2
-1 35 -2 19 13.5
-1 35 -2 -2.8 9.7
1 35 2 26.7 14.2
1 35 2 9.5 10.6
-1 -35 -2 20.7 10.6
-1 -35 -2 18.8 13.3
1 -35 2 13.1 12.9
1 -35 2 -2.7 9.1
-1 35 -3 -0.7 11.1
1 35 3 -10.1 10.4
1 35 3 -7.2 9
-1 35 -3 -0.9 9.3
1 -35 3 -3.2 8.4
-1 -35 -3 2.9 9
1 -35 3 -5.6 10.2
-1 -35 -3 0.6 10.7
1 35 4 56.49 16
-1 35 -4 64.59 16.4
-1 35 -4 24.1 14.4
-1 -35 -4 19.8 10.7
1 -35 4 42.1 12.8
1 -35 4 18.5 15.4
-1 -35 -4 15.8 13.2
1 35 5 -0.4 10.5
-1 35 -5 -4.7 10.1
-1 35 -5 2.4 9.8
-1 -35 -5 9.1 9.1
1 -35 5 11.1 13.4
-1 -35 -5 18 12.2
1 -35 5 -7.1 8.9
-1 35 -6 22.2 11.6
1 35 6 22.3 13.3
-1 35 -6 17.6 13.2
-1 -35 -6 17.5 13.6
-1 -35 -6 20.9 10.4
1 -35 6 10.3 11.3
1 36 -5 525.05 50.69
1 36 -5 457.35 45.5
1 -36 -5 448.36 49
-1 -36 5 561.54 47
1 -36 -5 508.35 43.5
1 36 -4 72.69 17
-1 36 4 95.49 19.7
1 36 -4 66.79 18.9
1 -36 -4 46.5 13.6
-1 -36 4 46.1 13.9
-1 -36 4 76.99 21.1
1 -36 -4 67.09 18.3
1 36 -3 -2.9 9.6
1 36 -3 31 14.3
-1 36 3 23.5 14.1
-1 -36 3 -0.8 10
-1 -36 3 11.2 13.1
1 -36 -3 11.7 13.5
1 -36 -3 8.8 8.7
1 36 -2 4.8 11.2
1 36 -2 2.2 9.5
-1 36 2 2.5 10.6
1 -36 -2 5.9 9.2
-1 -36 2 2.6 9.6
-1 -36 2 -1.8 11.5
1 -36 -2 -13.3 9.6
-1 36 1 15 12.7
-1 36 1 4.6 10.3
1 36 -1 9 11.3
1 36 -1 23.5 12.3
-1 -36 1 19.1 11
1 -36 -1 21.2 13.3
1 -36 -1 30.9 11.9
-1 -36 1 28.5 14
-1 36 0 44.3 15
1 36 0 47.3 14.3
-1 36 0 27.8 14.2
1 36 0 44.1 15.6
1 -36 0 33.4 15.3
-1 -36 0 42.4 13.4
1 -36 0 25.3 11.7
-1 -36 0 47.4 16.3
-1 36 -1 67.09 19
-1 36 -1 69.79 16.8
1 36 1 62.49 18.6
1 36 1 58.79 16.2
1 -36 1 52.49 13.8
-1 -36 -1 46.8 16.8
-1 -36 -1 69.89 15
1 -36 1 39 16.6
-1 36 -2 23.9 15
-1 36 -2 27.3 13.5
1 36 2 38.3 16.2
1 36 2 39.7 15.1
1 -36 2 31.2 15.5
-1 -36 -2 35 12.1
1 -36 2 37.1 12
-1 -36 -2 9.8 13.4
1 36 3 4.5 10.4
-1 36 -3 17.2 13.2
-1 36 -3 12.4 10.9
1 -36 3 3.3 9.4
-1 -36 -3 9 13.1
1 -36 3 1.8 13.5
-1 -36 -3 -8.7 7.9
-1 36 -4 3.9 12.7
-1 36 -4 20.7 11.9
1 36 4 9.9 12.8
1 -36 4 0.9 13.5
1 -36 4 9.3 10
-1 -36 -4 36.5 11.9
-1 -36 -4 3.9 11.7
-1 36 -5 37.9 14.3
1 36 5 48.8 16.8
-1 36 -5 68.19 20.6
-1 -36 -5 65.89 14.9
-1 -36 -5 30.2 14.8
1 -36 5 48.8 14.5
1 37 -4 36.5 13.4
1 37 -4 44.4 16.3
-1 37 4 25.5 13.9
1 -37 -4 6.6 12.2
-1 -37 4 36.3 13.7
1 -37 -4 21.2 10.6
1 37 -3 -9.6 8
1 37 -3 12.8 12.6
-1 37 3 -8.5 10.9
-1 -37 3 -9.6 12.3
1 -37 -3 1.6 10.5
-1 -37 3 2.5 9.6
1 -37 -3 -3.6 8
-1 37 2 50.49 16.4
1 37 -2 33 15.6
1 37 -2 40.5 13.8
-1 -37 2 21.8 15.3
1 -37 -2 30.2 11.8
1 -37 -2 18.4 13.9
-1 -37 2 48.7 13.8
-1 37 1 18 12.8
1 37 -1 34.9 13.5
1 37 -1 28.5 15.7
1 -37 -1 17.9 11.1
-1 -37 1 18.8 10.9
1 -37 -1 29.2 15
-1 -37 1 39.3 16.8
-1 37 0 141.19 26
1 37 0 186.58 29
-1 37 0 147.59 24.7
1 37 0 179.68 25.1
-1 -37 0 158.28 23
1 -37 0 145.69 22.3
-1 -37 0 192.38 29.6
1 37 1 -14.7 9.5
1 37 1 -0.6 9.4
-1 37 -1 -2.8 10.6
-1 37 -1 3.5 9.4
1 -37 1 0.5 11.6
-1 -37 -1 2.2 9.9
1 -37 1 -5.2 9.5
-1 -37 -1 -10.9 10.7
-1 37 -2 3.1 10.7
-1 37 -2 6 12
1 37 2 -11.4 9.4
1 -37 2 3.7 13.1
-1 -37 -2 1.3 11.3
1 -37 2 -2.1 9
-1 -37 -2 -6.2 8.5
-1 37 -3 97.09 24.1
1 37 3 51.09 16.7
-1 37 -3 38.3 15.2
1 -37 3 90.19 22.1
-1 -37 -3 28.7 16.3
-1 -37 -3 62.79 14.3
1 -37 3 62.59 15
-1 37 -4 -4.4 11.3
1 37 4 3.2 10.6
-1 37 -4 1.1 9.6
1 -37 4 -13.9 12.3
-1 -37 -4 3.4 12.9
-1 -37 -4 -5.8 8.9
1 -37 4 2.4 9.7
1 38 -1 89.99 19.8
1 38 -1 143.39 26
-1 38 1 129.69 24.1
-1 -38 1 114.39 20
1 -38 -1 76.79 21
1 -38 -1 124.69 19.9
-1 -38 1 89.79 23.2
1 38 0 9.3 11.5
1 38 0 -3.2 12.1
-1 38 0 -1.1 10.7
-1 -38 0 0 10.8
-1 -38 0 10 14.2
1 -38 0 -2.7 9.4
1 -38 0 7.4 12.1
-1 38 -1 -4.8 11
-1 38 -1 -6 9.3
1 38 1 5.7 10.8
1 -38 1 -7.1 7.9
1 -38 1 14.3 13.6
-1 -38 -1 -14.7 11.2
-1 -38 -1 5.1 9.7
2 0 -17 -4 7.7
2 0 -16 266.37 27.8
2 0 -16 306.87 28.1
2 0 -15 -12.1 5.6
-2 0 15 -5.1 5
2 0 -15 2.1 7
-2 0 15 -2.6 6.1
-2 0 14 2.1 6
2 0 -14 -9.4 5.4
-2 0 14 -1.2 4.6
2 0 -14 -4.6 5.2
-2 0 13 8.1 4.5
-2 0 13 0 5.3
2 0 -13 -2.3 6.3
2 0 -13 -2.4 5.2
-2 0 12 332.57 26.7
-2 0 12 334.17 28.7
2 0 -12 362.26 29.8
2 0 -12 346.47 29.4
2 0 -11 2.4 4.7
-2 0 11 0.6 3.3
2 0 -11 -13.5 4.3
-2 0 11 -5.7 4.2
2 0 -10 186.28 17.9
2 0 -10 192.78 18.4
-2 0 10 182.18 17.5
-2 0 10 201.98 15.2
2 0 -9 2.1 4.6
-2 0 9 -5.6 3.6
2 0 -9 -3.6 3.6
-2 0 9 -1 1.7
-2 0 9 -3.3 1.8
2 0 -8 166.48 15.5
-2 0 8 175.18 15.3
-2 0 8 170.58 14.9
2 0 -8 160.48 15
-2 0 7 3.3 3.6
2 0 -7 -0.6 3
2 0 -7 -6.9 3.6
-2 0 7 1.9 3.5
2 0 -6 37 5.9
2 0 -6 29.5 5.4
-2 0 6 42.4 5.7
-2 0 6 40.4 6.2
2 0 -5 -3.5 2.4
-2 0 5 3.2 2.7
2 0 -5 3.2 2.8
-2 0 5 2.3 2.4
-2 0 4 645.14 45.1
2 0 -4 623.24 45.1
-2 0 4 661.43 45
2 0 -4 625.44 45.1
2 0 -1 -1.6 2.5
-2 0 1 2.9 2.5
2 0 -1 -2.3 2.3
2 0 0 1936.71 133.49
2 0 0 1787.02 133.99
-2 0 0 1836.82 133.49
-2 0 0 1884.31 133.99
-2 0 0 1965.7 134.29
-2 0 0 2028 133.69
2 0 0 1954.6 134.29
2 0 1 -0.5 3.4
-2 0 -1 2 4
-2 0 -1 0.9 3.5
-2 0 -1 -0.9 3.7
2 0 1 0.4 3.9
2 0 1 -0.2 3.5
2 0 1 -0.9 3
-2 0 -1 1.4 3.2
-2 0 -2 373.46 26.4
2 0 2 280.47 25.9
2 0 2 383.46 27.2
2 0 2 361.96 26.3
-2 0 -2 353.16 27.5
-2 0 -2 370.56 26.4
2 0 2 310.27 27.1
-2 0 -2 337.47 27
-2 0 -3 1.1 4.2
2 0 3 -2.7 4.1
2 0 3 -1.4 5.3
-2 0 -3 -3.8 4.4
2 0 3 8.9 5.9
-2 0 -3 -5.9 5.3
-2 0 -3 -4 5.4
2 0 3 -6.4 4.1
-2 0 -4 283.97 25.1
-2 0 -4 283.37 22.8
2 0 4 309.87 24.7
2 0 4 279.47 24.5
-2 0 -4 305.77 23.3
2 0 4 286.37 23.2
2 0 4 284.47 23.1
-2 0 -4 270.17 24.2
2 0 5 1 4.6
2 0 5 -3.4 4.1
-2 0 -5 -4 5
-2 0 -5 -3 3.5
2 0 5 -2.3 5.1
-2 0 -5 4.8 4.6
-2 0 -5 -2.1 5.8
2 0 5 -3 5.1
2 0 6 4902.51 324.77
2 0 6 4474.95 322.97
-2 0 -6 4506.95 322.67
-2 0 -6 4445.76 324.47
2 0 6 4522.15 324.77
2 0 6 4710.33 323.17
-2 0 -6 4811.02 322.77
-2 0 -6 4536.45 324.87
-2 0 -7 1.2 3.6
2 0 7 0.3 6.6
2 0 7 2.3 4.7
2 0 7 -11.2 4.3
-2 0 -7 -3.1 6.7
-2 0 -7 0.8 5.7
2 0 7 -5.5 4.7
-2 0 -7 1.6 4.5
-2 0 -8 199.28 16.4
2 0 8 200.98 19.3
2 0 8 168.28 16.9
-2 0 -8 173.18 15.9
-2 0 -8 147.29 19
2 0 8 172.68 19.5
-2 0 -8 170.78 18.5
-2 0 -9 1.6 7.3
-2 0 -9 -0.9 3.4
-2 0 -9 -5.1 3.7
2 0 9 1.5 5.3
-2 0 -9 -1 5.2
2 0 9 3.3 6.1
-2 0 -10 306.27 27.8
-2 0 -10 281.57 27.9
-2 0 -10 277.37 23
2 0 10 267.47 26.8
2 0 10 278.97 25.2
2 0 11 8.4 5.9
2 0 11 -9.3 5.8
-2 0 -11 3.4 3.7
-2 0 -11 1.2 7.2
-2 0 -11 4.8 8.3
-2 0 -11 -3 3.7
-2 0 -12 449.76 44.1
2 0 12 576.04 45.4
-2 0 -12 563.34 38.9
-2 0 -12 472.75 38.6
-2 0 -12 511.75 44.9
2 0 12 567.34 43
-2 0 -13 -4.1 2.6
-2 0 -13 -6.8 2.9
2 0 13 2 7.7
2 0 13 -0.3 6.5
-2 0 -13 -4 8.1
-2 0 -13 -1.1 6.9
-2 0 -14 51.09 13.6
2 0 14 58.99 12.4
-2 0 -14 37.5 12.9
2 0 14 72.29 15.6
-2 0 -15 0.3 9.1
-2 0 -16 99.69 18.7
-2 0 -17 -9.8 8.1
2 1 -17 64.09 13.5
2 -1 -17 58.19 12.7
2 1 -16 49 11.6
2 1 -16 45.5 12.3
2 -1 -16 71.89 13.1
2 -1 -16 35 10.7
-2 1 15 162.38 16.6
2 1 -15 158.68 19
2 1 -15 156.28 18.9
-2 1 15 154.78 17.9
2 -1 -15 155.98 18.6
-2 -1 15 156.48 18.1
2 -1 -15 158.38 18.8
-2 -1 15 142.29 16.3
2 1 -14 104.29 15.4
2 1 -14 105.69 15.2
-2 1 14 117.99 14.7
-2 1 14 112.29 12.9
-2 -1 14 115.09 14.8
2 -1 -14 118.29 15.7
2 -1 -14 129.49 15.6
-2 -1 14 102.49 12.9
-2 1 13 5 4.8
-2 1 13 -0.9 5.5
2 1 -13 1.3 5.5
2 1 -13 0.6 6.2
2 -1 -13 1.7 6.9
-2 -1 13 3.6 4.5
2 -1 -13 5.4 5.9
-2 -1 13 8 6
-2 1 12 4.2 5.7
2 1 -12 3 6.2
-2 1 12 -2.1 3.6
2 1 -12 -4.9 4.7
-2 -1 12 5.7 5.8
-2 -1 12 4.3 3.9
2 -1 -12 3.7 5.3
2 -1 -12 1.4 6
2 1 -11 3.1 5.2
-2 1 11 2.8 3.3
2 1 -11 1.6 5.7
-2 1 11 8.2 5.7
2 -1 -11 2.3 4.7
-2 -1 11 1.9 5.1
-2 -1 11 1.5 3.6
2 -1 -11 10.1 6.5
2 1 -10 140.19 14.7
-2 1 10 147.79 11.8
2 1 -10 136.39 15
-2 1 10 149.59 14.3
-2 -1 10 143.99 12
-2 -1 10 151.18 14.5
2 -1 -10 126.29 14.2
2 -1 -10 124.69 14.7
2 1 -9 169.58 16
-2 1 9 160.08 15.6
2 1 -9 189.08 16.6
-2 1 9 177.78 12.7
-2 1 9 157.68 12.6
2 -1 -9 162.38 16.2
2 -1 -9 162.38 15.7
-2 -1 9 164.68 15.7
-2 -1 9 190.58 13.4
-2 -1 9 180.08 13.2
-2 1 8 662.73 48.5
2 1 -8 663.13 49.1
2 1 -8 629.94 48.8
-2 1 8 691.73 48.8
-2 -1 8 650.03 48.9
2 -1 -8 655.83 48.7
2 -1 -8 633.04 48.9
-2 -1 8 701.13 48.8
-2 1 7 2.7 3.4
-2 1 7 -0.5 3.1
2 1 -7 1 3.8
2 1 -7 -3.3 2.9
2 -1 -7 2.6 3.9
-2 -1 7 2.5 3.4
-2 -1 7 -4 3.6
2 -1 -7 1.2 3.2
-2 1 6 6.9 3.3
2 1 -6 2.7 3.1
2 1 -6 -0.5 3.4
-2 1 6 -0.6 3.1
2 -1 -6 2.5 2.9
-2 -1 6 4.3 3.6
-2 -1 6 1.3 3.1
2 -1 -6 2 3.6
-2 1 5 286.07 20.8
2 1 -5 263.97 21
2 1 -5 264.97 21.1
-2 1 5 295.07 20.7
-2 -1 5 295.07 20.9
2 -1 -5 266.67 20.7
-2 -1 5 279.97 21.1
2 -1 -5 274.87 20.9
2 1 -4 1093.99 78.99
2 1 -4 1128.29 78.99
2 -1 -4 1045.8 78.69
-2 -1 4 1159.58 79.09
-2 -1 4 1201.38 78.89
2 1 -3 1040.1 76.39
2 1 -3 1071.09 76.39
-2 -1 3 1125.19 76.49
-2 -1 3 1136.09 76.39
2 1 -2 328.47 23
2 1 -2 300.57 22.9
-2 -1 2 321.57 22.8
-2 -1 2 322.07 23
2 1 -1 75.49 7.1
2 1 -1 68.59 7.3
-2 1 1 78.69 7.2
2 -1 -1 75.19 7.1
2 -1 -1 80.29 6.9
-2 -1 1 65.99 7.2
-2 1 0 41 5.9
-2 1 0 33.9 4
2 1 0 40.8 4.6
-2 1 0 35.9 4.7
2 1 0 32.6 5.6
-2 1 0 32.5 5.4
2 1 0 30.9 4.5
2 1 0 41.5 6.2
2 -1 0 32.4 4.3
2 -1 0 29 5.4
-2 -1 0 38.2 5.7
-2 -1 0 32.5 4.5
2 -1 0 34.7 4.6
2 -1 0 27.9 5.3
-2 -1 0 33.2 5.9
-2 -1 0 35.5 4.6
2 1 1 1543.35 102.19
2 1 1 1597.64 101.59
-2 1 -1 1369.36 101.49
-2 1 -1 1544.65 101.49
2 1 1 1401.46 101.39
2 1 1 1244.08 101.99
-2 1 -1 1498.95 102.39
-2 1 -1 1528.65 102.19
2 -1 1 1547.75 102.19
2 -1 1 1477.75 101.59
-2 -1 -1 1222.58 101.79
2 -1 1 1398.96 101.29
-2 -1 -1 1347.47 102.19
-2 -1 -1 1530.25 101.59
2 -1 1 1445.66 102.39
-2 -1 -1 1389.16 101.39
2 1 2 16.3 4.8
-2 1 -2 5.1 5.1
2 1 2 4.3 5.6
-2 1 -2 8.2 4.9
-2 1 -2 20.9 6.9
2 1 2 5.6 4.4
2 1 2 10.5 5.5
-2 1 -2 11.9 4.4
2 -1 2 10.7 4.8
-2 -1 -2 10.3 4.3
-2 -1 -2 17.2 5.6
2 -1 2 7.9 5.7
-2 -1 -2 9 6.5
-2 -1 -2 13.2 5.5
2 -1 2 9.7 4.4
2 -1 2 4 5.7
2 1 3 1191.38 83.79
2 1 3 1162.58 83.69
-2 1 -3 1300.57 84.99
-2 1 -3 1172.98 83.79
2 1 3 1174.68 84.59
-2 1 -3 1125.59 83.59
2 1 3 1195.68 84.99
-2 1 -3 981.5 84.49
2 -1 3 1219.18 84.79
-2 -1 -3 1192.68 84.79
-2 -1 -3 1215.78 83.69
-2 -1 -3 1283.67 85.29
2 -1 3 1177.38 83.69
-2 -1 -3 1171.18 83.79
2 -1 3 1166.58 83.79
2 -1 3 1076.49 84.69
-2 1 -4 1275.17 86.79
2 1 4 1164.48 86.69
2 1 4 1206.28 87.99
-2 1 -4 1110.29 86.39
2 1 4 1243.98 87.79
-2 1 -4 1397.06 88.79
2 1 4 1196.58 86.59
-2 1 -4 1256.57 87.89
2 -1 4 1078.69 87.39
2 -1 4 1080.49 87.69
-2 -1 -4 1109.79 86.49
-2 -1 -4 1249.97 86.59
-2 -1 -4 1170.08 87.69
2 -1 4 1351.56 86.89
-2 -1 -4 1256.37 88.39
2 -1 4 1274.57 86.89
2 1 5 316.07 24.1
2 1 5 276.07 23.6
-2 1 -5 261.97 23.5
-2 1 -5 266.67 25.4
-2 1 -5 312.57 25.3
2 1 5 277.77 25
2 1 5 277.77 25.3
-2 1 -5 311.17 23.5
2 -1 5 300.37 25.8
2 -1 5 318.57 24
2 -1 5 272.47 24.9
-2 -1 -5 288.37 23.6
2 -1 5 306.17 24.1
-2 -1 -5 258.07 25.4
-2 -1 -5 342.77 23.8
-2 -1 -5 287.37 25
-2 1 -6 993.1 80.49
2 1 6 1081.99 80.99
2 1 6 1154.78 82.89
-2 1 -6 1106.09 82.99
2 1 6 1204.38 81.19
-2 1 -6 1073.09 82.39
-2 1 -6 1027.6 80.39
2 1 6 1153.18 82.59
2 -1 6 1082.69 80.99
-2 -1 -6 1072.39 82.39
2 -1 6 1176.88 81.29
-2 -1 -6 1205.68 83.49
2 -1 6 1160.08 82.79
-2 -1 -6 1229.38 80.79
2 -1 6 1166.18 83.09
-2 -1 -6 1067.69 80.59
-2 1 -7 254.67 28.1
-2 1 -7 329.37 26.1
2 1 7 334.67 26.8
2 1 7 331.27 26.7
2 1 7 294.77 28.1
-2 1 -7 315.87 28.3
-2 1 -7 346.97 26
2 1 7 331.57 28.5
2 -1 7 311.47 26.6
-2 -1 -7 321.97 28.4
-2 -1 -7 318.27 28.9
2 -1 7 367.96 27.1
-2 -1 -7 330.57 25.9
-2 -1 -7 333.77 26.2
2 -1 7 305.97 28.4
2 -1 7 347.17 28.5
-2 1 -8 5.9 7.5
-2 1 -8 5.3 5.5
-2 1 -8 6.3 3.9
2 1 8 -3.8 4.2
2 1 8 12.4 7.2
-2 1 -8 -2.5 3.9
2 1 8 3.8 7.2
2 -1 8 -9.4 5
-2 -1 -8 2.6 4.5
2 -1 8 3.4 6.3
-2 -1 -8 10.4 6.8
-2 -1 -8 -0.5 3.6
2 -1 8 -4.6 4.3
-2 -1 -8 -4.2 4.7
-2 1 -9 83.99 13
-2 1 -9 66.19 9.3
-2 1 -9 54.39 8.7
-2 1 -9 76.09 13.9
2 1 9 73.69 11
2 1 9 71.89 12.3
-2 -1 -9 73.19 9.4
2 -1 9 62.99 10.5
-2 -1 -9 72.29 12.6
2 -1 9 64.79 12.8
-2 -1 -9 71.89 8.8
-2 -1 -9 68.69 13.7
-2 1 -10 178.38 16
-2 1 -10 198.48 16.5
2 1 10 184.98 20.5
-2 1 -10 170.28 21
2 1 10 173.88 18.3
-2 1 -10 173.88 20.3
2 -1 10 199.78 18.7
-2 -1 -10 159.38 15.9
-2 -1 -10 180.78 16
-2 -1 -10 169.08 20.2
-2 -1 -10 156.98 20.7
2 -1 10 191.48 20.5
2 1 11 9.6 6.2
-2 1 -11 3.8 7
2 1 11 4 6.8
-2 1 -11 2.6 4.1
-2 1 -11 -1 7.9
-2 -1 -11 5.9 4.1
-2 -1 -11 12.9 8.5
-2 -1 -11 7.9 4.7
-2 -1 -11 22.3 8.4
2 -1 11 20.4 7.1
2 -1 11 15.5 8.1
-2 1 -12 12.5 4.3
2 1 12 4.7 7.3
-2 1 -12 6.4 4.6
-2 1 -12 12.7 8.4
-2 1 -12 7 8.5
2 1 12 2.9 6.5
-2 -1 -12 11.2 3.9
-2 -1 -12 8.8 8
2 -1 12 6.9 8.4
-2 -1 -12 17.7 10
-2 -1 -12 12.5 4.3
2 -1 12 16.6 7.6
-2 1 -13 76.19 15.4
-2 1 -13 71.49 7.8
2 1 13 71.49 15.1
-2 1 -13 50.89 14.1
-2 1 -13 61.09 7.9
2 1 13 66.29 12.8
-2 -1 -13 74.29 7.5
-2 -1 -13 73.59 7.2
-2 -1 -13 72.79 15.3
2 -1 13 70.99 13.1
-2 -1 -13 67.79 15.2
2 -1 13 76.09 15.4
2 1 14 58.49 12.6
2 1 14 53.89 14.2
-2 1 -14 63.29 14.6
-2 1 -14 41.6 12.9
-2 -1 -14 54.59 13.8
2 -1 14 43.9 11.6
-2 -1 -14 76.29 15.8
2 -1 14 64.49 15.1
-2 1 -15 27.9 12.3
-2 -1 -15 37.7 13.4
-2 1 -16 90.89 18.2
-2 -1 -16 96.59 19.1
-2 1 -17 62.39 16
-2 -1 -17 82.79 17.3
2 2 -17 8.6 8.5
2 -2 -17 1 7.8
2 2 -16 -6 6.8
2 2 -16 5.2 8.1
2 -2 -16 11.2 7.9
2 2 -15 119.29 15.8
-2 2 15 88.09 14.1
-2 2 15 91.09 12.5
2 2 -15 96.09 15.5
-2 -2 15 121.49 13.8
2 -2 -15 86.69 14.9
-2 -2 15 79.39 13.7
-2 2 14 120.69 14.8
2 2 -14 92.89 15.4
2 2 -14 106.79 15.2
-2 2 14 103.29 12.7
-2 -2 14 133.49 15.1
2 -2 -14 104.59 15.1
-2 -2 14 111.19 13.1
2 -2 -14 103.39 15.1
-2 2 13 -2.9 3.9
2 2 -13 -5.2 4.9
-2 2 13 -2.3 5.2
2 2 -13 2.5 6.3
2 -2 -13 0 5.2
-2 -2 13 2.8 5.4
-2 -2 13 -7.1 3.5
2 -2 -13 -3.7 6.3
2 2 -12 9.9 6.9
-2 2 12 18.1 6.6
-2 2 12 9.1 4.5
2 2 -12 8.1 5.9
2 -2 -12 7.2 6.6
2 -2 -12 11 6.3
-2 -2 12 16.6 5
-2 -2 12 17.4 6.7
-2 2 11 351.06 26.8
2 2 -11 271.77 26.9
2 2 -11 302.57 27
-2 -2 11 337.07 24.8
2 -2 -11 312.97 26.7
-2 -2 11 309.67 26.6
2 -2 -11 318.07 27.3
-2 2 10 5.7 2.9
2 2 -10 12.9 6
2 2 -10 9.1 5.2
-2 2 10 5.5 4.8
2 -2 -10 6.7 4.8
-2 -2 10 9.7 4.8
2 -2 -10 5.1 5.3
-2 -2 10 5.8 3.4
2 2 -9 139.89 14.6
2 2 -9 146.39 14.2
-2 2 9 151.58 13.9
-2 -2 9 142.29 11.5
2 -2 -9 127.79 14.2
-2 -2 9 140.39 11.6
2 -2 -9 121.09 13.5
-2 -2 9 157.58 14
2 2 -8 15.1 4.6
-2 2 8 13.8 4.7
2 2 -8 8 4.9
-2 2 8 16.8 5.1
-2 -2 8 14.9 2.5
-2 -2 8 21.9 3.2
-2 -2 8 11.1 4.4
-2 -2 8 9.8 4.9
2 -2 -8 16.3 4.6
2 -2 -8 11.2 5.4
-2 2 7 3 3.6
-2 2 7 0.2 3.3
2 2 -7 -0.2 3.6
2 2 -7 2.8 4.2
2 -2 -7 6.8 3.5
2 -2 -7 6.5 3.9
-2 -2 7 2.9 4.1
-2 -2 7 6 3.8
2 2 -6 1074.49 77.79
-2 2 6 1162.88 77.49
2 2 -6 1019.4 77.79
-2 2 6 1109.89 77.29
2 -2 -6 1060.69 77.49
-2 -2 6 1138.69 77.99
-2 -2 6 1067.69 77.49
-2 2 5 121.49 10.1
2 2 -5 113.39 10.8
2 2 -5 125.09 10.7
-2 2 5 123.39 10.1
-2 -2 5 125.39 11
2 -2 -5 109.89 10.3
2 -2 -5 118.69 10
-2 -2 5 126.09 10.6
2 2 -4 600.34 42.6
-2 2 4 615.24 42.1
2 2 -4 547.55 42.6
-2 2 4 628.84 42
2 -2 -4 563.64 42.1
2 -2 -4 586.74 42
-2 -2 4 613.74 42.8
-2 -2 4 602.34 42.5
2 2 -3 17.4 3.3
2 2 -3 20.2 3.4
-2 -2 3 23.3 3.6
-2 -2 3 16.6 3.3
-2 2 2 124.59 9.7
-2 2 2 120.79 9.9
2 2 -2 134.09 10.4
2 2 -2 133.39 10.4
2 -2 -2 116.59 9.8
2 -2 -2 124.89 10
-2 -2 2 133.19 10.5
-2 2 1 5.7 3.2
2 2 -1 4.6 3
2 2 -1 4.8 1.9
2 2 -1 6.5 3.3
2 2 -1 4.2 1.9
2 -2 -1 2.8 3
-2 -2 1 6.6 2.1
-2 -2 1 6.1 2
2 -2 -1 3.7 2.8
-2 -2 1 4 3
-2 -2 1 0.5 2.7
2 2 0 593.74 45.7
-2 2 0 629.34 45
2 2 0 595.04 45.9
-2 2 0 657.13 45.3
2 2 0 606.64 45.2
2 2 0 630.84 45.1
-2 2 0 566.14 45.8
-2 2 0 617.64 45.7
-2 -2 0 645.34 45.2
2 -2 0 653.93 45
-2 -2 0 625.14 45.3
2 -2 0 648.54 45.9
-2 -2 0 693.83 46.2
2 -2 0 671.93 45.9
-2 -2 0 639.24 45.8
2 -2 0 681.93 45.3
-2 2 -1 1617.14 111.79
2 2 1 1554.14 111.69
2 2 1 1541.25 111.39
2 2 1 1618.74 110.99
-2 2 -1 1560.94 110.69
2 2 1 1671.53 110.99
-2 -2 -1 1590.34 110.89
2 -2 1 1662.83 110.79
-2 -2 -1 1592.64 111.79
-2 -2 -1 1501.35 110.89
-2 -2 -1 1536.45 111.49
2 -2 1 1632.84 111.59
2 -2 1 1427.46 110.89
-2 2 -2 2265.37 164.88
2 2 2 2331.87 164.18
-2 2 -2 2481.45 164.48
2 2 2 2087.99 164.68
-2 2 -2 2296.37 163.98
2 2 2 2171.28 164.98
-2 2 -2 2388.76 165.28
2 2 2 2181.08 164.08
2 -2 2 2362.56 165.28
-2 -2 -2 2412.86 165.28
-2 -2 -2 2327.07 164.18
2 -2 2 2296.17 164.28
2 -2 2 2404.66 164.98
-2 -2 -2 2520.15 164.38
-2 -2 -2 2442.86 164.98
2 -2 2 2489.45 164.08
2 2 3 26.8 7.1
2 2 3 43.9 6.9
-2 2 -3 37.6 6.5
2 2 3 33.6 7.5
-2 2 -3 28.3 7.7
2 2 3 41 6.7
-2 2 -3 30.7 6.7
-2 2 -3 35 6.7
-2 -2 -3 32 7.6
2 -2 3 32.2 7.5
2 -2 3 48.3 7.3
2 -2 3 42.7 8.5
-2 -2 -3 40.9 6.6
-2 -2 -3 40.6 6.6
-2 -2 -3 36.4 8.2
2 -2 3 36.3 6.9
-2 2 -4 1352.46 96.69
-2 2 -4 1363.66 95.29
2 2 4 1426.26 96.39
2 2 4 1303.67 95.09
2 2 4 1374.06 96.59
2 2 4 1202.88 94.89
-2 2 -4 1288.57 94.99
-2 -2 -4 1359.56 96.39
2 -2 4 1217.78 96.09
-2 -2 -4 1326.37 95.09
-2 -2 -4 1362.56 94.99
-2 -2 -4 1404.46 96.89
2 -2 4 1351.56 96.69
2 -2 4 1363.46 95.09
2 -2 4 1328.77 95.29
-2 2 -5 1550.34 113.49
-2 2 -5 1721.33 115.29
-2 2 -5 1589.84 115.29
-2 2 -5 1694.43 113.59
2 2 5 1563.94 113.49
2 2 5 1623.44 114.89
2 2 5 1634.84 113.69
2 2 5 1646.14 115.29
-2 -2 -5 1631.04 113.49
-2 -2 -5 1441.36 113.09
-2 -2 -5 1483.45 114.99
2 -2 5 1571.14 115.19
2 -2 5 1629.64 113.79
2 -2 5 1437.16 114.59
2 -2 5 1695.73 113.79
-2 -2 -5 1629.34 115.09
-2 2 -6 154.38 16.6
2 2 6 182.78 17.1
-2 2 -6 212.48 19.2
2 2 6 184.48 17.3
2 2 6 177.88 18.9
-2 2 -6 159.08 19.5
2 2 6 186.98 18.9
-2 2 -6 183.78 16.6
2 -2 6 171.98 17.1
2 -2 6 184.48 19
-2 -2 -6 216.38 16.9
-2 -2 -6 187.58 19.8
2 -2 6 212.38 17.4
2 -2 6 209.78 19.9
-2 -2 -6 191.88 18.9
-2 -2 -6 175.58 16.8
2 2 7 375.26 34.2
2 2 7 419.46 32.7
2 2 7 429.16 32.8
-2 2 -7 410.36 32.1
-2 2 -7 427.26 35.4
2 2 7 400.06 34.1
-2 2 -7 398.76 34.1
-2 2 -7 398.26 31.9
2 -2 7 387.76 32.4
-2 -2 -7 421.06 35.1
2 -2 7 395.06 32.7
-2 -2 -7 419.06 34.5
2 -2 7 422.66 34.9
-2 -2 -7 429.16 32.1
2 -2 7 418.36 34.5
-2 -2 -7 444.46 31.9
2 2 8 292.47 27.8
-2 2 -8 333.17 25.5
-2 2 -8 332.67 29.2
-2 2 -8 290.47 27.8
2 2 8 352.26 26.6
-2 2 -8 317.07 25.5
2 -2 8 337.07 26.7
2 -2 8 320.57 31.2
-2 -2 -8 323.57 25.3
-2 -2 -8 268.47 28.1
-2 -2 -8 299.17 24.9
-2 -2 -8 310.47 28.1
2 -2 8 301.17 28.1
2 2 9 84.99 13.7
-2 2 -9 67.69 13.7
-2 2 -9 83.89 10.4
2 2 9 91.69 11.7
-2 2 -9 91.69 13.6
-2 2 -9 89.99 10.1
-2 -2 -9 85.59 10.3
2 -2 9 76.89 11.7
-2 -2 -9 75.19 9.7
-2 -2 -9 67.39 12.8
-2 -2 -9 70.89 14.1
2 -2 9 108.69 14.2
-2 2 -10 55.09 8.5
2 2 10 32.9 8.7
-2 2 -10 47.2 12.6
-2 2 -10 39.3 10.5
-2 2 -10 50.29 8
2 2 10 43.6 11.2
2 -2 10 49.4 11.1
-2 -2 -10 40 11.3
-2 -2 -10 42.3 7.3
2 -2 10 64.49 10.7
-2 -2 -10 47.5 7.5
-2 -2 -10 64.89 13
-2 2 -11 12.7 4.8
-2 2 -11 24.6 6.1
-2 2 -11 14.6 8.9
-2 2 -11 17.8 8.9
2 2 11 22.4 7.7
2 2 11 22.6 9.3
2 -2 11 22.9 8
-2 -2 -11 19.1 5.2
-2 -2 -11 22.4 5.5
-2 -2 -11 13.5 10.1
2 -2 11 23.7 9.8
-2 -2 -11 14.5 8.5
-2 2 -12 16 8.8
2 2 12 9 6.9
-2 2 -12 4.8 8.7
2 2 12 6.8 7.6
-2 2 -12 8 4.7
-2 -2 -12 14.2 4.4
-2 -2 -12 10.1 8.6
-2 -2 -12 11.3 3.9
2 -2 12 2.3 7.8
2 -2 12 -6.6 5.7
-2 -2 -12 24.9 9.4
2 2 13 278.67 27.1
-2 2 -13 306.27 22.3
2 2 13 313.37 29.7
-2 2 -13 262.27 29.1
-2 2 -13 306.67 29.6
-2 2 -13 262.67 22
2 -2 13 279.27 27
-2 -2 -13 268.67 21.1
-2 -2 -13 285.07 29.2
2 -2 13 261.37 28.8
-2 -2 -13 290.07 21.2
-2 -2 -13 308.47 30.1
-2 2 -14 42.3 12.6
2 2 14 54.99 11.8
-2 2 -14 59.49 14
2 2 14 56.99 13.9
2 -2 14 38.3 13.2
-2 -2 -14 14.2 10.2
2 -2 14 34.6 10.7
-2 -2 -14 28.8 11.9
-2 2 -15 -0.7 9.1
-2 -2 -15 14 9.9
-2 2 -16 1.1 9.3
-2 -2 -16 2 9.4
-2 2 -17 -3.4 9.7
-2 -2 -17 9.8 10.2
2 3 -17 5.8 8.2
2 -3 -17 7.8 8.2
2 3 -16 130.29 17.9
2 3 -16 144.49 18.3
2 -3 -16 120.19 17.2
2 -3 -16 100.39 16.3
-2 3 15 2.7 6.9
2 3 -15 -0.3 6.5
2 3 -15 3 7.1
-2 3 15 -7.9 4.6
-2 -3 15 1.4 5.6
-2 -3 15 12 7.1
2 -3 -15 9.7 6.8
2 -3 -15 -1.6 6.7
-2 3 14 25.1 6.8
2 3 -14 35.4 9.5
-2 3 14 33.9 8.8
2 3 -14 29.5 8.7
2 -3 -14 35.9 9.1
-2 -3 14 17.5 6.9
2 -3 -14 29.3 8.5
-2 -3 14 13.3 6.9
-2 3 13 81.99 10.7
2 3 -13 105.49 14.4
-2 3 13 101.19 13.2
2 3 -13 64.79 13
2 -3 -13 100.19 14.4
-2 -3 13 101.69 13.2
-2 -3 13 97.89 11.6
-2 3 12 0.1 5
-2 3 12 2.5 3.7
2 3 -12 3.7 6.1
2 3 -12 3.9 5.4
-2 -3 12 0.5 4.9
-2 -3 12 8.2 4.7
2 -3 -12 4.9 6
2 3 -11 541.15 45.8
-2 3 11 589.64 43.3
2 3 -11 611.24 46.3
-2 3 11 608.84 45.5
-2 -3 11 610.24 45.7
2 -3 -11 572.64 45.9
-2 -3 11 606.84 43.9
-2 3 10 33.6 4.9
-2 3 10 30.1 7.2
2 3 -10 59.89 9.8
2 3 -10 27.6 7
-2 -3 10 41 8.1
-2 -3 10 33.5 5.7
2 -3 -10 34.9 7.6
-2 3 9 997.9 67.19
-2 3 9 957.5 69.69
-2 3 9 951.7 67.09
2 3 -9 936.11 70.39
2 3 -9 966.3 70.49
2 -3 -9 898.81 69.99
-2 -3 9 1031.7 70.19
-2 -3 9 923.81 68.09
2 3 -8 119.09 13.2
-2 3 8 134.79 12.4
-2 3 8 135.09 12.5
2 3 -8 100.89 12.4
-2 -3 8 129.89 10.4
-2 -3 8 110.89 13
2 -3 -8 120.89 12.8
-2 -3 8 138.29 12.8
2 -3 -8 131.99 12.3
-2 -3 8 140.39 10.6
-2 3 7 162.88 14.6
2 3 -7 161.68 15.5
-2 3 7 193.28 15
2 3 -7 171.88 15.3
-2 -3 7 157.68 15.4
2 -3 -7 156.18 14.5
-2 -3 7 175.58 12.7
-2 -3 7 185.68 15.2
2 -3 -7 146.69 14.9
-2 -3 7 183.48 12.8
-2 3 6 19 4.4
-2 3 6 26.6 4.9
2 3 -6 24.9 4.9
2 3 -6 29.9 5.6
-2 -3 6 23.3 5.5
2 -3 -6 28.3 4.7
-2 -3 6 38 6.4
2 -3 -6 24.7 4.9
2 3 -5 132.19 11.4
-2 3 5 135.39 10.5
2 3 -5 111.29 11.1
-2 3 5 115.99 10.3
2 -3 -5 114.29 10.6
2 -3 -5 109.29 10.2
-2 -3 5 120.99 10.9
-2 -3 5 137.79 11.7
-2 3 4 7.2 2.7
-2 3 4 8.2 2.6
2 3 -4 8.1 3.3
2 3 -4 10.4 3.5
2 -3 -4 7.9 2.8
2 -3 -4 7.2 2.8
-2 -3 4 12.1 3.8
-2 -3 4 13.3 3.5
-2 3 3 245.48 18.2
2 3 -3 238.68 19
-2 3 3 238.88 18.2
2 3 -3 252.87 19
2 -3 -3 246.08 18.3
2 -3 -3 242.18 18.4
-2 -3 3 255.87 19
-2 -3 3 271.97 19
2 3 -2 1497.55 106.59
-2 3 2 1588.84 106.19
2 3 -2 1440.46 106.49
-2 3 2 1507.35 106.29
2 -3 -2 1462.85 106.19
-2 -3 2 1501.05 105.69
-2 -3 2 1544.05 106.69
2 -3 -2 1492.55 106.29
-2 -3 2 1618.14 105.89
2 3 -1 1411.26 98.99
-2 3 1 1371.76 99.59
2 3 -1 1469.95 99.79
-2 3 1 1351.96 98.99
2 3 -1 1515.35 99.99
2 3 -1 1370.26 99.09
-2 -3 1 1427.26 99.09
2 -3 -1 1396.06 99.49
2 -3 -1 1407.76 98.69
-2 -3 1 1371.76 99.59
2 -3 -1 1402.16 99.69
2 -3 -1 1413.46 98.79
-2 -3 1 1511.25 99.99
-2 3 0 56.39 8.3
2 3 0 51.09 6.9
2 3 0 52.39 7.5
2 3 0 65.19 8.2
-2 3 0 63.19 7.3
2 3 0 68.69 6.7
-2 3 0 57.19 6.3
-2 3 0 72.09 7.3
2 -3 0 63.19 8.3
-2 -3 0 66.99 8.4
-2 -3 0 64.69 6.9
2 -3 0 58.89 6.2
2 -3 0 63.29 7.9
-2 -3 0 47.9 7.2
-2 -3 0 72.39 7.1
2 -3 0 67.99 7.1
-2 3 -1 -1.7 3.6
2 3 1 4 4.3
2 3 1 -2 4.7
2 3 1 7 4.2
2 3 1 0.4 3.7
-2 3 -1 0.8 3.3
-2 3 -1 -0.2 4.6
-2 3 -1 0.9 5.2
2 -3 1 4.9 3.6
-2 -3 -1 -1.8 3.5
2 -3 1 -1.7 4
-2 -3 -1 -1.7 3.8
2 -3 1 -2.1 4.9
-2 -3 -1 -0.3 4.2
2 -3 1 -4.6 4.2
-2 -3 -1 -0.6 4.9
2 3 2 102.49 11.7
2 3 2 111.49 10.6
2 3 2 108.79 12.5
2 3 2 120.99 11.3
-2 3 -2 114.29 13.4
-2 3 -2 100.59 11.3
-2 3 -2 103.09 10.4
-2 3 -2 109.09 11.7
2 -3 2 125.69 10.8
-2 -3 -2 97.99 11.6
2 -3 2 88.39 11.7
2 -3 2 108.19 12.3
-2 -3 -2 99.29 11
-2 -3 -2 112.39 12.5
-2 -3 -2 106.99 10.9
2 -3 2 110.59 11.4
2 3 3 1566.04 102.59
-2 3 -3 1612.64 101.79
-2 3 -3 1442.16 101.19
-2 3 -3 1497.75 102.49
-2 3 -3 1498.95 102.89
2 3 3 1416.86 101.29
2 3 3 1363.46 102.39
2 3 3 1284.07 101.09
-2 -3 -3 1361.66 102.19
2 -3 3 1397.16 102.19
-2 -3 -3 1438.56 101.29
-2 -3 -3 1486.35 102.69
-2 -3 -3 1368.26 101.19
2 -3 3 1284.77 101.29
2 -3 3 1473.15 101.19
2 -3 3 1363.46 102.49
2 3 4 1087.09 83.29
-2 3 -4 1190.48 83.39
-2 3 -4 1115.69 84.59
2 3 4 1075.79 84.49
-2 3 -4 1218.58 83.79
-2 3 -4 1217.58 85.19
2 3 4 1218.28 83.59
2 3 4 1161.18 84.59
2 -3 4 964.9 84.29
-2 -3 -4 1183.58 84.59
2 -3 4 1146.49 83.69
-2 -3 -4 1238.98 85.29
2 -3 4 1234.98 84.89
2 -3 4 1367.26 83.79
-2 -3 -4 1123.99 83.29
-2 -3 -4 1109.19 83.29
2 3 5 51.19 8.3
-2 3 -5 41.6 9.9
-2 3 -5 40.8 7.7
2 3 5 38.2 8.8
2 3 5 51.09 10.2
2 3 5 57.79 8.7
-2 3 -5 28 7.7
-2 3 -5 45.5 7.8
2 -3 5 39.2 8.7
2 -3 5 56.79 8.6
2 -3 5 27.8 7.2
-2 -3 -5 43.4 7.6
-2 -3 -5 58.59 10.1
2 -3 5 54.89 9.9
-2 -3 -5 48.6 9.4
-2 -3 -5 48.1 8.5
-2 3 -6 2210.88 154.48
2 3 6 2170.88 152.48
2 3 6 2012.3 153.68
2 3 6 2307.17 154.08
-2 3 -6 2115.49 153.98
-2 3 -6 2224.48 152.18
-2 3 -6 2149.19 152.18
2 3 6 2000.1 152.08
-2 -3 -6 2159.08 153.88
2 -3 6 2209.38 152.38
2 -3 6 2210.98 153.98
-2 -3 -6 2040.7 151.78
2 -3 6 2209.68 154.38
-2 -3 -6 2213.88 154.48
-2 -3 -6 2104.29 151.78
2 -3 6 2083.19 152.48
-2 3 -7 1.7 5.8
2 3 7 2.8 4.7
2 3 7 -0.4 4.7
-2 3 -7 -0.1 3.7
-2 3 -7 6.2 4.9
2 3 7 -1.3 5.3
-2 3 -7 -8 5.9
2 3 7 2.8 5.9
2 -3 7 -0.2 4.7
2 -3 7 -0.8 5.5
-2 -3 -7 -1.2 6.3
-2 -3 -7 0.6 4.8
2 -3 7 0.2 5.8
-2 -3 -7 3 5.7
2 -3 7 5.6 5.2
2 3 8 -2.7 5.5
-2 3 -8 8 6.8
-2 3 -8 -1.6 3.6
-2 3 -8 -2.7 4.5
2 3 8 4.5 5.2
-2 3 -8 2.9 5.3
-2 -3 -8 -1.9 3.9
-2 -3 -8 -2.9 3.4
2 -3 8 -0.1 4.9
2 -3 8 2.2 6.5
-2 -3 -8 -7.3 5.7
2 -3 8 6.2 8.3
-2 -3 -8 -4.8 4.9
-2 3 -9 45.5 8.5
-2 3 -9 49.2 10.5
-2 3 -9 59.19 8.3
2 3 9 51.69 11.4
-2 3 -9 64.99 12.8
2 3 9 54.99 9.8
2 -3 9 50.49 9.3
-2 -3 -9 59.69 12.8
-2 -3 -9 44 8.3
-2 -3 -9 49.2 7.7
-2 -3 -9 58.89 11.3
2 -3 9 40.5 10.4
-2 3 -10 27.5 9.2
2 3 10 9 7.7
2 3 10 12.6 6.6
-2 3 -10 8 4.5
-2 3 -10 5.3 7.6
-2 3 -10 15.8 5.4
2 -3 10 19.3 8.5
-2 -3 -10 14.7 5.1
-2 -3 -10 10.5 7.7
-2 -3 -10 20.4 5.2
-2 -3 -10 13.1 8.4
2 -3 10 16.9 7
-2 3 -11 8.4 8.8
2 3 11 11.3 6.7
2 3 11 38.5 10
-2 3 -11 8.3 4.7
-2 3 -11 5.9 4.3
-2 3 -11 -4.1 6.7
2 -3 11 2.1 7.4
-2 -3 -11 12.8 8.2
-2 -3 -11 12.7 4.6
-2 -3 -11 9.5 4.2
2 -3 11 11.8 7.1
-2 -3 -11 -3.8 7.5
-2 3 -12 38 6.8
2 3 12 24 9.8
-2 3 -12 34.8 11.4
-2 3 -12 29.5 10.5
2 3 12 38.4 9.3
-2 3 -12 34.8 6.6
2 -3 12 36.1 11.7
-2 -3 -12 41.3 6.2
-2 -3 -12 43.9 6.6
2 -3 12 52.49 10.8
-2 -3 -12 20.9 9.7
-2 -3 -12 25.4 11.1
-2 3 -13 149.79 20.3
-2 3 -13 153.68 13.3
2 3 13 123.19 17.3
-2 3 -13 165.78 13.5
-2 3 -13 153.28 21.3
2 3 13 120.39 19
2 -3 13 109.49 19.4
-2 -3 -13 188.08 21.9
2 -3 13 167.98 18.5
-2 -3 -13 136.39 11.5
-2 -3 -13 169.18 20.7
-2 -3 -13 141.89 11.7
-2 3 -14 5.4 2.9
-2 3 -14 4.8 2.7
2 3 14 5.2 7.8
-2 3 -14 13.7 9.1
2 3 14 16.6 9.7
-2 3 -14 18 10.4
2 -3 14 0.6 7.3
-2 -3 -14 -0.4 9.1
-2 -3 -14 7.3 8.8
2 -3 14 0.7 8.3
-2 3 -15 221.48 26.6
-2 -3 -15 213.38 26.5
-2 3 -16 92.69 17.9
-2 -3 -16 76.59 16.8
-2 3 -17 13.2 11.6
-2 -3 -17 7.5 10.1
2 4 -17 6.6 8.4
2 -4 -17 4.3 8.4
2 4 -16 -1.7 7.4
2 4 -16 19.9 9.1
2 -4 -16 11.3 7.8
2 -4 -16 16.4 8.9
2 4 -15 95.59 16.5
-2 4 15 103.69 13.8
2 4 -15 127.49 17.1
-2 4 15 116.89 19.1
-2 -4 15 90.39 15.6
2 -4 -15 146.59 17.2
-2 -4 15 156.18 19.7
2 -4 -15 133.99 16.3
-2 4 14 1.2 5
-2 4 14 8.6 6.6
2 4 -14 -2 6
2 4 -14 1.9 6.9
2 -4 -14 -8.2 5.1
-2 -4 14 2.9 5.5
2 -4 -14 3.5 6.8
-2 -4 14 5 6.7
-2 4 13 4.7 4.7
2 4 -13 -2.6 6.2
-2 4 13 3.7 5.6
2 4 -13 11.4 7.4
-2 -4 13 2.7 5.8
2 -4 -13 14.1 7.5
2 -4 -13 12.6 6.5
-2 -4 13 12 5.4
2 4 -12 -4.2 5.3
2 4 -12 -0.5 5.9
-2 4 12 2.4 5.2
2 -4 -12 7 5.5
2 -4 -12 3.5 6.1
-2 -4 12 -6.9 4.6
-2 -4 12 6.8 4.4
-2 4 11 4.4 5
-2 4 11 11.8 4
2 4 -11 6.2 5.7
2 4 -11 2.9 5.9
-2 -4 11 -1 4.9
2 -4 -11 -3.1 4.4
2 -4 -11 3.6 5.8
-2 -4 11 -3.2 3.7
-2 4 10 53.49 9
-2 4 10 41.3 5.8
2 4 -10 37.5 8.1
2 4 -10 46.4 8.9
-2 -4 10 45.1 7.1
2 -4 -10 51.99 9.2
2 -4 -10 30.5 7.4
-2 -4 10 42.4 8.4
-2 4 9 305.97 23.1
2 4 -9 314.07 26.6
-2 4 9 309.97 25.7
-2 4 9 335.47 23.3
2 4 -9 339.77 27
2 -4 -9 307.07 25.8
-2 -4 9 315.17 26.1
2 -4 -9 319.17 26.4
-2 -4 9 332.17 24.5
-2 4 8 542.55 41
2 4 -8 519.45 41.8
-2 4 8 564.54 41.1
2 4 -8 562.34 41.8
2 -4 -8 536.15 41
-2 -4 8 551.64 39.8
2 -4 -8 560.74 41.5
-2 -4 8 545.25 39.7
-2 -4 8 554.14 41.5
2 4 -7 94.59 10.9
-2 4 7 97.09 10.4
-2 4 7 105.09 10.6
2 4 -7 98.39 11.5
2 -4 -7 102.49 10.9
-2 -4 7 110.19 8.9
-2 -4 7 112.69 11.1
-2 -4 7 107.59 9
-2 -4 7 93.69 11.5
2 -4 -7 101.59 10.3
-2 4 6 10.6 3.9
2 4 -6 12.4 4.5
2 4 -6 13.3 4.7
-2 -4 6 12 2.6
-2 -4 6 14.1 2.9
-2 -4 6 13.8 4.7
2 -4 -6 10.9 3.8
-2 -4 6 8.7 4.3
-2 4 5 124.09 11
2 4 -5 128.19 12
2 4 -5 132.09 11.9
-2 4 5 120.19 10.9
-2 -4 5 126.59 11.7
-2 -4 5 125.79 12.1
2 -4 -5 116.99 10.9
2 -4 -5 128.09 11.4
-2 -4 5 131.29 9.7
2 4 -4 1685.43 133.99
-2 4 4 1807.22 133.49
-2 4 4 1997.3 133.69
2 4 -4 1744.53 134.19
-2 -4 4 2034.8 132.99
2 -4 -4 1858.61 133.69
-2 -4 4 2047 134.89
-2 -4 4 2050.99 134.29
2 -4 -4 1906.81 133.59
-2 -4 4 1950.1 132.89
-2 4 3 2043 134.99
2 4 -3 1923.51 135.59
2 4 -3 1917.81 135.49
-2 4 3 1892.01 134.99
-2 -4 3 2059.69 134.69
2 -4 -3 1694.63 134.89
-2 -4 3 1946.11 134.49
-2 -4 3 1960.7 135.49
2 -4 -3 1927.31 135.09
2 4 -2 167.88 12.1
2 4 -2 153.08 13.6
-2 4 2 162.28 13.1
2 4 -2 174.18 13.8
2 4 -2 147.89 12.2
-2 -4 2 151.58 12.6
-2 -4 2 144.59 13.4
-2 -4 2 175.88 13.8
2 -4 -2 159.28 13.1
-2 -4 2 161.38 12.4
2 -4 -2 160.88 13.3
-2 4 0 1644.84 117.79
2 4 0 1698.73 117.89
2 4 0 1788.12 118.69
2 4 0 1631.14 118.29
2 4 0 1630.44 117.59
-2 4 0 1748.93 117.49
-2 4 0 1853.41 118.79
-2 4 0 1398.36 117.99
2 -4 0 1828.02 118.39
2 -4 0 1763.02 117.89
-2 -4 0 1563.64 118.39
-2 -4 0 1767.12 117.99
-2 -4 0 1411.56 117.99
-2 -4 0 1791.32 117.79
2 -4 0 1631.34 118.49
2 -4 0 1687.43 117.49
-2 4 -1 396.86 32.1
2 4 1 447.46 32.8
-2 4 -1 388.16 32.6
2 4 1 452.75 33.4
-2 4 -1 458.35 33.5
2 4 1 441.96 32.4
2 4 1 468.45 33.9
-2 4 -1 459.05 34
2 -4 1 491.65 34.2
-2 -4 -1 407.66 32.6
2 -4 1 472.25 33.7
-2 -4 -1 460.25 33.4
2 -4 1 349.27 32.4
2 -4 1 461.55 32.3
-2 -4 -1 434.46 32.5
-2 -4 -1 466.35 34.1
-2 4 -2 118.59 13
-2 4 -2 93.79 11.1
2 4 2 77.79 11
2 4 2 92.69 10.3
2 4 2 71.69 9.4
-2 4 -2 85.99 9.3
2 4 2 101.39 11.6
-2 4 -2 89.29 10.9
-2 -4 -2 87.29 10.4
-2 -4 -2 125.59 11.9
-2 -4 -2 70.89 12.1
2 -4 2 104.99 12.6
-2 -4 -2 92.39 10.3
2 -4 2 82.69 9.3
2 -4 2 106.69 11.8
2 -4 2 105.89 11
-2 4 -3 33.1 7.7
-2 4 -3 31.5 7.1
2 4 3 45.4 8.7
2 4 3 39 7.6
-2 4 -3 29.3 7.3
2 4 3 26.6 6.2
-2 4 -3 29.9 6.3
2 4 3 36.1 6.9
2 -4 3 29.1 5.7
-2 -4 -3 34.9 6.9
-2 -4 -3 21.3 7.3
2 -4 3 35.5 7.5
-2 -4 -3 30.1 6.1
-2 -4 -3 46.7 8.1
2 -4 3 23.6 7.8
2 -4 3 42.5 7.6
-2 4 -4 27.6 5.7
2 4 4 29.5 7.5
-2 4 -4 18 5.7
-2 4 -4 40.1 8.3
2 4 4 34.5 6.6
-2 4 -4 30 8
2 4 4 30.9 7.5
2 4 4 33.4 6.5
-2 -4 -4 23.4 5.8
2 -4 4 39.5 8.4
2 -4 4 34.5 6.3
-2 -4 -4 24.4 7.7
-2 -4 -4 16.3 6.2
2 -4 4 11.8 6.7
2 -4 4 38.4 7.1
-2 4 -5 1205.98 90.79
2 4 5 1338.07 91.29
-2 4 -5 1309.17 92.79
2 4 5 1271.07 92.69
2 4 5 1321.17 92.59
-2 4 -5 1174.78 90.99
-2 4 -5 1296.27 93.19
2 4 5 1229.88 91.09
-2 -4 -5 1269.77 90.89
2 -4 5 1307.07 91.19
2 -4 5 1281.27 92.99
-2 -4 -5 1292.37 92.49
-2 -4 -5 1274.97 90.79
2 -4 5 1292.37 92.69
2 -4 5 1292.77 91.49
-2 -4 -5 1164.08 92.49
-2 4 -6 165.58 18.6
2 4 6 153.28 15.5
2 4 6 150.38 17.1
2 4 6 157.18 15.6
-2 4 -6 162.58 15.1
-2 4 -6 165.08 15.6
-2 4 -6 173.88 17.5
2 4 6 169.48 17.5
2 -4 6 146.39 16.1
2 -4 6 194.58 16
-2 -4 -6 187.58 18.2
2 -4 6 150.98 17.5
-2 -4 -6 127.89 14.9
2 -4 6 168.28 18
-2 -4 -6 157.88 17
2 4 7 547.25 43.7
2 4 7 555.54 42.2
2 4 7 603.54 42.5
-2 4 -7 585.44 44.4
-2 4 -7 566.24 41.9
-2 4 -7 526.05 44.4
-2 4 -7 545.65 41.6
2 4 7 519.15 43.7
-2 -4 -7 548.45 41.6
-2 -4 -7 573.34 44
2 -4 7 522.45 42
2 -4 7 536.85 42.5
-2 -4 -7 517.65 44.2
2 -4 7 507.05 43.9
-2 -4 -7 581.34 41.7
2 -4 7 554.24 44.1
2 4 8 54.89 9.4
-2 4 -8 62.09 9.1
-2 4 -8 39.7 10
2 4 8 58.49 11.4
-2 4 -8 35.7 9.8
-2 4 -8 54.89 8.2
-2 -4 -8 46.4 10.1
-2 -4 -8 60.69 12.1
-2 -4 -8 52.39 7.9
2 -4 8 43.5 10.3
2 -4 8 56.09 9.5
-2 -4 -8 52.59 8.4
2 4 9 5.9 5.7
-2 4 -9 7.4 7.6
-2 4 -9 8 6.4
2 4 9 13.4 7.3
-2 4 -9 9.9 4.9
-2 4 -9 10.2 4.4
-2 -4 -9 4.6 3.9
-2 -4 -9 8.5 8
-2 -4 -9 6.7 6.5
-2 -4 -9 0.1 4.2
2 -4 9 -6.3 5.9
2 -4 9 12.2 6
2 4 10 45.7 10.7
-2 4 -10 57.79 9.1
-2 4 -10 58.19 8.4
-2 4 -10 52.89 11.6
-2 4 -10 56.59 12.4
2 4 10 55.39 10.3
-2 -4 -10 45.8 11.8
2 -4 10 47.2 9.9
-2 -4 -10 50.99 11.8
2 -4 10 57.09 12.4
-2 -4 -10 43.4 7.5
-2 -4 -10 43.7 7.6
2 4 11 331.27 30
-2 4 -11 298.87 29.7
2 4 11 312.27 27.5
-2 4 -11 352.46 25.5
-2 4 -11 310.67 25.1
-2 4 -11 260.77 29.4
-2 -4 -11 304.77 30.4
-2 -4 -11 324.37 24.5
-2 -4 -11 254.37 28.7
2 -4 11 287.27 29.4
2 -4 11 311.97 27.6
-2 -4 -11 307.77 24.3
2 4 12 93.99 13.6
-2 4 -12 91.09 10
-2 4 -12 72.89 10.1
2 4 12 82.49 15.5
-2 4 -12 89.39 17
-2 4 -12 103.59 18.1
-2 -4 -12 65.09 14.6
2 -4 12 98.89 16.4
-2 -4 -12 79.49 15.6
-2 -4 -12 76.99 8.9
2 -4 12 85.39 13.4
-2 -4 -12 89.09 9.2
-2 4 -13 6.8 7.9
2 4 13 10.9 7.4
-2 4 -13 5.8 9.4
-2 4 -13 -3.3 3.8
2 4 13 16.5 9
-2 -4 -13 -2 7.2
-2 -4 -13 -3.4 2.3
2 -4 13 -8.7 7.3
-2 -4 -13 4.7 2.4
2 -4 13 -0.7 6.4
-2 -4 -13 11.1 9.1
-2 4 -14 27.7 4.7
-2 4 -14 29 12.2
2 4 14 31.1 10.1
-2 4 -14 21.9 11.5
-2 4 -14 25.2 4.7
2 4 14 40.5 12.2
2 -4 14 15.9 8.7
2 -4 14 16 10.2
-2 -4 -14 21.7 10.9
-2 -4 -14 24.3 12.2
-2 4 -15 118.09 19.9
-2 -4 -15 90.99 18.8
-2 4 -16 4.3 9.9
-2 -4 -16 0.2 9.3
-2 4 -17 17.4 11.5
-2 -4 -17 16.6 11.4
2 5 -17 17.3 9.5
2 -5 -17 23 10
2 5 -16 13 8.6
2 5 -16 15 8.6
2 -5 -16 10 8.1
2 -5 -16 6.7 7.7
2 5 -15 17 9
-2 5 15 29.9 13.5
-2 5 15 12.7 6.6
2 5 -15 31.1 10.3
2 -5 -15 19.4 8.8
2 -5 -15 40.3 9.6
-2 -5 15 14.7 8.5
-2 5 14 61.09 12
2 5 -14 66.99 13.4
2 5 -14 67.69 13.7
-2 5 14 59.59 10
2 -5 -14 89.59 13.1
-2 -5 14 84.59 11.5
2 -5 -14 53.29 11.6
-2 -5 14 65.69 12.9
2 5 -13 206.48 21.2
2 5 -13 204.58 21.1
-2 5 13 185.68 19.6
-2 -5 13 192.78 18.5
-2 -5 13 226.88 20.8
2 -5 -13 193.58 20.6
2 -5 -13 188.88 19.9
2 5 -12 192.98 18.7
-2 5 12 170.28 17.2
2 5 -12 173.38 18.4
-2 5 12 167.18 15
-2 -5 12 162.18 15.7
2 -5 -12 173.38 17.4
-2 -5 12 142.59 17.2
2 -5 -12 143.59 17.6
2 5 -11 3.9 6.3
-2 5 11 4.6 5.2
2 5 -11 0.8 5.4
-2 5 11 4.8 3.7
-2 -5 11 -0.8 4.1
2 -5 -11 -3 6.1
-2 -5 11 3 5.3
2 -5 -11 7.2 5.2
-2 5 10 1620.94 112.59
2 5 -10 1604.54 115.69
-2 5 10 1557.24 114.49
2 5 -10 1710.03 115.79
2 -5 -10 1510.05 114.59
2 -5 -10 1532.95 114.99
-2 -5 10 1681.73 113.59
-2 -5 10 1563.54 115.09
-2 5 9 31.7 7
2 5 -9 24.2 6.6
2 5 -9 31.8 7.6
-2 5 9 20.3 3.8
-2 5 9 24.8 3.9
2 -5 -9 30.1 6.3
-2 -5 9 33.2 7.4
2 -5 -9 19.8 6.7
-2 -5 9 25.4 5
-2 5 8 632.64 45.8
2 5 -8 570.44 46.4
2 5 -8 564.04 46.4
-2 -5 8 707.03 46.6
2 -5 -8 594.14 46
-2 -5 8 620.24 44.6
2 -5 -8 606.64 45.6
-2 -5 8 616.54 44.7
2 5 -7 41.8 8.1
-2 5 7 33.5 6.7
2 5 -7 31.3 6.6
-2 5 7 43.2 6.9
2 -5 -7 45.6 6.7
2 -5 -7 35 6.4
-2 -5 7 34.7 5.5
-2 -5 7 31.6 6.8
-2 -5 7 34.8 6.7
-2 -5 7 34.4 5.3
2 5 -6 58.59 8.7
2 5 -6 50.69 7.9
-2 5 6 44 6.9
-2 -5 6 47.1 6
-2 -5 6 60.79 6.5
2 -5 -6 60.69 7.3
2 -5 -6 51.79 7.8
-2 -5 6 63.99 8.8
-2 -5 6 67.19 8.4
2 5 -5 645.54 47
2 5 -5 609.24 47
-2 5 5 665.33 46.2
-2 5 5 630.34 46.2
-2 -5 5 668.23 45.6
2 -5 -5 618.24 46.4
-2 -5 5 629.24 45.7
2 -5 -5 635.64 46.2
-2 -5 5 635.64 46.9
2 5 -4 477.85 37
-2 5 4 535.35 36.5
-2 5 4 501.05 36.3
-2 -5 4 503.45 36
2 -5 -4 503.25 36.4
2 -5 -4 457.15 36.4
-2 -5 4 501.55 35.7
-2 -5 4 504.25 37
2 5 -3 134.69 11.9
-2 5 3 114.99 10.8
-2 5 3 116.19 10.6
2 5 -3 125.89 9.7
2 5 -3 135.69 12
2 5 -3 112.19 9.8
-2 -5 3 133.09 11.8
2 -5 -3 117.39 10.9
2 -5 -3 135.29 11.3
-2 -5 3 126.59 11.7
-2 -5 3 130.89 10.3
2 5 -2 2084.79 155.88
-2 5 2 2285.07 155.58
-2 5 2 2359.96 156.58
2 5 -2 2327.97 156.88
2 5 -2 2082.59 156.68
-2 5 2 2153.08 155.68
2 5 -2 2124.29 155.68
2 -5 -2 2298.07 156.68
-2 -5 2 2272.87 155.88
-2 -5 2 2401.96 157.08
-2 -5 2 2170.28 156.78
2 -5 -2 2233.18 156.38
2 5 -1 130.79 11.7
-2 5 1 135.09 11.4
2 5 -1 125.09 12.4
-2 5 1 140.79 12
2 5 -1 143.29 12.6
2 5 -1 123.49 11
-2 5 1 99.59 12
2 -5 -1 124.19 12.2
-2 -5 1 142.79 13
2 -5 -1 128.19 10.6
2 -5 -1 102.59 12.2
2 -5 -1 125.99 11.1
-2 -5 1 135.29 12.4
-2 -5 1 122.99 11.5
-2 -5 1 140.29 11.3
2 5 0 45.9 7.5
-2 5 0 34.6 6.6
-2 5 0 48.7 6
-2 5 0 43.5 7.3
2 5 0 29.8 6.2
2 5 0 36.6 6.7
2 5 0 38.5 6.3
-2 5 0 37 6.8
2 -5 0 41.2 7.2
2 -5 0 51.29 7.7
-2 -5 0 37.1 6.1
-2 -5 0 39 7.1
2 -5 0 36.5 6.1
2 -5 0 32.3 6.8
-2 -5 0 39.7 7.5
-2 -5 0 27.9 6.4
2 5 1 169.78 14.7
-2 5 -1 156.78 14.3
2 5 1 142.29 13.3
2 5 1 170.28 15.2
-2 5 -1 159.18 13
2 5 1 165.18 14.1
-2 5 -1 121.09 14.8
-2 5 -1 169.48 14.6
2 -5 1 144.29 13.7
-2 -5 -1 114.19 14.1
2 -5 1 139.59 13.1
-2 -5 -1 167.38 13.6
2 -5 1 156.88 15.2
2 -5 1 141.29 14.4
-2 -5 -1 152.78 13.9
-2 -5 -1 177.68 15.6
2 5 2 916.51 71.39
2 5 2 974.2 71.79
-2 5 -2 957.3 70.39
-2 5 -2 878.21 71.39
-2 5 -2 1161.68 71.49
2 5 2 934.21 70.59
2 5 2 1054.49 71.09
-2 -5 -2 994.4 71.69
-2 -5 -2 1011.5 70.79
2 -5 2 998.3 71.79
2 -5 2 848.52 71.59
2 -5 2 1074.59 70.59
-2 -5 -2 1072.29 72.39
-2 -5 -2 925.01 70.69
2 -5 2 1016.7 71.19
-2 5 -3 539.35 40.8
-2 5 -3 514.35 39.2
-2 5 -3 495.05 40
2 5 3 523.05 40
2 5 3 546.35 40.4
-2 5 -3 521.25 38.7
2 5 3 514.65 38.9
2 5 3 422.76 38.6
2 -5 3 523.65 39.3
2 -5 3 490.55 38.5
-2 -5 -3 492.95 38.8
-2 -5 -3 544.95 39
2 -5 3 597.34 40.7
2 -5 3 569.44 40.9
-2 -5 -3 511.55 39.9
-2 -5 -3 547.15 40.4
2 5 4 1698.13 128.99
2 5 4 1688.93 127.69
2 5 4 1748.93 128.89
-2 5 -4 1869.61 127.79
-2 5 -4 1799.22 128.09
-2 5 -4 1862.71 129.69
2 5 4 1900.51 128.09
-2 5 -4 1543.35 128.59
2 -5 4 1749.12 128.09
2 -5 4 1960.6 129.29
2 -5 4 1743.13 127.69
-2 -5 -4 1776.12 127.69
-2 -5 -4 1992.5 129.79
2 -5 4 1835.62 129.59
-2 -5 -4 1902.01 129.09
-2 5 -5 62.49 10.8
-2 5 -5 43.9 8.7
2 5 5 64.89 11
2 5 5 57.19 9.3
2 5 5 49 9.4
-2 5 -5 64.89 12.1
-2 5 -5 70.09 8.9
2 5 5 68.19 11.6
-2 -5 -5 62.89 9
2 -5 5 51.29 9.9
-2 -5 -5 69.69 11.8
2 -5 5 70.49 9.4
2 -5 5 74.09 11.5
-2 -5 -5 50.99 10.1
-2 -5 -5 65.59 9.5
2 -5 5 47.2 9.9
-2 5 -6 199.38 17.5
-2 5 -6 178.38 19.8
-2 5 -6 189.48 18.8
2 5 6 201.38 17.6
-2 5 -6 177.58 16.9
2 5 6 177.58 17.4
2 5 6 205.38 19.3
2 5 6 180.78 19
2 -5 6 197.78 18.1
2 -5 6 188.28 19.2
2 -5 6 180.58 17.5
-2 -5 -6 211.18 17.1
-2 -5 -6 187.48 19.9
-2 -5 -6 167.78 16.9
2 -5 6 178.98 19.1
2 5 7 863.61 65.79
2 5 7 877.91 64.09
2 5 7 910.81 64.29
2 5 7 865.21 65.89
-2 5 -7 884.11 63.79
-2 5 -7 832.52 66.29
-2 5 -7 885.31 66.09
-2 5 -7 899.31 63.79
2 -5 7 865.81 65.89
-2 -5 -7 918.41 66.59
2 -5 7 775.22 63.99
-2 -5 -7 896.01 63.49
2 -5 7 824.22 63.89
-2 -5 -7 881.91 63.49
2 -5 7 816.32 65.99
-2 5 -8 55.79 9
2 5 8 48.6 11.3
2 5 8 47.1 8.6
-2 5 -8 48 11.1
-2 5 -8 30.7 9.1
-2 5 -8 43.1 7.8
2 -5 8 48.6 8.6
-2 -5 -8 37 8.9
2 -5 8 46.8 10.9
-2 -5 -8 55.69 8.6
-2 -5 -8 37.1 7.3
-2 -5 -8 35.3 10.2
-2 5 -9 39.9 10.5
-2 5 -9 45.1 8.1
2 5 9 37.1 10.1
-2 5 -9 48.3 8.8
-2 5 -9 36.9 9.7
2 5 9 64.69 10.8
-2 -5 -9 53.89 11.7
-2 -5 -9 54.89 8.6
2 -5 9 58.79 10
-2 -5 -9 44.7 7.7
2 -5 9 50.19 11.7
-2 -5 -9 57.29 11.2
2 5 10 76.19 12.4
-2 5 -10 96.09 15.9
-2 5 -10 113.19 11.9
-2 5 -10 90.59 14.7
-2 5 -10 83.39 10.7
2 5 10 74.09 14.2
-2 -5 -10 75.59 15
-2 -5 -10 103.59 11
2 -5 10 86.09 14.5
-2 -5 -10 86.29 15
2 -5 10 97.29 13
-2 -5 -10 82.59 10.1
2 5 11 82.69 13.5
-2 5 -11 102.09 11.4
2 5 11 104.19 16.1
-2 5 -11 112.29 11.8
-2 5 -11 109.19 17
-2 5 -11 97.39 15.7
-2 -5 -11 60.19 14
-2 -5 -11 74.29 15
2 -5 11 98.49 16.2
-2 -5 -11 105.69 10.6
-2 -5 -11 99.69 10.8
2 -5 11 104.89 14.1
2 5 12 47.7 12.7
-2 5 -12 36.7 12.6
-2 5 -12 38.6 7.5
-2 5 -12 57.29 13.1
2 5 12 43.3 9.7
-2 5 -12 45.9 7.8
2 -5 12 50.99 10.2
-2 -5 -12 67.99 13.9
-2 -5 -12 30.7 11.2
2 -5 12 62.49 14.3
-2 -5 -12 55.09 6.9
-2 -5 -12 42.5 7
-2 5 -13 -2.8 7.8
-2 5 -13 9.8 9.6
2 5 13 7.9 8.7
-2 5 -13 7.2 4.3
-2 5 -13 11.3 5
2 5 13 7.9 7.5
2 -5 13 12.4 8.7
-2 -5 -13 2.8 7.9
-2 -5 -13 9.6 2.8
2 -5 13 16.3 8.4
-2 -5 -13 8.5 3
-2 -5 -13 9.9 9
-2 5 -14 165.48 22.6
-2 5 -14 172.68 14.3
-2 5 -14 160.48 14.2
-2 5 -14 156.08 22.1
2 5 14 179.28 20.5
2 5 14 179.78 22.5
-2 -5 -14 139.59 22.1
2 -5 14 175.28 20.4
2 -5 14 150.28 21.9
-2 5 -15 18.4 11.5
-2 -5 -15 15.1 10.8
-2 5 -16 -5.7 9.2
-2 -5 -16 -0.6 9.1
2 6 -17 14.1 9.2
2 -6 -17 8.2 8.5
2 6 -16 14.7 8.8
2 6 -16 13.5 8.7
2 -6 -16 9.8 7.5
2 -6 -16 6.9 8.4
2 6 -15 29.9 10.2
2 6 -15 34 10.5
-2 6 15 32 8.4
-2 6 15 26.9 11.9
2 -6 -15 20.8 9.4
2 -6 -15 41.3 9.9
-2 -6 15 39.7 10.4
2 6 -14 349.67 31.2
-2 6 14 326.57 28
2 6 -14 401.26 32.4
-2 6 14 294.27 29.4
-2 -6 14 340.87 28.9
2 -6 -14 422.16 31.4
2 -6 -14 299.67 30.2
-2 -6 14 318.07 30.5
2 6 -13 48.5 11.1
-2 6 13 51.39 9
-2 6 13 54.59 10.4
2 6 -13 58.19 11.8
2 -6 -13 66.99 11.1
-2 -6 13 50.89 11.1
-2 -6 13 71.29 10.2
2 -6 -13 66.59 12.5
2 6 -12 6.7 6.2
-2 6 12 -1.5 3.7
-2 6 12 7.4 6
2 6 -12 6.2 5.8
-2 -6 12 8.6 6.4
2 -6 -12 6.1 5.5
-2 -6 12 12.5 5.3
2 -6 -12 -0.3 5.9
2 6 -11 106.99 14.7
-2 6 11 110.39 13.9
2 6 -11 128.89 15.4
-2 6 11 129.59 11.7
-2 -6 11 99.19 14.1
2 -6 -11 124.09 15.1
2 -6 -11 144.29 14.5
-2 -6 11 119.99 12.6
2 6 -10 171.78 18.7
-2 6 10 201.08 18
2 6 -10 175.78 18.5
-2 6 10 186.68 15.4
2 -6 -10 191.88 17.6
-2 -6 10 177.58 16.3
-2 -6 10 178.98 18.1
2 -6 -10 193.08 18.7
2 6 -9 443.46 34.5
2 6 -9 447.16 34.6
-2 6 9 421.56 33.3
-2 6 9 435.66 31.1
-2 -6 9 400.96 32
2 -6 -9 428.96 33.8
-2 -6 9 421.76 33.9
2 -6 -9 402.46 33.1
-2 6 8 40.6 7.7
2 6 -8 41.4 8
-2 6 8 39 4.6
2 6 -8 42.6 8.2
-2 6 8 39.1 4.9
2 -6 -8 30.9 6.5
-2 -6 8 55.29 8.7
2 -6 -8 47.7 8.6
-2 -6 8 42.9 6.4
-2 -6 8 49.4 7.7
-2 6 7 187.98 13.5
2 6 -7 180.18 16.9
2 6 -7 202.88 17.5
-2 6 7 176.18 16.2
-2 6 7 193.08 13.6
-2 6 7 181.88 16
-2 -6 7 187.58 15.2
-2 -6 7 162.78 16.5
2 -6 -7 167.68 16.5
-2 -6 7 221.28 15.8
2 -6 -7 159.58 15.7
2 6 -6 71.99 10.4
2 6 -6 79.09 10
-2 6 6 81.59 9.3
-2 6 6 85.69 9.4
-2 -6 6 79.49 8.2
2 -6 -6 84.29 9.9
-2 -6 6 95.79 9
2 -6 -6 88.59 9.3
-2 -6 6 95.79 10.4
2 6 -5 1453.95 108.49
-2 6 5 1581.64 107.89
-2 6 5 1492.25 107.69
2 6 -5 1346.87 108.39
-2 -6 5 1703.63 107.69
2 -6 -5 1456.05 107.99
2 -6 -5 1559.64 107.89
-2 -6 5 1509.35 107.19
-2 -6 5 1612.74 108.69
2 6 -4 179.18 16.6
-2 6 4 175.68 14.1
2 6 -4 181.88 14.4
-2 6 4 217.78 15.9
2 6 -4 181.28 14.4
-2 6 4 197.78 14.2
2 6 -4 208.28 16.7
-2 6 4 202.98 15.9
2 -6 -4 172.58 15.9
2 -6 -4 192.08 16
-2 -6 4 196.08 16.7
-2 -6 4 209.28 16.8
-2 -6 4 204.78 15.7
-2 -6 4 196.48 15.1
-2 6 3 2144.89 141.79
2 6 -3 2009.9 140.99
-2 6 3 2265.17 140.69
2 6 -3 2157.68 142.49
-2 6 3 2042 140.79
2 6 -3 1927.91 142.09
2 6 -3 1964.1 140.79
2 -6 -3 1680.83 141.39
-2 -6 3 2008.5 141.09
-2 -6 3 2020.7 142.29
-2 -6 3 2025.4 142.19
2 -6 -3 1934.81 141.69
-2 6 2 16.7 3.5
2 6 -2 11.3 5.2
-2 6 2 14.4 4
2 6 -2 15 4.7
2 6 -2 8.8 4
2 6 -2 14.1 3.7
-2 6 2 14.7 4.5
-2 6 2 18.3 4.8
2 -6 -2 13.3 3.1
2 -6 -2 7.6 3.2
-2 -6 2 12.8 4.3
-2 -6 2 20.2 5.5
2 -6 -2 12.2 4.8
2 -6 -2 14.5 5
-2 -6 2 13.1 3.8
-2 -6 2 16.6 5.3
-2 6 1 289.77 25
2 6 -1 350.56 26.7
2 6 -1 343.27 25.5
-2 6 1 350.96 26.6
-2 6 1 377.16 26.4
2 6 -1 361.96 26.8
-2 6 1 341.97 25.8
2 6 -1 348.27 25.8
-2 -6 1 354.36 26.7
-2 -6 1 298.77 25.9
2 -6 -1 333.47 26.6
2 -6 -1 337.27 26.3
-2 -6 1 320.67 26.6
-2 -6 1 359.46 25.6
2 -6 -1 332.97 25.6
2 -6 -1 337.57 25.1
-2 6 0 6.8 5.2
-2 6 0 0.2 4.5
-2 6 0 8.9 4.8
2 6 0 4 5.2
2 6 0 0.8 3.8
2 6 0 2.1 3.9
2 6 0 3.8 4.8
-2 6 0 -0.5 3.1
-2 -6 0 5 4.3
-2 -6 0 -6.1 5
2 -6 0 1 4.7
-2 -6 0 -1.6 4.5
-2 -6 0 5.7 4.7
2 -6 0 1.6 3.4
2 -6 0 3 4.1
2 -6 0 4 4.7
-2 6 -1 1425.16 98.89
2 6 1 1442.96 99.29
2 6 1 1358.86 97.89
2 6 1 1450.35 98.39
2 6 1 1464.65 99.19
-2 6 -1 1427.36 98.49
-2 6 -1 1383.06 97.79
2 -6 1 1424.16 97.79
2 -6 1 1346.87 99.29
-2 -6 -1 1386.36 98.89
-2 -6 -1 1288.37 98.99
-2 -6 -1 1377.16 98.49
-2 -6 -1 1430.66 98.09
2 -6 1 1157.08 97.99
2 6 2 265.87 24.7
-2 6 -2 278.87 24.2
2 6 2 318.27 23.8
-2 6 -2 299.17 23.6
2 6 2 315.97 25.3
-2 6 -2 256.87 25
2 6 2 295.87 23.9
-2 6 -2 313.07 25.3
-2 -6 -2 339.27 25.4
2 -6 2 261.17 25.4
-2 -6 -2 320.47 24.5
2 -6 2 325.97 25.4
2 -6 2 313.27 24.5
-2 -6 -2 317.87 25.8
-2 -6 -2 300.87 23.9
2 -6 2 310.07 23.5
-2 6 -3 390.76 33.5
-2 6 -3 474.05 35.1
2 6 3 412.26 33.5
2 6 3 431.86 32.8
-2 6 -3 449.36 32.5
2 6 3 398.26 32.4
2 6 3 399.16 33.9
-2 6 -3 472.25 33.3
-2 -6 -3 465.75 33.1
2 -6 3 383.56 32.2
-2 -6 -3 409.46 33.6
2 -6 3 420.76 34.2
-2 -6 -3 413.46 34.1
2 -6 3 433.76 33.2
2 -6 3 504.05 34.5
-2 -6 -3 393.36 32.4
2 6 4 98.09 10.9
-2 6 -4 83.19 13.8
-2 6 -4 79.59 12.2
-2 6 -4 98.39 10.5
2 6 4 94.09 11.3
-2 6 -4 94.39 11.4
2 6 4 80.89 12.4
2 -6 4 103.29 12.5
2 -6 4 111.29 13.9
-2 -6 -4 103.09 11.2
2 -6 4 102.79 12
-2 -6 -4 95.89 12.7
2 -6 4 88.19 10.8
-2 -6 -4 86.89 11
-2 -6 -4 111.99 12.6
2 6 5 265.37 22.5
-2 6 -5 228.58 19.7
2 6 5 262.97 20.4
-2 6 -5 226.48 20.5
2 6 5 255.77 22.2
-2 6 -5 207.48 21.6
2 6 5 235.18 20.4
-2 6 -5 233.78 22.8
-2 -6 -5 243.78 21.6
-2 -6 -5 248.98 20.3
2 -6 5 224.18 20.1
-2 -6 -5 251.37 22.8
2 -6 5 206.98 21.6
2 -6 5 207.28 20.6
2 -6 5 199.98 21.6
-2 -6 -5 251.97 20.2
2 6 6 141.39 14.2
-2 6 -6 107.39 16.1
-2 6 -6 124.29 13
2 6 6 116.49 13.5
2 6 6 112.69 15.3
-2 6 -6 125.19 15.4
2 6 6 114.09 15.3
-2 6 -6 133.09 14
-2 -6 -6 133.19 16.2
2 -6 6 140.69 13.8
-2 -6 -6 132.49 13.1
-2 -6 -6 136.19 13.6
2 -6 6 161.08 16.3
2 -6 6 137.79 14.4
2 -6 6 122.09 16.1
-2 -6 -6 124.39 14.9
-2 6 -7 79.09 9.6
2 6 7 42.8 9.9
-2 6 -7 49.2 10.6
2 6 7 79.49 10.4
-2 6 -7 90.29 13.6
2 6 7 72.29 12.4
2 6 7 49.5 9.6
-2 6 -7 63.19 10.1
-2 -6 -7 39.8 9.7
-2 -6 -7 89.59 9.6
2 -6 7 66.29 10.8
-2 -6 -7 69.19 9.5
2 -6 7 78.89 10.3
-2 -6 -7 63.59 12.5
2 -6 7 66.79 11.9
2 -6 7 46.9 10.9
2 6 8 327.77 30.9
-2 6 -8 331.07 28.3
-2 6 -8 361.86 28.7
2 6 8 375.26 29.3
-2 6 -8 329.17 31.4
-2 6 -8 400.96 32
-2 -6 -8 356.46 28.1
-2 -6 -8 358.36 30.9
-2 -6 -8 277.17 30.5
-2 -6 -8 339.77 28
2 -6 8 381.86 29.5
2 -6 8 399.16 31.6
2 6 9 227.88 22.6
-2 6 -9 231.08 25.1
-2 6 -9 236.18 24.8
2 6 9 257.47 24.8
-2 6 -9 243.08 21.6
-2 6 -9 279.97 22.3
-2 -6 -9 218.68 24.7
2 -6 9 289.67 25.4
2 -6 9 275.07 23.4
-2 -6 -9 256.97 21.3
-2 -6 -9 280.97 25.3
-2 -6 -9 237.38 21.1
2 6 10 148.09 18.7
-2 6 -10 135.69 18.2
-2 6 -10 167.98 19.9
-2 6 -10 131.09 14.6
2 6 10 145.69 16.4
-2 6 -10 143.99 14.6
2 -6 10 147.79 18.8
-2 -6 -10 156.48 14.1
-2 -6 -10 113.99 18.7
-2 -6 -10 141.99 18
2 -6 10 142.29 16.1
-2 -6 -10 159.28 14.5
-2 6 -11 18.4 9.4
-2 6 -11 0.7 3.9
2 6 11 -4.5 5.2
-2 6 -11 2.1 4.5
2 6 11 1.4 7.2
-2 6 -11 11 8.2
2 -6 11 1.7 6.2
-2 -6 -11 0 6.8
-2 -6 -11 -1.2 4.1
-2 -6 -11 6.9 4.1
2 -6 11 3.9 7.5
-2 6 -12 12.4 10.4
-2 6 -12 9.3 4.9
-2 6 -12 2.7 4.7
2 6 12 15.2 7.4
-2 6 -12 5.6 8.5
2 6 12 3.7 8.1
2 -6 12 14 9.3
2 -6 12 18.9 8.2
-2 -6 -12 7.3 4.2
-2 -6 -12 8.9 9.1
-2 -6 -12 6.8 3.8
-2 6 -13 1.5 4.4
-2 6 -13 8.6 4.8
-2 6 -13 -6.1 7.4
2 6 13 6 9
2 6 13 15.7 8.1
-2 6 -13 13.1 10.1
2 -6 13 -1.5 6.3
-2 -6 -13 8.3 2.7
-2 -6 -13 18.4 9.9
-2 -6 -13 4.4 8.2
-2 -6 -13 4.7 2.9
2 -6 13 12.6 8.8
-2 6 -14 353.56 34.1
-2 6 -14 332.87 25.5
2 6 14 346.27 33.4
-2 6 -14 351.16 34.3
2 6 14 308.77 30.5
-2 -6 -14 286.87 32.5
-2 -6 -14 344.27 33.6
2 -6 14 312.07 33.2
2 -6 14 305.67 30.6
-2 6 -15 129.39 20.8
-2 6 -15 128.39 9.5
-2 6 -15 109.79 9.1
-2 -6 -15 132.39 21
-2 6 -16 9.5 10.2
-2 -6 -16 16.7 11.1
2 7 -17 58.69 13.4
2 -7 -17 66.89 13.9
2 7 -16 13.1 8.5
2 7 -16 14.5 10.6
2 -7 -16 9 8.6
2 -7 -16 12.9 7.9
-2 7 15 23 9.9
2 7 -15 25.6 9.8
2 7 -15 23.2 9.3
2 -7 -15 16.8 8.7
-2 -7 15 17 9.1
2 -7 -15 33.3 9
2 7 -14 173.98 20.1
2 7 -14 165.38 20.1
-2 7 14 150.08 18.5
2 -7 -14 189.18 20.3
2 -7 -14 188.98 19.4
-2 -7 14 159.48 19.6
-2 -7 14 189.28 18.4
2 7 -13 71.39 13.8
-2 7 13 73.59 12.2
2 7 -13 68.89 13.1
-2 7 13 74.39 10.2
-2 -7 13 74.79 11
2 -7 -13 65.49 11.7
2 -7 -13 94.19 14
-2 -7 13 86.69 13.1
-2 7 12 0.8 3.9
-2 7 12 -1 5.2
2 7 -12 3.1 5.7
2 7 -12 6.4 6.7
2 -7 -12 2.1 5.2
-2 -7 12 1.4 5.8
2 -7 -12 9.5 6.9
-2 -7 12 4.5 4.8
2 7 -11 546.15 43.6
-2 7 11 548.05 42.3
-2 7 11 603.74 40.5
2 7 -11 522.75 43.1
2 -7 -11 519.15 42.6
2 -7 -11 496.75 41.9
-2 -7 11 531.05 42.7
-2 -7 11 519.55 40.9
-2 7 10 29 5.2
-2 7 10 11.7 5.9
2 7 -10 29 8
2 7 -10 21 7.4
-2 -7 10 17.9 5.5
2 -7 -10 15.8 7.1
-2 -7 10 21.2 7.2
2 -7 -10 16.9 5.9
-2 7 9 301.67 25.6
-2 7 9 315.07 23.5
2 7 -9 326.67 26.8
2 7 -9 260.17 26.1
-2 -7 9 334.07 26.5
2 -7 -9 340.47 25.8
-2 -7 9 318.57 24.6
2 -7 -9 268.47 25.6
-2 7 8 24.3 6
2 7 -8 27.8 6.8
-2 7 8 28.4 4.3
2 7 -8 29.6 7.3
-2 7 8 28.6 5
-2 -7 8 31 7.3
2 -7 -8 27.2 6.8
2 -7 -8 16.8 5.3
-2 -7 8 22.2 5.1
-2 7 7 23.2 4.3
2 7 -7 14.8 5.4
-2 7 7 16.9 5.2
-2 7 7 24.8 3.8
2 7 -7 14.6 6.4
-2 7 7 21.2 5.7
2 -7 -7 25.1 6.5
-2 -7 7 30.3 5.5
-2 -7 7 18.2 4.7
2 -7 -7 25.9 5.5
-2 -7 7 35 6.9
2 7 -6 305.17 24.2
-2 7 6 300.07 23.1
-2 7 6 272.47 23.1
2 7 -6 279.77 24.2
-2 7 6 297.17 21.3
-2 7 6 311.97 21.4
-2 -7 6 265.57 23.8
-2 -7 6 277.47 22.3
2 -7 -6 266.97 23.3
2 -7 -6 269.47 23
-2 -7 6 327.87 23.1
2 7 -5 436.46 32.7
-2 7 5 524.25 34.6
2 7 -5 439.56 32.7
2 7 -5 463.05 35.4
2 7 -5 454.25 35.2
-2 7 5 475.55 32.9
-2 7 5 448.26 32.9
-2 7 5 438.36 34.3
-2 -7 5 490.75 34.3
-2 -7 5 473.45 33.7
2 -7 -5 397.26 34.4
-2 -7 5 439.86 35.3
-2 -7 5 456.15 35.1
2 -7 -5 471.15 34.5
2 7 -4 556.64 39.2
-2 7 4 531.65 40.1
-2 7 4 558.94 38.9
-2 7 4 535.55 39
2 7 -4 542.55 39
2 7 -4 547.35 41
2 7 -4 534.25 40.8
-2 -7 4 523.05 40.9
-2 -7 4 532.55 40.8
2 -7 -4 534.05 40.3
-2 -7 4 559.94 39.6
2 -7 -4 522.35 40.2
-2 -7 4 567.84 40.1
2 7 -3 93.49 10.4
-2 7 3 88.79 8.3
2 7 -3 75.79 8.2
2 7 -3 89.79 8.9
-2 7 3 79.19 10.3
-2 7 3 97.29 8.7
2 7 -3 96.29 10.7
-2 7 3 107.69 9.9
2 -7 -3 82.99 7.4
2 -7 -3 76.59 9.8
-2 -7 3 86.29 10.8
2 -7 -3 77.19 9.6
-2 -7 3 94.19 8.9
-2 -7 3 92.89 10.5
2 -7 -3 95.49 7.4
-2 7 2 76.69 9.2
-2 7 2 83.89 9.5
2 7 -2 81.19 9.9
2 7 -2 81.69 8.2
2 7 -2 72.09 9.8
-2 7 2 73.49 8.5
-2 -7 2 57.99 9.6
-2 -7 2 80.09 8.5
-2 -7 2 87.69 9.4
2 -7 -2 84.89 7.7
2 -7 -2 102.69 10.1
-2 -7 2 72.59 9.6
2 -7 -2 78.09 8.1
2 -7 -2 71.29 9.5
2 7 -1 2194.88 174.68
2 7 -1 2612.44 174.08
2 7 -1 2622.14 175.28
-2 7 1 2482.65 174.78
-2 7 1 2392.86 173.78
-2 7 1 2525.35 174.28
-2 7 1 2374.36 174.88
2 -7 -1 2201.18 174.78
2 -7 -1 2473.15 174.28
-2 -7 1 2471.75 175.08
-2 -7 1 2531.95 174.68
2 -7 -1 2524.55 173.78
-2 -7 1 2468.25 174.08
2 -7 -1 2693.43 175.08
-2 -7 1 2703.83 175.48
-2 7 0 489.65 35
-2 7 0 428.06 35.5
-2 7 0 458.05 36.1
2 7 0 405.66 35.9
2 7 0 493.95 36.7
2 7 0 445.16 35.1
-2 7 0 508.15 36.5
-2 -7 0 529.15 36.7
2 -7 0 482.55 35.7
-2 -7 0 499.65 35.4
2 -7 0 474.95 34.9
-2 -7 0 504.05 36.9
2 -7 0 454.35 36.4
2 -7 0 511.95 36.5
-2 -7 0 442.06 35.7
2 7 1 5 4
-2 7 -1 4.4 5.5
2 7 1 4 5.6
2 7 1 4.6 5.5
-2 7 -1 5.8 4
-2 7 -1 7.7 5.4
-2 7 -1 18.9 7.2
-2 -7 -1 0.3 5.3
-2 -7 -1 10.3 5.3
-2 -7 -1 -3.3 4.3
-2 -7 -1 2.7 5.2
2 -7 1 2 6.1
2 -7 1 2.5 5.4
2 -7 1 5.2 4.2
2 -7 1 -0.5 5.1
2 7 2 756.22 58.69
2 7 2 816.22 59.09
-2 7 -2 877.81 60.29
2 7 2 845.72 60.09
-2 7 -2 739.63 59.99
-2 7 -2 828.12 58.69
2 7 2 760.82 59.89
2 -7 2 845.92 60.19
2 -7 2 884.71 59.59
2 -7 2 881.21 58.79
-2 -7 -2 866.51 59.39
-2 -7 -2 647.64 59.19
-2 -7 -2 753.62 59.99
2 -7 2 760.32 60.19
-2 -7 -2 893.51 58.99
2 7 3 143.19 14.7
2 7 3 134.89 13.2
-2 7 -3 137.89 15.8
2 7 3 109.59 12.6
-2 7 -3 123.89 12.3
-2 7 -3 116.29 14.3
-2 7 -3 149.88 13.9
2 7 3 115.19 13.8
2 -7 3 149.79 15
2 -7 3 112.19 15
2 -7 3 129.79 13.7
-2 -7 -3 126.69 13.8
-2 -7 -3 150.08 13.3
-2 -7 -3 111.39 12.9
-2 -7 -3 134.39 15.4
2 -7 3 122.19 12.1
-2 7 -4 433.16 37.7
-2 7 -4 552.74 38.3
2 7 4 486.65 36.1
2 7 4 482.65 37.5
-2 7 -4 478.15 36.5
-2 7 -4 462.25 35.8
2 7 4 497.75 37.8
2 7 4 383.96 35.7
2 -7 4 476.05 37.6
-2 -7 -4 477.65 38.2
2 -7 4 458.35 35.8
2 -7 4 479.45 38
-2 -7 -4 491.25 37.5
-2 -7 -4 428.06 35.7
2 -7 4 489.85 36.8
-2 -7 -4 489.15 36.3
2 7 5 1056.79 74.79
-2 7 -5 1026.6 77.09
2 7 5 1015.7 76.29
-2 7 -5 1087.89 76.69
2 7 5 1082.19 74.99
2 7 5 1102.59 76.49
-2 7 -5 1043.6 75.09
-2 7 -5 979.2 74.49
2 -7 5 1072.09 74.79
-2 -7 -5 977.1 74.39
-2 -7 -5 974.7 76.49
-2 -7 -5 993.6 76.09
2 -7 5 1039.9 75.39
2 -7 5 1069.39 77.19
-2 -7 -5 1105.49 74.89
2 -7 5 838.62 75.49
-2 7 -6 691.53 52.59
2 7 6 681.53 50.69
2 7 6 704.13 50.49
-2 7 -6 562.34 51.79
-2 7 -6 584.14 49.99
2 7 6 661.53 52.09
-2 7 -6 693.13 50.19
2 7 6 710.63 52.09
-2 -7 -6 652.03 51.89
-2 -7 -6 691.53 50.19
-2 -7 -6 652.43 52.39
2 -7 6 649.14 51.99
2 -7 6 732.93 51.39
-2 -7 -6 659.03 49.99
2 -7 6 661.63 52.69
2 -7 6 744.43 50.69
2 7 7 5.7 5.8
-2 7 -7 12.4 5
-2 7 -7 15.1 5.7
2 7 7 11 6.4
2 7 7 18.6 7.2
2 7 7 0.9 5.1
-2 7 -7 12.2 6.4
-2 7 -7 13.9 8.3
-2 -7 -7 7.5 6.1
-2 -7 -7 2 4.2
2 -7 7 8.8 6.5
2 -7 7 0 5.9
-2 -7 -7 6.8 5.2
2 -7 7 5.7 7.1
2 -7 7 9.6 5.5
-2 -7 -7 19.4 7.7
-2 7 -8 6 4.6
-2 7 -8 0.3 4.7
-2 7 -8 16 8
-2 7 -8 3.2 6.2
2 7 8 1.6 6.6
2 7 8 20.6 6.7
2 -7 8 5.9 5.5
-2 -7 -8 11.3 6.4
-2 -7 -8 14.4 8.4
-2 -7 -8 9.2 5.1
-2 -7 -8 4.1 4.3
2 -7 8 14.2 8.4
-2 7 -9 53.09 9.1
2 7 9 51.49 9.7
-2 7 -9 54.79 12.4
-2 7 -9 55.29 9
-2 7 -9 56.09 11.9
2 7 9 41.8 11
-2 -7 -9 31.4 7
-2 -7 -9 34.2 10.4
-2 -7 -9 49 8.2
2 -7 9 69.69 10.9
2 -7 9 59.59 11.8
-2 -7 -9 43.4 9.9
-2 7 -10 100.29 12.2
2 7 10 91.09 13.5
-2 7 -10 76.99 11.2
2 7 10 95.49 15.4
-2 7 -10 105.09 16.1
-2 7 -10 94.39 16.9
-2 -7 -10 89.19 15.9
2 -7 10 108.69 14.1
-2 -7 -10 91.99 11.3
-2 -7 -10 99.29 15.1
-2 -7 -10 104.89 11
2 -7 10 77.59 15.2
-2 7 -11 144.39 18.2
-2 7 -11 146.49 19.5
-2 7 -11 111.29 13
-2 7 -11 111.19 13.1
2 7 11 117.69 15.3
2 7 11 99.69 17.1
2 -7 11 138.29 18.7
2 -7 11 102.79 15.2
-2 -7 -11 120.89 12.1
-2 -7 -11 120.79 17.1
-2 -7 -11 127.39 18.5
-2 -7 -11 122.59 12.4
-2 7 -12 82.79 16.5
-2 7 -12 78.79 10.4
2 7 12 91.49 16
-2 7 -12 84.39 15.9
-2 7 -12 71.29 10.5
2 7 12 67.19 12.7
2 -7 12 94.29 14.3
-2 -7 -12 78.19 8.7
2 -7 12 78.99 16
-2 -7 -12 70.89 8.9
-2 -7 -12 57.49 13.7
-2 -7 -12 80.19 15
-2 7 -13 152.88 22.7
2 7 13 214.98 24
-2 7 -13 186.38 17.1
2 7 13 179.68 20.9
-2 7 -13 190.28 23.6
-2 7 -13 181.58 17.1
2 -7 13 160.78 22.3
2 -7 13 194.48 21.6
-2 -7 -13 194.18 14.8
-2 -7 -13 188.78 14.6
-2 -7 -13 191.78 23.6
-2 -7 -13 223.98 24
-2 7 -14 0.2 8.6
-2 7 -14 12.3 4.6
2 7 14 1.8 8.7
-2 7 -14 -1.3 9
-2 7 -14 7.8 4.6
2 7 14 -7.7 6.4
-2 -7 -14 11.9 9.1
-2 -7 -14 4.7 9.6
2 -7 14 15.1 10.4
2 -7 14 -7.9 7.3
-2 7 -15 201.68 16.3
-2 7 -15 222.88 27
-2 7 -15 215.58 16.2
-2 -7 -15 164.88 24.2
-2 7 -16 -5.9 9
-2 -7 -16 10.1 10.3
2 8 -16 26.2 10.4
2 -8 -16 35.4 10.3
2 -8 -16 19.7 10
2 8 -15 29.1 9.9
2 8 -15 20.7 9.8
-2 8 15 8.2 8
2 -8 -15 20.1 9
2 -8 -15 17.2 8.3
-2 8 14 74.79 11
2 8 -14 60.89 13.4
-2 8 14 64.99 12.7
2 8 -14 87.79 14.8
-2 -8 14 57.09 11.2
2 -8 -14 74.59 12.8
2 -8 -14 60.09 12.6
-2 -8 14 109.79 14.7
-2 8 13 55.89 11.2
2 8 -13 70.79 13.3
-2 8 13 51.09 9.1
2 8 -13 50.29 11.4
-2 -8 13 56.39 10
2 -8 -13 51.99 11.5
-2 -8 13 65.79 12.4
2 -8 -13 55.39 11.2
-2 8 12 39.4 7.6
-2 8 12 50.49 10.1
2 8 -12 40.5 10.3
2 8 -12 49.7 11.2
-2 -8 12 57.09 11.2
2 -8 -12 52.59 10.1
2 -8 -12 34 9.6
-2 -8 12 33.3 8
2 8 -11 -3.3 5.8
-2 8 11 0 4.9
2 8 -11 5.2 6.1
-2 8 11 2.6 3.8
-2 -8 11 -5.2 4.1
2 -8 -11 8.9 5.8
-2 -8 11 -4.6 5.2
2 -8 -11 -4.2 5.2
-2 8 10 6.3 3.9
2 8 -10 11.7 6.6
-2 8 10 3.8 5.1
2 8 -10 -1.1 5.9
-2 -8 10 -4.9 3.9
2 -8 -10 -1.9 4.2
2 -8 -10 1.8 5.4
-2 -8 10 4.1 5.6
2 8 -9 290.37 23.6
2 8 -9 250.47 23.1
-2 8 9 221.18 19.6
-2 8 9 213.08 21.5
-2 -8 9 301.27 21.1
-2 -8 9 283.97 23.2
2 -8 -9 248.28 21.7
2 -8 -9 215.78 22
2 8 -8 1156.58 86.19
2 8 -8 1128.99 86.09
-2 8 8 1195.18 83.99
-2 8 8 1215.98 83.49
-2 -8 8 1136.39 85.79
2 -8 -8 1152.48 85.49
-2 -8 8 1230.18 84.39
2 -8 -8 1174.18 85.09
-2 8 7 -1.6 2.8
2 8 -7 0.4 5
-2 8 7 -0.2 4.1
-2 8 7 0.5 3.7
2 8 -7 3.4 4.4
-2 8 7 -1.1 2.6
-2 -8 7 0.3 5
2 -8 -7 1.2 3.6
-2 -8 7 1.1 5
-2 -8 7 2.3 3.9
-2 -8 7 7.9 3.8
2 -8 -7 -1.8 4.3
-2 8 6 32.8 7
2 8 -6 26.7 4.1
2 8 -6 39.3 4.5
2 8 -6 21.7 6.3
-2 8 6 35.6 5.3
2 8 -6 35 7.6
-2 8 6 33.1 4.9
-2 8 6 22.2 5.4
-2 -8 6 29.9 5.3
-2 -8 6 28.9 7.1
2 -8 -6 25.5 6.1
2 -8 -6 34.6 6.6
-2 -8 6 40.4 7
-2 -8 6 24.3 6.8
2 8 -5 80.59 10.6
-2 8 5 78.79 7.7
2 8 -5 70.59 7.6
-2 8 5 59.39 9.2
2 8 -5 84.99 10.1
2 8 -5 56.59 7.1
-2 8 5 80.09 7.8
-2 -8 5 88.99 9.5
-2 -8 5 79.69 10.4
2 -8 -5 70.59 9.6
-2 -8 5 69.49 8.4
2 -8 -5 76.39 9.4
-2 -8 5 73.39 10.7
-2 8 4 2668.63 187.08
2 8 -4 2596.34 188.78
2 8 -4 2657.63 188.78
-2 8 4 2616.74 187.98
-2 8 4 2720.73 186.98
2 8 -4 2757.82 187.08
-2 -8 4 2510.05 188.58
-2 -8 4 2822.22 187.48
2 -8 -4 2670.33 188.18
-2 -8 4 2661.13 188.88
2 -8 -4 2726.93 188.38
2 8 -3 7.9 4.3
-2 8 3 9 4.6
-2 8 3 4.7 3.2
2 8 -3 13.7 5.9
2 8 -3 5.5 4.6
2 8 -3 10.6 3.7
-2 8 3 9.5 4.5
-2 8 3 4.3 3.5
2 -8 -3 7.5 3.1
-2 -8 3 10.7 5.2
-2 -8 3 11.7 3.8
2 -8 -3 10 4.8
-2 -8 3 1.9 4.4
2 -8 -3 10.4 3
-2 -8 3 9.9 5.7
2 -8 -3 7 4.6
-2 8 2 268.37 21.8
-2 8 2 270.77 21
2 8 -2 285.47 21.6
2 8 -2 245.78 21.9
-2 8 2 271.37 21.6
2 8 -2 256.17 22.1
2 8 -2 242.88 20.5
-2 -8 2 254.37 21.9
-2 -8 2 232.68 21.3
2 -8 -2 265.77 20.7
-2 -8 2 252.67 20.8
-2 -8 2 293.27 22.6
2 -8 -2 275.97 21.9
2 -8 -2 270.67 20.2
2 -8 -2 275.57 22.1
-2 8 1 619.04 44.3
-2 8 1 584.74 43.1
2 8 -1 613.64 44.8
-2 8 1 578.14 43.7
2 8 -1 628.14 44.2
2 8 -1 581.14 43.3
2 8 -1 560.74 44.5
-2 8 1 584.14 44.5
2 -8 -1 602.74 43.1
-2 -8 1 631.84 43.6
-2 -8 1 650.53 45
-2 -8 1 536.75 44.3
2 -8 -1 541.85 44.4
2 -8 -1 645.04 43.9
-2 -8 1 583.84 44.1
2 -8 -1 542.15 44.2
2 8 0 3956.5 291.87
-2 8 0 3700.63 291.07
2 8 0 4043.3 290.87
2 8 0 4501.35 291.77
-2 8 0 3754.12 291.77
-2 8 0 3806.72 291.57
-2 -8 0 4069.89 291.37
-2 -8 0 3878.41 291.77
2 -8 0 4061.49 291.17
2 -8 0 4212.98 290.67
-2 -8 0 4634.94 291.27
2 -8 0 4627.94 292.17
2 -8 0 4415.56 292.37
-2 -8 0 4673.53 292.57
-2 8 -1 74.09 10.4
2 8 1 74.09 10
2 8 1 85.49 9.2
-2 8 -1 84.49 10.6
2 8 1 76.89 11.3
-2 8 -1 78.59 11.1
2 8 1 89.39 11.1
-2 8 -1 81.69 9.2
2 -8 1 68.89 9.2
-2 -8 -1 83.89 10
-2 -8 -1 87.39 11.6
2 -8 1 58.69 10.4
2 -8 1 63.49 9.7
-2 -8 -1 86.09 10.8
2 -8 1 101.69 11.9
-2 -8 -1 91.69 11.5
-2 8 -2 1621.94 122.39
-2 8 -2 1436.16 122.99
2 8 2 1871.41 123.69
2 8 2 1843.42 123.69
2 8 2 1780.72 122.09
-2 8 -2 1791.62 121.99
2 8 2 1594.24 122.49
-2 -8 -2 1772.72 122.69
2 -8 2 1769.62 122.69
2 -8 2 1832.42 122.09
-2 -8 -2 1425.16 122.99
-2 -8 -2 1705.43 123.19
-2 -8 -2 1704.53 122.09
2 -8 2 1777.52 123.99
2 -8 2 1920.31 123.79
-2 8 -3 273.17 22
2 8 3 275.77 21.2
-2 8 -3 244.88 22.7
2 8 3 268.57 22.9
2 8 3 234.78 22.2
-2 8 -3 284.87 23.9
-2 8 -3 277.37 21.1
-2 -8 -3 271.97 21.4
2 -8 3 252.37 23.7
-2 -8 -3 226.98 21.2
-2 -8 -3 246.38 22.5
2 -8 3 248.68 21.9
-2 -8 -3 215.78 22.5
2 -8 3 242.88 22.5
2 -8 3 245.68 21
-2 8 -4 453.25 40.4
2 8 4 480.55 41.5
2 8 4 594.44 40.7
2 8 4 453.95 40.2
-2 8 -4 555.64 42.9
2 8 4 559.84 42.1
-2 8 -4 490.55 40
-2 8 -4 555.84 42.1
2 -8 4 573.14 42.8
-2 -8 -4 591.04 40.9
2 -8 4 586.04 42.2
2 -8 4 548.05 40.3
-2 -8 -4 511.15 41.6
-2 -8 -4 548.25 42.4
2 -8 4 523.55 41
-2 -8 -4 529.35 40.4
2 8 5 10 6.2
-2 8 -5 3.7 6.9
2 8 5 -2.5 4.6
-2 8 -5 -0.7 5.6
2 8 5 2.6 5.1
2 8 5 5.6 6.6
-2 8 -5 5.7 4.5
-2 8 -5 -3.1 5.3
2 -8 5 0.1 5.8
-2 -8 -5 5.8 6.9
2 -8 5 -10.3 5.2
2 -8 5 9.5 5.5
-2 -8 -5 4.9 4.6
-2 -8 -5 -0.1 5.1
2 -8 5 -2.1 5.6
-2 -8 -5 -2.9 4.7
-2 8 -6 -4.6 5.7
2 8 6 3.2 5.9
-2 8 -6 14.4 6
2 8 6 -1.3 5.8
2 8 6 -4.4 4.3
2 8 6 6.4 5.5
-2 8 -6 -3.1 6.4
-2 8 -6 6.4 4.5
2 -8 6 1.1 6.4
-2 -8 -6 1.9 5.8
2 -8 6 3.4 5.8
2 -8 6 5.8 5
-2 -8 -6 5.8 4.5
-2 -8 -6 -1.6 6.6
-2 -8 -6 10.1 5.8
2 -8 6 9.5 7
2 8 7 163.58 16.6
-2 8 -7 189.58 16.4
2 8 7 154.18 16.7
-2 8 -7 186.78 20
-2 8 -7 165.98 16.6
2 8 7 185.58 18.6
-2 8 -7 151.98 18.5
2 8 7 188.98 18.8
-2 -8 -7 181.38 16.2
-2 -8 -7 133.89 18.5
2 -8 7 161.88 16.5
2 -8 7 203.68 19.7
-2 -8 -7 149.99 15.9
2 -8 7 151.08 19.1
2 -8 7 156.48 17.3
-2 -8 -7 196.38 18.8
-2 8 -8 7.7 5.3
-2 8 -8 0.4 6.5
-2 8 -8 4.2 4.9
2 8 8 1.3 5.3
-2 8 -8 -2.5 7.2
2 8 8 -1.7 6.7
-2 -8 -8 5.9 4.6
-2 -8 -8 7 4.8
-2 -8 -8 2.7 7.2
2 -8 8 3 5.5
-2 -8 -8 6.2 5.8
2 -8 8 2.7 7
-2 8 -9 133.49 14.7
-2 8 -9 120.19 17.6
2 8 9 175.98 16.9
-2 8 -9 118.99 14.7
-2 8 -9 158.88 19.2
2 8 9 150.78 18.2
-2 -8 -9 143.09 14.5
-2 -8 -9 142.29 14.2
-2 -8 -9 125.09 18.2
-2 -8 -9 143.89 17.5
2 -8 9 181.08 19.2
2 -8 9 149.88 15.8
-2 8 -10 960.4 75.19
-2 8 -10 1119.59 80.09
2 8 10 1027.6 78.69
-2 8 -10 962.6 78.99
2 8 10 1039 76.69
-2 8 -10 1031.9 75.59
2 -8 10 1083.29 79.39
2 -8 10 972.4 76.29
-2 -8 -10 1051.29 74.79
-2 -8 -10 1022.1 78.79
-2 -8 -10 1055.59 74.59
-2 -8 -10 993.9 78.89
-2 8 -11 45.1 8.6
2 8 11 42 12.4
-2 8 -11 68.69 14.1
-2 8 -11 74.69 14.7
2 8 11 54.09 11.1
-2 8 -11 50.49 8.8
-2 -8 -11 64.79 12.5
2 -8 11 63.39 11.5
-2 -8 -11 55.49 8.1
-2 -8 -11 38.4 7.6
2 -8 11 39.9 11.3
-2 -8 -11 58.29 14
2 8 12 3.4 6.6
-2 8 -12 8.1 4.9
-2 8 -12 14.9 9.2
-2 8 -12 7.2 5.6
-2 8 -12 -5.9 8
2 8 12 19.8 9.6
2 -8 12 14.2 7.8
-2 -8 -12 5.8 3.9
-2 -8 -12 -0.1 7.1
-2 -8 -12 12.1 4.6
-2 -8 -12 13.9 9.3
2 -8 12 6.1 9.1
-2 8 -13 56.19 14.5
-2 8 -13 56.29 9.2
-2 8 -13 45.4 8.4
-2 8 -13 41.5 12.7
2 8 13 38.1 12.7
2 8 13 52.19 12.3
2 -8 13 62.39 12.5
-2 -8 -13 49.99 6.1
-2 -8 -13 52.49 13.4
2 -8 13 44.1 12.4
-2 -8 -13 39.9 5.8
-2 -8 -13 68.09 14.8
-2 8 -14 7.5 9.3
2 8 14 2.9 8.7
2 8 14 1 8.8
-2 8 -14 -11.4 7.9
-2 8 -14 9.8 4.8
-2 8 -14 6.2 4.8
2 -8 14 9.9 8.6
-2 -8 -14 6.8 9.3
-2 -8 -14 -10.4 6.5
2 -8 14 5.2 10
-2 8 -15 290.67 32.7
-2 8 -15 308.97 23.7
-2 -8 -15 311.67 32.8
-2 8 -16 72.99 17.6
-2 -8 -16 105.09 19.4
2 9 -16 253.67 27.2
2 -9 -16 260.87 26.6
2 -9 -16 275.37 27.3
2 9 -15 80.79 15.7
-2 9 15 96.79 16.1
2 9 -15 101.99 17.1
2 -9 -15 116.99 16.9
2 -9 -15 110.29 15.8
-2 9 14 133.69 16.6
2 9 -14 143.69 18.5
-2 9 14 128.49 14.9
2 9 -14 123.49 17.8
-2 -9 14 96.29 16.7
2 -9 -14 141.49 17.8
-2 -9 14 129.79 15.7
2 -9 -14 139.99 16.9
-2 9 13 85.79 11.5
-2 9 13 85.89 13.4
2 9 -13 77.99 14.7
2 9 -13 68.69 14.3
-2 -9 13 91.19 12.2
2 -9 -13 81.49 14.1
-2 -9 13 87.79 13.7
2 -9 -13 88.99 13.1
-2 9 12 80.69 13
2 9 -12 86.09 14.3
2 9 -12 90.89 14.4
-2 9 12 109.49 11.5
-2 -9 12 93.59 14
2 -9 -12 101.59 13.1
2 -9 -12 101.29 14.4
-2 -9 12 63.49 11.2
-2 9 11 2.8 6.1
2 9 -11 -2.7 6.5
2 9 -11 5.7 6.4
-2 9 11 6.1 4.5
2 -9 -11 2.9 4.9
-2 -9 11 -0.2 6.1
2 -9 -11 5.5 6.4
-2 -9 11 -2.5 4.2
-2 9 10 109.09 10.2
2 9 -10 73.19 12.7
-2 9 10 85.89 12.1
2 9 -10 68.19 12.7
2 -9 -10 68.29 11.3
2 -9 -10 99.69 13.3
-2 -9 10 92.59 10.9
-2 -9 10 94.29 13
-2 9 9 163.68 16.1
-2 9 9 160.78 14.1
2 9 -9 129.19 16.8
2 9 -9 170.38 17.4
2 -9 -9 165.18 15.9
2 -9 -9 161.08 16.8
-2 -9 9 135.59 16.5
-2 -9 9 171.18 15
-2 9 8 501.05 39.8
2 9 -8 517.15 41
-2 9 8 496.75 38.1
2 9 -8 508.55 40.9
-2 -9 8 543.15 40.9
2 -9 -8 539.85 40.6
2 -9 -8 503.35 39.8
-2 -9 8 525.75 39
-2 9 7 144.79 14
-2 9 7 121.09 11.8
2 9 -7 98.79 14.3
2 9 -7 130.59 10.7
2 9 -7 144.09 10.8
-2 9 7 139.79 12
2 9 -7 127.09 14.3
-2 -9 7 138.59 14.8
2 -9 -7 154.58 13.8
2 -9 -7 122.89 14.1
-2 -9 7 151.88 15
-2 -9 7 128.89 12.6
2 9 -6 37.7 8.4
-2 9 6 54.49 8.3
2 9 -6 44.9 8.3
-2 9 6 37.6 6.1
-2 9 6 43.4 6.2
2 9 -6 27.4 5.1
-2 -9 6 30.1 7.7
2 -9 -6 42.3 7.6
-2 -9 6 39.8 6.9
-2 -9 6 44.2 7.5
2 -9 -6 42.2 8.5
-2 -9 6 34.2 7.7
-2 9 5 1373.66 99.79
2 9 -5 1421.56 99.59
-2 9 5 1350.56 100.89
2 9 -5 1367.26 99.99
2 9 -5 1443.66 101.89
-2 9 5 1500.95 99.79
2 9 -5 1337.97 101.69
-2 -9 5 1421.16 101.69
-2 -9 5 1443.96 100.29
2 -9 -5 1403.06 101.09
-2 -9 5 1472.85 102.09
2 -9 -5 1392.26 101.09
-2 9 4 79.69 8.9
2 9 -4 87.59 8.6
-2 9 4 94.29 10.1
2 9 -4 71.79 11.1
-2 9 4 93.39 8.8
-2 9 4 84.19 9.9
2 9 -4 88.29 10.9
2 9 -4 74.69 9.2
-2 -9 4 96.89 11.6
2 -9 -4 68.99 10.3
2 -9 -4 69.09 7.3
-2 -9 4 81.49 10.1
-2 -9 4 91.59 9.3
-2 -9 4 64.39 11
2 -9 -4 64.19 9.9
2 -9 -4 89.09 7.4
2 9 -3 246.48 20.9
-2 9 3 264.57 21.4
2 9 -3 267.37 22.1
-2 9 3 245.58 21.5
2 9 -3 232.58 20.1
-2 9 3 276.37 20.8
2 9 -3 217.68 21.7
2 -9 -3 288.47 21.9
-2 -9 3 252.77 20.6
-2 -9 3 191.58 20.9
-2 -9 3 300.97 22.8
2 -9 -3 291.37 20.2
-2 -9 3 296.07 22.6
2 -9 -3 252.07 21.7
2 -9 -3 258.57 19.8
-2 9 2 59.29 9.4
2 9 -2 82.39 10.7
2 9 -2 72.99 9.6
-2 9 2 72.29 10.1
2 9 -2 67.89 9.9
-2 9 2 73.79 8.5
-2 9 2 90.99 9.6
2 9 -2 74.09 8.4
-2 -9 2 72.69 8.9
-2 -9 2 100.89 11.6
-2 -9 2 66.79 9.6
-2 -9 2 83.19 11.1
2 -9 -2 67.39 8
2 -9 -2 75.39 9
2 -9 -2 84.59 10.4
2 -9 -2 87.39 10.7
-2 9 1 14.1 4.7
2 9 -1 22.6 5.5
-2 9 1 25 6.8
-2 9 1 28.4 6.3
2 9 -1 32.7 7
2 9 -1 34.9 7.7
-2 9 1 19.1 6.8
2 9 -1 17.2 4.9
2 -9 -1 14.1 5.4
2 -9 -1 23.5 7
-2 -9 1 27 7.9
-2 -9 1 25.1 6
2 -9 -1 21.8 5.2
-2 -9 1 22.1 6.5
2 -9 -1 17.7 6.6
-2 -9 1 25 6.8
2 9 0 -2.2 5.2
-2 9 0 4.1 3.7
2 9 0 1 5.3
2 9 0 2.5 4.4
-2 9 0 3.2 5.3
-2 9 0 -4.3 4.9
-2 9 0 1.1 5.1
2 9 0 -0.6 4.5
2 -9 0 2.8 5.2
-2 -9 0 -6.8 4.2
2 -9 0 7.1 4.3
2 -9 0 9 5.6
-2 -9 0 4.3 5.7
2 -9 0 2.3 5.1
-2 -9 0 -1.2 4.7
-2 -9 0 1.4 5.2
2 9 1 996.1 69.59
2 9 1 986.3 70.29
-2 9 -1 809.72 69.49
-2 9 -1 999.9 69.59
-2 9 -1 944.31 68.59
2 9 1 858.61 68.49
-2 9 -1 1126.29 71.09
2 9 1 1023.5 70.59
-2 -9 -1 991 70.59
2 -9 1 994.5 70.19
-2 -9 -1 959.8 68.79
2 -9 1 803.52 69.89
2 -9 1 928.11 69.29
-2 -9 -1 910.01 69.39
-2 -9 -1 908.01 69.89
2 -9 1 1038.3 68.79
2 9 2 258.17 22.7
2 9 2 282.87 23.4
-2 9 -2 247.28 21.9
2 9 2 225.68 21.5
-2 9 -2 255.87 20.9
-2 9 -2 216.08 22.7
-2 9 -2 265.47 23
2 9 2 263.57 21.3
-2 -9 -2 293.37 21.8
-2 -9 -2 260.37 22.8
2 -9 2 299.77 22.7
2 -9 2 286.47 23.7
-2 -9 -2 232.48 22.8
2 -9 2 259.67 23.1
-2 -9 -2 242.78 21.9
2 -9 2 235.08 20.9
-2 9 -3 501.25 35.2
2 9 3 481.85 35.4
-2 9 -3 515.85 36.3
2 9 3 487.35 37.1
2 9 3 377.46 35.4
2 9 3 428.36 36.7
-2 9 -3 507.85 37.9
-2 9 -3 503.85 37.2
-2 -9 -3 434.26 36.3
2 -9 3 384.06 35.4
2 -9 3 537.15 38.3
-2 -9 -3 472.65 37.5
-2 -9 -3 467.85 35.8
2 -9 3 421.96 34.9
2 -9 3 419.76 36.6
-2 -9 -3 451.35 35.2
2 9 4 428.06 34.2
-2 9 -4 490.45 37.2
-2 9 -4 411.86 34.5
-2 9 -4 442.56 33.9
2 9 4 473.85 36.2
-2 9 -4 442.96 35.9
2 9 4 450.35 36
2 9 4 458.45 35.1
2 -9 4 453.95 36.2
-2 -9 -4 424.46 34.1
-2 -9 -4 486.65 36.2
2 -9 4 398.56 33.9
2 -9 4 391.06 34.4
-2 -9 -4 473.15 34.7
-2 -9 -4 497.95 37
2 -9 4 344.97 35.5
-2 9 -5 708.03 53.59
-2 9 -5 646.84 51.79
2 9 5 645.74 51.29
2 9 5 693.23 53.29
-2 9 -5 681.83 53.99
-2 9 -5 677.33 51.29
2 9 5 730.03 53.39
-2 -9 -5 755.32 51.69
2 -9 5 629.24 53.49
-2 -9 -5 659.73 51.49
-2 -9 -5 718.43 53.19
2 -9 5 716.03 53.59
2 -9 5 720.33 52.49
2 -9 5 674.03 51.29
-2 -9 -5 668.53 53.69
-2 9 -6 1459.05 99.49
2 9 6 1339.17 98.39
-2 9 -6 1400.56 99.59
-2 9 -6 1437.66 97.19
2 9 6 1390.56 96.79
2 9 6 1279.27 96.79
-2 9 -6 1372.76 96.69
2 -9 6 1322.17 97.39
-2 -9 -6 1270.47 98.59
2 -9 6 1189.98 97.89
-2 -9 -6 1311.77 96.49
2 -9 6 1326.67 99.19
2 -9 6 1201.48 96.19
-2 -9 -6 1447.56 98.79
-2 -9 -6 1344.17 96.39
-2 9 -7 394.56 30
2 9 7 334.37 31.3
-2 9 -7 350.36 30
-2 9 -7 384.46 32.8
2 9 7 388.06 30.4
-2 9 -7 325.77 32.3
2 9 7 359.86 31.9
2 -9 7 310.97 30.5
-2 -9 -7 372.46 32.7
2 -9 7 412.26 33.8
-2 -9 -7 376.06 31.9
-2 -9 -7 396.86 29.8
2 -9 7 374.16 30.2
2 -9 7 342.57 31.7
-2 -9 -7 371.66 29.6
-2 9 -8 45.5 8.6
2 9 8 55.09 11.4
-2 9 -8 67.99 9.3
-2 9 -8 45.7 11
-2 9 -8 49.1 12
2 9 8 57.19 10.3
2 -9 8 43.3 11
2 -9 8 28.3 7.9
-2 -9 -8 55.79 11.3
-2 -9 -8 31.1 7.6
-2 -9 -8 48.8 8.4
-2 -9 -8 36.6 9.8
-2 9 -9 14.2 9.4
-2 9 -9 8.6 6
2 9 9 8.7 6.5
2 9 9 -2.4 7.7
-2 9 -9 6.3 7.1
-2 9 -9 3.4 5
-2 -9 -9 10.3 7.9
-2 -9 -9 0.3 4.5
-2 -9 -9 1.4 5.1
2 -9 9 -2.3 5.8
2 -9 9 5.8 7.5
-2 -9 -9 3.1 7.5
-2 9 -10 1.3 6.6
-2 9 -10 -1.7 5.1
-2 9 -10 0.4 8.5
2 9 10 -9.1 6
2 9 10 7.9 6.6
-2 9 -10 -10.6 3.5
2 -9 10 -3.7 6.6
-2 -9 -10 5.6 4.3
2 -9 10 -12.4 4.8
-2 -9 -10 -0.4 7.7
-2 -9 -10 0.5 4.9
-2 -9 -10 12 7.9
-2 9 -11 5.3 8.9
-2 9 -11 10.1 5.5
2 9 11 9.7 6.5
-2 9 -11 0.2 7
-2 9 -11 -5.5 4.2
2 9 11 2.5 7.4
-2 -9 -11 -7.7 6.6
-2 -9 -11 -3.9 6.4
-2 -9 -11 -1.7 4.5
-2 -9 -11 0.1 3.7
2 -9 11 4.3 6.5
2 -9 11 9.5 8.2
-2 9 -12 352.36 36.3
-2 9 -12 369.56 31.3
2 9 12 403.06 36.3
2 9 12 399.86 34.2
-2 9 -12 393.46 31.4
-2 9 -12 390.76 37.3
-2 -9 -12 377.06 36.2
2 -9 12 404.96 34.1
-2 -9 -12 380.16 36.2
-2 -9 -12 385.26 29.7
-2 -9 -12 395.06 29.8
2 -9 12 383.06 36.3
-2 9 -13 10.3 9.7
-2 9 -13 1.4 4.5
2 9 13 2.8 8.9
2 9 13 2.6 7.7
-2 9 -13 13.2 10.4
-2 9 -13 5.6 5.4
-2 -9 -13 11.7 3.8
-2 -9 -13 16.3 3.7
2 -9 13 21.1 10.7
2 -9 13 10.9 7.7
-2 -9 -13 10.8 9.3
-2 -9 -13 12.9 8.8
-2 9 -14 65.39 9
-2 9 -14 51.79 8.8
-2 9 -14 45.6 16.8
-2 9 -14 37.2 13.2
2 9 14 48.8 20.1
-2 -9 -14 64.49 15.3
-2 -9 -14 45.8 12.9
-2 9 -15 2.4 3.7
-2 9 -15 14.6 10.4
-2 9 -15 3.1 4
-2 -9 -15 11.9 10.2
-2 9 -16 -4.2 9.4
-2 -9 -16 5.1 10.5
2 10 -16 -7 7.3
2 -10 -16 1 6.6
2 -10 -16 5.5 8
-2 10 15 19.6 9.5
2 10 -15 18.7 9.8
2 10 -15 23.9 10.3
2 -10 -15 19 9.5
2 -10 -15 28.6 9
2 10 -14 55.39 12.6
-2 10 14 64.39 12.5
2 10 -14 38.1 11.3
-2 10 14 88.79 11.5
2 -10 -14 61.89 12.1
-2 -10 14 58.09 11
-2 -10 14 42.3 12
2 -10 -14 53.99 12
-2 10 13 119.19 13.5
2 10 -13 112.49 16.8
2 10 -13 119.89 17
-2 10 13 105.29 14.8
-2 -10 13 106.49 15.7
2 -10 -13 120.09 16.2
2 -10 -13 97.49 14.5
-2 -10 13 107.39 14
2 10 -12 12.4 7.8
2 10 -12 -0.8 6.9
-2 10 12 -2.9 6
-2 10 12 7 5
2 -10 -12 8 6.1
2 -10 -12 -5.3 5.8
-2 -10 12 1.4 6.5
-2 -10 12 4.9 5.3
-2 10 11 13 5.5
-2 10 11 13.3 6.8
2 10 -11 17.3 8.1
2 10 -11 17.8 7.9
2 -10 -11 10 6.3
2 -10 -11 8.2 6.6
[truncated: 3,102,605 more chars]
